# Supplementary material for: Variations in the Appearance and Interpretation of Interpersonal Eye Contact in Social Categorizations and Psychiatric Populations Worldwide: A Scoping Review with a Critical Appraisal of the Literature
Source: Int J Environ Res Public Health. 2024 Aug 18;21(8):1092. doi: 10.3390/ijerph21081092 (PMC11354482; doi:10.3390/ijerph21081092)
Supplement: Supplementary file 1 [file ijerph-21-01092-s001.zip]

Archive with 12 entries (12 files):
- Table S1 Search string research subquestion 1.pdf
- Table S10 Outcomes Q1 - Interpretations.pdf
- Table S11 Outcomes Q2 - Presentations.pdf
- Table S12 Outcomes Q2 - Interpretations.pdf
- Table S2 Search string research subquestion 2.pdf
- Table S3 Template Data Extraction Q1 .xlsx
- Table S4 Template Data Extraction Q2.xlsx
- Table S5 Data Extraction research subquestion 1.xlsx
- Table S6 Data Extraction  research subquestion 2.xlsx
- Table S7 Critical Appraisal Q1.xlsx
- Table S8 Critical Appraisal Q2.xlsx
- Table S9 Outcomes Q1 - Presentations.pdf
