# Supplementary material for: Variations in the Appearance and Interpretation of Interpersonal Eye Contact in Social Categorizations and Psychiatric Populations Worldwide: A Scoping Review with a Critical Appraisal of the Literature
Source: Int J Environ Res Public Health. 2024 Aug 18;21(8):1092. doi: 10.3390/ijerph21081092 (PMC11354482; doi:10.3390/ijerph21081092)
Supplement: Supplementary file 1 [file ijerph-21-01092-s001.zip › Table S3 Template Data Extraction Q1 .xlsx]

## Sheet: Data extraction form - Q1
	Data extraction form Scoping Review
	INCLUDED - RESEARCH SUBQUESTION 1
	Evidence source details and characteristics (citation details)							Reference citation according to Vancouver style							Details/results extracted from source of evidence (in relation to the concept of the scoping review)
	Author, for example:	Year:	Title of source:	Affiliation	Location study data was collected in/for	Publication:	Medium	Reference citation:	Type of evidence source:	Study design/methodology (Critical Appraisal):	Intervention	Measurement Instruments	Aim of the article:	Outcome:	(N)			Focus in eye contact	Population being studied for appearance of eye contact:
	Smith Smith & Hunt more than three authors: Smith et al.	The year the article was published	Write the full title	Affiliation of primary author	List as much data; country-specific community. Note NA if no data collected.	Where was this article published? Is it an organisation: write the organisation	For example, Databank, Gray literature, Snowball	Online: https://www.imperial.ac.uk/admin-services/library/learning-support/reference-management/vancouver-style/your-reference-list/	For example: - Primary research: peer-reviewed research articles - Epidemiology: articles that have used population-level datasets - Evidence synthesis: narrative reviews, systematic reviews, scoping reviews, rapid reviews, etc. - Conference abstracts - Discussion articles - Books in the field of psychiatry and behavioural sciences - Grey literature	For example: - Analytical cross sectional studies - Case control studies - Case reports - Case series - Cohort studies - Diagnostic test accuracy studies - Economic evaluations - Prevalence studies - Qualitative research - Quasi-experimental studies - Randomized controlled trials - Systematic reviews - Textual evidence: expert opinion - Textual evidence: narrative - Textual evidence: policy	For example, emotional faces	For example, eye tracking	Write a small aim of the article, although it might differ from what we are collecting.		Total participants (N)	Intervention group (N)	Control group (N)	Presentation or interpretation	Social categorization, for example, The Netherlands, Aboriginals, christians, etc	Age	Sex
