# Supplementary material for: Variations in the Appearance and Interpretation of Interpersonal Eye Contact in Social Categorizations and Psychiatric Populations Worldwide: A Scoping Review with a Critical Appraisal of the Literature
Source: Int J Environ Res Public Health. 2024 Aug 18;21(8):1092. doi: 10.3390/ijerph21081092 (PMC11354482; doi:10.3390/ijerph21081092)
Supplement: Supplementary file 1 [file ijerph-21-01092-s001.zip › Table S5 Data Extraction research subquestion 1.xlsx]

## Sheet: Abbreviations
	Abbreviations of measurements
	(r)SAS: (revised) Social Anhedonia Scale
	16PF: Catell 16 Personality Factor Questionnaire
	AC: Areas of Change Questionnaire
	AQ (10): Autism Spectrum Quotient (10)
	ASI(-3): Addiction Severity Index(-3)
	BAI/BIS: Behavioral Activation and Behavioral Inhibition Scales
	BAP-Q: Broad Autism Phenotype Questionnaire
	BDI(-1, -2): Beck Depression Inventory(-1, -2)
	BFI: Big Five Inventory
	BFNE(-S): Brief Fear of Negative Evaluation scale (Straightforward Items)
	BSAM: Brief State Anxiety Measure
	CES-D(-R): Center for Epidemiological Studies-Depression Scale(-Revised)
	CFMT: Cambridge Face Memory Test
	DANVA2-AF:
	DASS(-21): Depression Anxiety and Stress Scale(-21)
	DHQ: Drug History Questionnaire
	DOT-A: Digit ordering test-adapted
	DSAS: Dutch Social Anxiety Scale
	EAT: Expression Awareness Test
	ECG: Electrocardiogram
	EEG: Electroencephalogram
	EES: Embedded Experience Sampling
	EPI: Eysenck's Personality Inventory
	EPQ-R: Eysenck Personality Questionnaire-Revised
	EQ: Empathising Quotient questionnaire
	ERP: Event-related potential
	FACS: Facial Action Coding System
	FIRO: Fundamental interpersonal relations orientation
	fMRI: Functional magnetic resonance imaging
	FNE: Fear of Negative Evaluation
	GARS: Gaze Anxiety Rating Scale
	GBI: General Behavior Inventory
	GELOPH-15: Self-report measure of fear of being laughed at (i.e., gelotophobia)
	GPTS: Green et al. Paranoid Thoughts Scale
	GSR: Galvanic Skin Response
	HADS: Hospital Anxiety and Depression Scale
	I7: Impulsiveness, Venturesomeness, Empathy Questionnaire
	IAT: Implicit Association Test
	IRI: Interpersonal Reactivity Index
	LOT: Life Orientation Test
	LSAS(-SR): Liebowitz Social Anxiety Scale(-SR)
	MAT: Marital Adjustment Test
	MEG: Magnetoencephalography
	MMSE: Mini-Mental State Examination
	MPI: Maudsley Personality Inventory
	MPQ-BF: Multidimensional Personality Questionnaire-Brief Form
	MRI: Magnetic Resonance Imaging
	MSCEIT: Mayer–Salovey–Caruso Emotional Intelligence Test
	NA: Negative Affectivity scale
	NART: National Adult Reading Test
	NEO-PI-R: NEO Personality Inventory-Revised
	OCI(-R): Obsessive-Compulsive Inventory(-R)
	PANAS: Positive and Negative Affect Scale
	PAS: Physical Attraction Scale
	PCL-R: Psychopathy Checklist-Revised
	PDSS-SR: Panic Disorder Severity Scale-Self Report
	PET: Positron Emission Tomography
	POMS(-2): Profile of Mood States(-2)
	PPI-R: Psychopathic Personality Inventory-Revised (PPI-R)
	RMET(-R): Reading the Mind in the Eyes Test (-Revised)
	SAM: Self-Assessment Manikin
	SCS: Singelis’ Self-Construal Scale
	SDMT: Symbol Digit Modalities Test
	SES: Sensory Experience Scale
	SIAS(-6): Social Interaction Anxiety Scale(-6)
	SIPAAS: Social Interaction and Performance Anxiety and Avoidance Scale
	sMRI: Structural MRI
	SPAI: Social Phobia and Anxiety Inventory
	SPIN: Social Phobia Inventory
	SPQ: Schizotypical Personality Questionnaire
	SPS: Social Phobia Scale
	SRS-2: Social Responsiveness Scale(-2)
	SSAS: Situational Self-Awareness Scale
	STAI(-S, -T): State-Trait Anxiety Inventory(-S, -T)
	TAI: Test Anxiety Inventory
	TAS-20: Toronto Alexithymia Scale
	TAT: Thematic Apperception Test
	TMS: Transcranial Magnetic Stimulation
	TMT: Trail Making Test
	TriPM: Triarchic Psychopathy Measure
	TRS: Teacher Rating Scale
	UBOS: Utrecht Burnout Scale
	VAS: Visual Analogue Scale
	WAIS-R: Wechsler Adult Intelligence Scale - Revised
	WMS-R: Wechsler memory scale-revised

## Sheet: Q1 - Presentations
	Data extraction Scoping Review
	INCLUDED - PRESENTATIONS - RESEARCH SUBQUESTION 1
	Evidence source details and characteristics (citation details)							Reference citation according to Vancouver style							Details/results extracted from source of evidence (in relation to the concept of the scoping review)
	Author, for example:	Year:	Title of source:	Affiliation	Location study data was collected in/for	Publication:	Medium	Reference citation:	Type of evidence source:	Study design/methodology (Critical Appraisal):	Substudy	Intervention	Measurement Instruments	Aim of the article:	(N) Total participants	(N) Intervention group	(N) Control group	Focus in eye contact	Population being studied for appearance of eye contact: country	Age	Sex
1	Anderson	1976	Eye contact, topic intimacy, and equilibrium theory	University of South Dakota, Vermillion, USA	USA	Journal of Social Psychology	Snowball	Anderson DR. Eye contact, topic intimacy, and equilibrium theory. The Journal of Social Psychology. 1976;100(2): 313–314. https://doi.org/10.1080/00224545.1976.9711946.	Primary research	Quasi-experimental study		Conversation	Registration of eye contact frequency	To investigate whether people who discuss a neutral topic with a constantly gazing interviewer return the interviewer's gaze significantly more than those people who discuss a more intimate, personal topic	72	72	0	Presentation	USA	Adults	36 males, 36 females
2	Argyle & Dean	1965	Eye-Contact, Distance and Affiliation	Oxford Brookes University, UK	UK	Sociometry	Snowball	Argyle M, Dean J. Eye-Contact, Distance and Affiliation. Sociometry. 1965;28(3): 289-304. https://doi.org/10.2307/2786027.	Primary research	Quasi-experimental study	Study 2	Conversation	Ruler, stopwatch	To test whether eye contact serves functions in two-person encounters, such as gathering feedback, affiliative motivation, physical proximity and other aspects of intimicy	24	12	12	Presentation	UK	Adults	12 males, 12 females
3	Argyle & Ingham	1972	Gaze, Mutual Gaze, and Proximity	Oxford Brookes University, UK	UK	Semiotica	Snowball	Argyle M, Ingham R. Gaze, Mutual Gaze, and Proximity. Semiotica. 1972;6(1): 32-49. https://doi.org/10.1515/semi.1972.6.1.32.	Primary research	Quasi-experimental study	Study 1	Conversation	Rustrak event recorder	To explore further the relations between distance, gaze and mutual gaze (following Argyle & Dean, 1965), and to decide between alternative explanations of it	48	24	24	Presentation	UK	Adults	24 males, 24 females
	Argyle & Ingham	1972	Gaze, Mutual Gaze, and Proximity	Oxford Brookes University, UK	UK	Semiotica	Snowball	Argyle M, Ingham R. Gaze, Mutual Gaze, and Proximity. Semiotica. 1972;6(1): 32-49. https://doi.org/10.1515/semi.1972.6.1.32.	Primary research	Quasi-experimental study	Study 2	Conversation	EPI, observer-observed scales, proximity measure	To explore further the relations between distance, gaze and mutual gaze (following Argyle & Dean, 1965), and to decide between alternative explanations of it	34	17	17	Presentation	UK	Adults	17 males, 17 females
4	Bayliss et al.	2010	Gaze cueing elicited by emotional faces is influenced by affective context	University of Queensland, St. Lucia, Australia	UK	Visual Cognition	Snowball	Bayliss AP, Schuch S, Tipper SP. Gaze cueing elicited by emotional faces is influenced by affective context. Visual Cognition. 2010;18(8): 1214 — 1232. http://dx.doi.org/10.1080/13506285.2010.484657.	Primary research	Quasi-experimental study	Study 1	Emotional face stimuli with different gaze directions	Emotion recognition task, computer keyboard buttons	To investigate whether efficacy of gaze stimuli is affected by emotional expressions, in a neutral context with stimuli of relatively low arousal	20	20	0	Presentation	Females, Australia	19.30 mean age	20 females
	Bayliss et al.	2010	Gaze cueing elicited by emotional faces is influenced by affective context	University of Queensland, St. Lucia, Australia	UK	Visual Cognition	Snowball	Bayliss AP, Schuch S, Tipper SP. Gaze cueing elicited by emotional faces is influenced by affective context. Visual Cognition. 2010;18(8): 1214 — 1232. http://dx.doi.org/10.1080/13506285.2010.484657.	Primary research	Quasi-experimental study	Study 2	Emotional face stimuli with different gaze directions	Emotion recognition task, computer keyboard buttons	To examine whether placing participants in a particular emotional context modulates the level to which the attention system responds to gaze cues produced by negatively or positively emoting faces	40	40	0	Presentation	Females, Australia	20.20 mean age	40 females
5	Bayliss et al.	2012	“Gaze leading”: initiating simulated joint attention influences eye movements and choice behavior	University of Queensland, St. Lucia, Australia	UK	Journal of Experimental Psychology: General	Snowball	Bayliss AP, Murphy E, Naughtin CK, Kritikos A, Schilbach L, Becker SI. “Gaze leading”: Initiating simulated joint attention influences eye movements and choice behavior. Journal of Experimental Psychology: General. 2012;142(1): 76–92. https://doi.org/10.1037/a0029286.	Primary research	Quasi-experimental study	Study 1	Emotional face stimuli with different gaze directions	Forced-choice face preference task, pleasantness of faces task, eye-tracking	To investigate peoples’ eye movement behavior following exposure to faces responding to peoples’ gaze shifts in a congruent manner or an incongruent manner	27	27	0	Presentation	Females, UK	18.50 mean age	27 females
	Bayliss et al.	2012	“Gaze leading”: initiating simulated joint attention influences eye movements and choice behavior	University of Queensland, St. Lucia, Australia	UK	Journal of Experimental Psychology: General	Snowball	Bayliss AP, Murphy E, Naughtin CK, Kritikos A, Schilbach L, Becker SI. “Gaze leading”: Initiating simulated joint attention influences eye movements and choice behavior. Journal of Experimental Psychology: General. 2012;142(1): 76–92. https://doi.org/10.1037/a0029286.	Primary research	Quasi-experimental study	Study 2	Emotional face stimuli with different gaze directions	Forced-choice face preference task, pleasantness of faces task, eye-tracking	To investigate whether people are more readily refixating the central face on congruent exposures or are instead fixating the chosen object for longer on incongruent exposures	12	12	0	Presentation	UK	21.30 mean age	6 males, 6 females
	Bayliss et al.	2012	“Gaze leading”: initiating simulated joint attention influences eye movements and choice behavior	University of Queensland, St. Lucia, Australia	UK	Journal of Experimental Psychology: General	Snowball	Bayliss AP, Murphy E, Naughtin CK, Kritikos A, Schilbach L, Becker SI. “Gaze leading”: Initiating simulated joint attention influences eye movements and choice behavior. Journal of Experimental Psychology: General. 2012;142(1): 76–92. https://doi.org/10.1037/a0029286.	Primary research	Quasi-experimental study	Study 3	Emotional face stimuli with different gaze directions	Forced-choice face preference task, pleasantness of faces task, eye-tracking	To investigate the conditions under which people return gazes to congruent and incongruent faces	40	40	0	Presentation	Females, UK	20.50 mean age	40 females
6	Beattie	1978	Floor apportionment and gaze in conversational dyads	University of Sheffield, Sheffield, UK	UK	British Journal of Social and Clinical Psychology	Snowball	Beattie GW. Floor apportionment and gaze in conversational dyads. British Journal of Social and Clinical Psychology. 1978;17(1): 7-15. https://doi.org/10.1111/j.2044-8260.1978.tb00889.x.	Primary research	Quasi-experimental study		Conversation	Video-recording, Ediswan pen oscillograph, pause detector	To determine whether gaze performs a floor-apportionment function in conversation by analysing the relationship between the presence or absence of gaze on duration of the succeeding switching pauses	5	5	0	Presentation	UK	Adults	5 males
	Beattie	1978	Floor apportionment and gaze in conversational dyads	University of Sheffield, Sheffield, UK	UK	British Journal of Social and Clinical Psychology	Snowball	Beattie GW. Floor apportionment and gaze in conversational dyads. British Journal of Social and Clinical Psychology. 1978;17(1): 7-15. https://doi.org/10.1111/j.2044-8260.1978.tb00889.x.	Primary research	Quasi-experimental study		Conversation	Video-recording, Ediswan pen oscillograph, pause detector	To determine whether gaze performs a floor-apportionment function in conversation by analysing the relationship between the presence or absence of gaze on duration of the succeeding switching pauses	5	5	0	Presentation	UK	Adults	5 males
	Beattie	1978	Floor apportionment and gaze in conversational dyads	University of Sheffield, Sheffield, UK	UK	British Journal of Social and Clinical Psychology	Snowball	Beattie GW. Floor apportionment and gaze in conversational dyads. British Journal of Social and Clinical Psychology. 1978;17(1): 7-15. https://doi.org/10.1111/j.2044-8260.1978.tb00889.x.	Primary research	Quasi-experimental study		Conversation	Video-recording, Ediswan pen oscillograph, pause detector	To determine whether gaze performs a floor-apportionment function in conversation by analysing the relationship between the presence or absence of gaze on duration of the succeeding switching pauses	5	5	0	Presentation	UK	Adults	5 males
7	Beattie	1979	Contextual constraints on the floor-apportionment function of speaker-gaze in dyadic conversation	University of Sheffield, Sheffield, UK	UK	British Journal of Social and Clinical Psychology	Snowball	Beattie GW. Contextual constraints on the floor-apportionment function of speaker-gaze in dyadic conversations. British Journal of Social & Clinical Psychology. 1979;18(4): 391–392. https://doi.org/10.1111/j.2044-8260.1979.tb00909.x.	Primary research	Quasi-experimental study		Conversation	Video-recording, Ediswan pen oscillograph, pause detector	To test the hypothesis that the efficacy of gaze as a floor-apportionment cue is affected by psycholinguistic context, which itself determines background level and patterning of gaze	5	5	0	Presentation	UK	Adults	5 males
8	Blais et al.	2008	Culture Shapes How We Look at Faces	University of Glasgow, Glasgow, UK	UK	PLOS ONE	Snowball	Blais C, Jack RE, Scheepers C, Fiset D, Caldara R. Culture Shapes How We Look at Faces. PLOS ONE. 2008;3(8). https://doi.org/10.1371/journal.pone.0003022.	Primary research	Quasi-experimental study		Western Caucasian and East Asian emotional face stimuli	Emotion recognition task, eye-tracking	To test earlier findings that face processing, amongst many basic visual skills, is thought to be invariant across humans and cultures	30	15	15	Presentation	Western Caucasia	24.40 mean age	6 males, 9 females
	Blais et al.	2008	Culture Shapes How We Look at Faces	University of Glasgow, Glasgow, UK	UK	PLOS ONE	Snowball	Blais C, Jack RE, Scheepers C, Fiset D, Caldara R. Culture Shapes How We Look at Faces. PLOS ONE. 2008;3(8). https://doi.org/10.1371/journal.pone.0003022.	Primary research	Quasi-experimental study		Western Caucasian and East Asian emotional face stimuli	Emotion recognition task, eye-tracking	To test earlier findings that face processing, amongst many basic visual skills, is thought to be invariant across humans and cultures	30	15	15	Presentation	East Asia	23.20 mean age	7 males, 8 females
9	Boll & Gamer	2016	Psychopathic traits affect the visual exploration of facial expressions	University Medical Center Hamburg-Eppendorf, Hamburg, Germany	Germany	Biological Psychology	Databank	Boll S, Gamer M. Psychopathic traits affect the visual exploration of facial expressions. Biological Psychology. 2016;117: 194-201. https://doi.org/10.1016/j.biopsycho.2016.03.010.	Primary research	Quasi-experimental study		Emotional face stimuli	Emotion recognition task, PPI-R, computer keyboard button	To investigate how different facets of psychopathy modulate the visual exploration of facial expressions	92	44	48	Presentation	Psychopathy traits, Germany	25.55 mean age	29 males, 15 females
10	Breed & Porter	1972	Eye contact, attitudes, and attitude change among males	University of South Dakota, Vermillion, USA	USA	Journal of Genetic Psychology	Snowball	Breed G, Porter M. Eye Contact, Attitudes, and Attitude Change Among Males. The Journal of Genetic Psychology. 2012;120(2): 211-217. https://doi.org/10.1080/00221325.1972.10532234.	Primary research	Quasi-experimental study		Conversation	Eye contact event recorder, questionnaire with personality scales	To investigate the influence of eye contact and attitude of interaction partners on gaze behaviour	24	24	0	Presentation	Males, USA	Adults	24 males
11	Burns & Kintz	1976	Eye contact while lying during an interview	Western Washington State College, Washington, USA	USA	Bulletin of the Psychonomic Society	Snowball	Burns JA, Kintz BL. Eye contact while lying during an interview. Bulletin of the Psychonomic Society. 1976;7(1): 87–89. https://doi.org/10.3758/BF03337131.	Primary research	Quasi-experimental study		Interview while giving untruthful answers	Lying and truthful speaking task, portable tape recorder with microphone, stopwatch, pencil and paper	To investigate the relationship between gender and gaze behaviour during interview while lying and while being truthful	20	10	10	Presentation	Females, USA	18-22 years	10 females
	Burns & Kintz	1976	Eye contact while lying during an interview	Western Washington State College, Washington, USA	USA	Bulletin of the Psychonomic Society	Snowball	Burns JA, Kintz BL. Eye contact while lying during an interview. Bulletin of the Psychonomic Society. 1976;7(1): 87–89. https://doi.org/10.3758/BF03337131.	Primary research	Quasi-experimental study		Interview while giving untruthful answers	Lying and truthful speaking task, portable tape recorder with microphone, stopwatch, pencil and paper	To investigate the relationship between gender and gaze behaviour during interview while lying and while being truthful	20	10	10	Presentation	Males, USA	18-22 years	10 males
12	Burroughs et al.	1973	Quality of argument, leadership votes, and eye contact in three-person leaderless groups	Florida Technological University, Orlando, USA	USA	Journal of Social Psychology	Snowball	Burroughs W, Schultz W, Autrey S. Quality of argument, leadership votes, and eye contact in three-person leaderless groups. The Journal of Social Psychology. 1973;90(1): 89–93. https://doi.org/10.1080/00224545.1973.9922624.	Primary research	Quasi-experimental study		Conversation	Digital timing of duration of speech and amount of direct gaze, questionnaire	To investigate the effect of quality of argument on eye contact and the relationship between leadership votes and eye contact	30	30	0	Presentation	Females, USA	Adults	30 females
13	Campbell & Rushton	1978	Bodily communication and personality	University of Oxford, Oxford, England	UK	British Journal of Clinical Psychology	Snowball	Campbell A, Rushton P. Bodily communication and personality. British Journal of Clinical Psychology. 1978;17(1): 31-36. https://doi.org/10.1111/j.2044-8260.1978.tb00893.x.	Primary research	Quasi-experimental study		Conversation	Video recording of conversation, EPI, 16PF, TRS	To investigate correlations between measures of extraversion/neuroticism and measures of nonverbal communication	46	Unspecified	Unspecified	Presentation	Extraversion traits, UK	18-21 years	Unspecified
	Campbell & Rushton	1978	Bodily communication and personality	University of Oxford, Oxford, England	UK	British Journal of Clinical Psychology	Snowball	Campbell A, Rushton P. Bodily communication and personality. British Journal of Clinical Psychology. 1978;17(1): 31-36. https://doi.org/10.1111/j.2044-8260.1978.tb00893.x.	Primary research	Quasi-experimental study		Conversation	Video recording of conversation, EPI, 16PF, TRS	To investigate correlations between measures of extraversion/neuroticism and measures of nonverbal communication	46	Unspecified	Unspecified	Presentation	Neuroticism traits, UK	18-21 years	Unspecified
14	Cary	1978	The role of gaze in the initiation of conversation	Indiana University, Indiana, USA	USA	Social Psychology	Snowball	Cary MS. The Role of Gaze in the Initiation of Conversation. Social Psychology. 1978;41(3): 269-271. https://doi.org/10.2307/3033565.	Primary research	Quasi-experimental study		Sitting in waiting room with others	Video camera, microphone	To describe the role of gaze in the initiation of conversation between unacquainted students	160	160	0	Presentation	USA	Adults	80 males, 80 females
15	Chakravarthula et al.	2021	Eye movement strategies in face ethnicity categorization vs. face identification tasks	University of California, Santa Barbara, USA	USA	Vision Research	Databank	Chakravarthula PN, Tsank Y, Eckstein MP. Eye movement strategies in face ethnicity categorization vs. face identification tasks. Vision Research. 2021;186: 59-70. https://doi.org/10.1016/j.visres.2021.05.007.	Primary research	Quasi-experimental study		Emotional face stimuli with direct gaze	Face categorization task, eye-tracking, computer keyboard and mouse	To investigate the extent to which humans alter their oculomotor strategies to maximize accuracy in more specialized face categorization tasks	15	15	0	Presentation	India	23.40 mean age	10 males, 5 females
16	Coelho et al.	2006	Searching for asymmetries in the detection of gaze contact versus averted gaze under different head views: A behavioural study	Federal University of Ceara, Sobral, Brazil	France	Spatial Vision	Snowball	Coelho E, George N, Conty L, Hugueville L, Tijus C. Searching for asymmetries in the detection of gaze contact versus averted gaze under different head views: A behavioural study. Spatial Vision. 2006;19(6): 529–545. https://doi.org/10.1163/156856806779194026.	Primary research	Quasi-experimental study		Emotional face stimuli with different gaze directions	Gaze discrimination task, two-choice buttons	To test whether the perception of others’ gaze may be associated with specific processes beginning with asymmetries in the detection of direct versus averted gaze	40	40	0	Presentation	France	25.95 mean age	20 males, 20 females
17	Cook & Smith	1975	The role of gaze in impression formation	University of Oxford, Oxford, UK	UK	British Journal of Clinical Psychology	Snowball	Cook M, Smith JM. The role of gaze in impression formation. British Journal of Clinical Psychology. 1975;14(1): 19-25. https://doi.org/10.1111/j.2044-8260.1975.tb00144.x.	Primary research	Quasi-experimental study		Conversation	SDS	To investigate whether favourableness of impression is related to the amount of gaze of others	72	72	0	Presentation	UK	Adults	36 males, 36 females
18	Dargis et al.	2018	Psychopathic traits are associated with reduced fixations to the eye region of fearful faces	University of Wisconsin-Madison, Wisconsin, USA	USA	Journal of Abnormal Psychology	Databank	Dargis M, Wolf RC, Koenigs M. Psychopathic traits are associated with reduced fixations to the eye region of fearful faces. Journal of Abnormal Psychology. 2018;127(1): 43-50. https://doi.org/10.1037/abn0000322.	Primary research	Quasi-experimental study		Emotional face stimuli	Facial emotion recognition task, PCL-R, WAIS-R, NA, MPQ-BF, eye-tracking	To investigate the relationship between visual processing of fearful facial expressions and interpersonal and affective psychopathic traits	98	98	0	Presentation	Male inmates with psychopathic traits, USA	18-55 years	98 males
19	Davis et al.	2017	Social and attention-to-detail subclusters of autistic traits differentially predict looking at eyes and face identity recognition ability	Australian National University, Canberra, Australia	Australia	British Journal of Psychology	Snowball	Davis J, McKone E, Zirnsak M, Moore T, O'Kearney R, Apthorp D, Palermo R. Social and attention-to-detail subclusters of autistic traits differentially predict looking at eyes and face identity recognition ability. British Journal of Psychology. 2017;108(1): 191–219. https://doi.org/10.1111/bjop.12188.	Primary research	Quasi-experimental study		Emotional face stimuli with different gaze directions	Old–new face identity recognition task, CFMT, AQ, eye-tracking	To examine the relationships between subclusters of autistic traits, looking at the eyes of faces, and the ability to recognize facial identity	90	90	0	Presentation	Autistic traits, Australia	18-29 years	33 males, 57 females
	Davis et al.	2017	Social and attention-to-detail subclusters of autistic traits differentially predict looking at eyes and face identity recognition ability	Australian National University, Canberra, Australia	Australia	British Journal of Psychology	Snowball	Davis J, McKone E, Zirnsak M, Moore T, O'Kearney R, Apthorp D, Palermo R. Social and attention-to-detail subclusters of autistic traits differentially predict looking at eyes and face identity recognition ability. British Journal of Psychology. 2017;108(1): 191–219. https://doi.org/10.1111/bjop.12188.	Primary research	Quasi-experimental study		Emotional face stimuli with different gaze directions	Old–new face identity recognition task, CFMT, AQ, eye-tracking	To examine the relationships between subclusters of autistic traits, looking at the eyes of faces, and the ability to recognize facial identity	90	90	0	Presentation	Autistic traits, Australia	18-29 years	33 males, 57 females
20	Eisenbarth & Alpers	2011	Happy mouth and sad eyes: scanning emotional facial expressions	University of Regensburg, Regensburg, Germany	Germany	Emotion	Snowball	Eisenbarth H, Alpers GW. Happy mouth and sad eyes: Scanning emotional facial expressions. Emotion. 2011;11(4): 860–865. https://doi.org/10.1037/a0022758.	Primary research	Quasi-experimental study		Free viewing of emotional face stimuli	Eye-tracking	To examine whether gaze scan paths of observers vary for facial expressions with different emotional content	36	36	0	Presentation	Germany	22.11 mean age	16 males, 20 females
21	Elzinga	1978	Temporal Organization of Conversation	Australian National University, Canberra, Australia	Australia	Sociolinguistics Newsletter	Snowball	Elzinga RH. Temporal Organization of Conversation. Sociolinguistics Newsletter. 1978;9(2): 29-31.	Primary research	Quasi-experimental study	Study 1	Conversation	16 mm sound film and video recording	To investigate temporal aspects of gaze direction, speaker turns and listener responses in conversations between native English speakers -Australians of British descent- and between native Japanese speakers	4	2	2	Presentation	Japan	Adults	Unspecified
	Elzinga	1978	Temporal Organization of Conversation	Australian National University, Canberra, Australia	Australia	Sociolinguistics Newsletter	Snowball	Elzinga RH. Temporal Organization of Conversation. Sociolinguistics Newsletter. 1978;9(2): 29-31.	Primary research	Quasi-experimental study	Study 1	Conversation	16 mm sound film and video recording	To investigate temporal aspects of gaze direction, speaker turns and listener responses in conversations between native English speakers -Australians of British descent- and between native Japanese speakers	4	2	2	Presentation	Japan	Adults	Unspecified
	Elzinga	1978	Temporal Organization of Conversation	Australian National University, Canberra, Australia	Australia	Sociolinguistics Newsletter	Snowball	Elzinga RH. Temporal Organization of Conversation. Sociolinguistics Newsletter. 1978;9(2): 29-31.	Primary research	Quasi-experimental study	Study 1	Conversation	16 mm sound film and video recording	To investigate temporal aspects of gaze direction, speaker turns and listener responses in conversations between native English speakers -Australians of British descent- and between native Japanese speakers	4	2	2	Presentation	Australia	Adults	Unspecified
	Elzinga	1978	Temporal Organization of Conversation	Australian National University, Canberra, Australia	Australia	Sociolinguistics Newsletter	Snowball	Elzinga RH. Temporal Organization of Conversation. Sociolinguistics Newsletter. 1978;9(2): 29-31.	Primary research	Quasi-experimental study	Study 1	Conversation	16 mm sound film and video recording	To investigate temporal aspects of gaze direction, speaker turns and listener responses in conversations between native English speakers -Australians of British descent- and between native Japanese speakers	4	2	2	Presentation	Australia	Adults	Unspecified
	Elzinga	1978	Temporal Organization of Conversation	Australian National University, Canberra, Australia	Australia	Sociolinguistics Newsletter	Snowball	Elzinga RH. Temporal Organization of Conversation. Sociolinguistics Newsletter. 1978;9(2): 29-31.	Primary research	Quasi-experimental study	Study 2	Conversation	16 mm sound film and video recording	To investigate temporal aspects of gaze direction, speaker turns and listener responses in conversations between native English speakers -Australians of British descent- and between native Japanese speakers	24	12	12	Presentation	Japan	Adults	Unspecified
	Elzinga	1978	Temporal Organization of Conversation	Australian National University, Canberra, Australia	Australia	Sociolinguistics Newsletter	Snowball	Elzinga RH. Temporal Organization of Conversation. Sociolinguistics Newsletter. 1978;9(2): 29-31.	Primary research	Quasi-experimental study	Study 2	Conversation	16 mm sound film and video recording	To investigate temporal aspects of gaze direction, speaker turns and listener responses in conversations between native English speakers -Australians of British descent- and between native Japanese speakers	24	12	12	Presentation	Japan	Adults	Unspecified
	Elzinga	1978	Temporal Organization of Conversation	Australian National University, Canberra, Australia	Australia	Sociolinguistics Newsletter	Snowball	Elzinga RH. Temporal Organization of Conversation. Sociolinguistics Newsletter. 1978;9(2): 29-31.	Primary research	Quasi-experimental study	Study 2	Conversation	16 mm sound film and video recording	To investigate temporal aspects of gaze direction, speaker turns and listener responses in conversations between native English speakers -Australians of British descent- and between native Japanese speakers	24	12	12	Presentation	Australia	Adults	Unspecified
	Elzinga	1978	Temporal Organization of Conversation	Australian National University, Canberra, Australia	Australia	Sociolinguistics Newsletter	Snowball	Elzinga RH. Temporal Organization of Conversation. Sociolinguistics Newsletter. 1978;9(2): 29-31.	Primary research	Quasi-experimental study	Study 2	Conversation	16 mm sound film and video recording	To investigate temporal aspects of gaze direction, speaker turns and listener responses in conversations between native English speakers -Australians of British descent- and between native Japanese speakers	24	12	12	Presentation	Australia	Adults	Unspecified
22	Exline	1963	Explorations in the process of person perception: visual interaction in relation to competition, sex, and need for affiliation	University of Delaware, Newark, USA	USA	Journal of Personality	Snowball	Exline RV. Explorations in the process of person perception: visual interaction in relation to competition, sex, and need for affiliation. Journal of Personality. 1963;31(1): 1–20. https://doi.org/10.1111/j.1467-6494.1963.tb01836.x.	Primary research	Quasi-experimental study		Conversation	Elizabeth French's Test of Insight, operations Recorder, recording chart	To investigate the role of visual interaction in interpersonal communication	96	48	48	Presentation	Males, USA	Adults	48 males
	Exline	1963	Explorations in the process of person perception: visual interaction in relation to competition, sex, and need for affiliation	University of Delaware, Newark, USA	USA	Journal of Personality	Snowball	Exline RV. Explorations in the process of person perception: visual interaction in relation to competition, sex, and need for affiliation. Journal of Personality. 1963;31(1): 1–20. https://doi.org/10.1111/j.1467-6494.1963.tb01836.x.	Primary research	Quasi-experimental study		Conversation	Elizabeth French's Test of Insight, operations Recorder, recording chart	To investigate the role of visual interaction in interpersonal communication	96	48	48	Presentation	Females, USA	Adults	48 females
23	Exline et al.	1965	Visual behavior in a dyad as affected by interview content and sex of respondent	University of Delaware, Newark, USA	USA	Journal of Personality	Snowball	Exline RV, Gray D, Schuette D. Visual behavior in a dyad as affected by interview content and sex of respondent. Journal of Personality and SOcial Psychology. 1965;1(3): 201-209. https://doi.org/10.1037/h0021865.	Primary research	Quasi-experimental study		Interview	Tape recorder, operations recorder, FIRO, rating of interview appreciation	To test hypotheses concerning effects of content, concealment instructions and sex of partners upon willingness to engage in mutual glances	80	40	40	Presentation	Males and females, USA	Adults	40 males
	Exline et al.	1965	Visual behavior in a dyad as affected by interview content and sex of respondent	University of Delaware, Newark, USA	USA	Journal of Personality	Snowball	Exline RV, Gray D, Schuette D. Visual behavior in a dyad as affected by interview content and sex of respondent. Journal of Personality and SOcial Psychology. 1965;1(3): 201-209. https://doi.org/10.1037/h0021865.	Primary research	Quasi-experimental study		Interview	Tape recorder, operations recorder, FIRO, rating of interview appreciation	To test hypotheses concerning effects of content, concealment instructions and sex of partners upon willingness to engage in mutual glances	80	40	40	Presentation	Males, USA	Adults	40 males
	Exline et al.	1965	Visual behavior in a dyad as affected by interview content and sex of respondent	University of Delaware, Newark, USA	USA	Journal of Personality	Snowball	Exline RV, Gray D, Schuette D. Visual behavior in a dyad as affected by interview content and sex of respondent. Journal of Personality and SOcial Psychology. 1965;1(3): 201-209. https://doi.org/10.1037/h0021865.	Primary research	Quasi-experimental study		Interview	Tape recorder, operations recorder, FIRO, rating of interview appreciation	To test hypotheses concerning effects of content, concealment instructions and sex of partners upon willingness to engage in mutual glances	80	40	40	Presentation	Females, USA	Adults	40 females
24	Foddy	1978	Patterns of gaze in cooperative and competitive negotiation	La Trobe University, Bundoora, Australia	Australia	Human Relations	Snowball	Foddy M. Patterns of gaze in cooperative and competitive negotiation. Human Relations. 1978;31: 925-938. https://doi.org/10.1177/001872677803101101.	Primary research	Quasi-experimental study		Cooperative and competitive negotiation game	Video recording	To investigate the relation between gaze patterns and cooperative and competitive negotiation	56	28	28	Presentation	Australia	Adults	28 males, 28 females
25	Friesen et al.	2019	Perceiving Happiness in an Intergroup Context: The Role of Race and Attention to the Eyes in Differentiating Between True and False Smiles	University of Winnipeg, Winnipeg, Canada	Unspecified	Journal of Personality and Social Psychology	Snowball	Friesen JP, Kawakami K, Vingilis-Jaremko L, Caprara R, Sidhu DM, Williams A, Hugenberg K, Rodríguez-Bailón R, Cañadas E, Niedenthal P. Perceiving Happiness in an Intergroup Context: The Role of Race and Attention to the Eyes in Differentiating Between True and False Smiles. Journal of Personality and Social Psychology: Attitudes and Social Cognition. 2019;116(3): 375-395. http://dx.doi.org/10.103…	Primary research	Quasi-experimental study	Study 5	Emotional Black and White face stimuli	Emotion recognition task, eye-tracking	To investigate racial biases in the perception of positive emotional expressions.	41	41	0	Presentation	White students, Canada	20.90 mean age	18 males, 23 females
26	Fujiwara	2018	Looking at the Eyes Interferes With Facial Emotion Recognition in Alexithymia	University of Alberta, Edmonton, Canada	Canada	Journal of Abnormal Psychology	Databank	Fujiwara E. Looking at the Eyes Interferes With Facial Emotion Recognition in Alexithymia. Journal of Abnormal Psychology. 2018;127(6): 571-577. http://dx.doi.org/10.1037/abn0000361.	Primary research	Randomized controlled trial		Emotional face stimuli	Emotion recognition task, TAS-20, VAS, DASS-21, computer mouse, eye-tracking	To probe alexithymic problems with identifying clear and ambiguous blends of emotions in faces and their underlying visual attention patterns	149	73	76	Presentation	Alexithymia traits, Canada	18.78 mean age	35 males, 38 females
27	Gillespie et al.	2017	Boldness psychopathic traits predict reduced gaze toward fearful eyes in men with a history of violence	University of Birmingham, Birmingham, UK	UK	Biological Psychology	Databank	Gillespie SM, Rotshtein P, Beech AR, Mitchell IJ. Boldness psychopathic traits predict reduced gaze toward fearful eyes in men with a history of violence. Biological Psychology. 2017;128: 29-38. https://doi.org/10.1016/j.biopsycho.2017.07.003.	Primary research	Quasi-experimental study		Emotional Caucasian face stimuli	Emotion recognition task, TriPM, STAI-S, STAI-T, BDI, eye-tracking	To investigate the relationship of psychopathic traits with reduced eye gaze in forensic samples	55	30	25	Presentation	Male violent non-sex offenders with psychopathic traits, UK	35.10 mean age	30 males
28	Goldberg & Mettee	1969	Liking and perceived com munication potential as determinants of looking at another	Yale University, New Haven, USA	USA	Psychonomic Science	Snowball	Goldberg GN, Mettee DR. Liking and perceived communication potential as determinants of looking at another. Psychonomic Science. 1969;16(6): 277–278.	Primary research	Quasi-experimental study		Conversation	Index card questions	To investigate the relation between looking at another person and determinants liking and perceived communication	7	7	0	Presentation	USA	Adults	Unspecified
29	Goldstein et al.	1976	Gaze as a function of conversation and degree of love	Illinois State University, Illinois, USA	USA	Journal of Psychology	Snowball	Goldstein MA, Kilroy MC, Van de Voort D. Gaze as a function of conversation and degree of love. Journal of Psychology. 1976;92: 227-234. https://doi.org/10.1080/00223980.1976.9921360.	Primary research	Quasi-experimental study		Conversation with loved one	Video camera, microphones, timing of eye contact and conversation	To investigate whether strong lovers have greater mutual gazing than weak lovers, and if this could be attributed to the occurence of more conversation in strong love conditions	40	20	20	Presentation	Lovers, USA	Adults	10 males, 10 females
30	Guastella et al.	2008	Oxytocin increases gaze to the eye region of human faces	University of New South Wales, Kensington, Australia	UK	Biological Psychiatry	Snowball	Guastella AJ, Mitchell PB, Dadds MR. Oxytocin increases gaze to the eye region of human faces. Biological Psychiatry. 2008;63(1): 3–5. https://doi.org/10.1016/j.biopsych.2007.06.026.	Primary research	Randomized controlled trial		Free viewing of emotional face stimuli, oxycotin samples	PANAS, eye-tracking	To investigate whether oxytocin enhances facial processing by increasing focus on the eye region	52	26	26	Presentation	Males, Wales	19.80 mean age	26 males
31	Haensel et al.	2022	Cultural differences in mutual gaze during face-to-face interactions: A dual head-mounted eye-tracking study	University of London, London, UK	UK	Visual Cognition	Snowball	Haensel JX, Smith TJ, Senju A. Cultural differences in mutual gaze during face-to-face interactions: A dual head-mounted eye-tracking study. Visual Cognition. 2022;30(1-2): 100–115. https://doi.org/10.1080/13506285.2021.1928354.	Primary research	Quasi-experimental study		Conversation	Eye-tracking	To examine face looking and mutual gaze during live social interactions between East Asians and Western Caucasians	80	40	40	Presentation	Western Caucasians, UK	26.95 mean age	20 males, 20 females
	Haensel et al.	2022	Cultural differences in mutual gaze during face-to-face interactions: A dual head-mounted eye-tracking study	University of London, London, UK	UK	Visual Cognition	Snowball	Haensel JX, Smith TJ, Senju A. Cultural differences in mutual gaze during face-to-face interactions: A dual head-mounted eye-tracking study. Visual Cognition. 2022;30(1-2): 100–115. https://doi.org/10.1080/13506285.2021.1928354.	Primary research	Quasi-experimental study		Conversation	Eye-tracking	To examine face looking and mutual gaze during live social interactions between East Asians and Western Caucasians	80	40	40	Presentation	East Asians, UK	26.35 mean age	20 males, 20 females
32	Hall et al.	2010	Sex differences in scanning faces: Does attention to the eyes explain female superiority in facial expression recognition?	De Montfort University, Leicester, UK	UK	Cognition and Emotion	Snowball	Hall JK, Hutton SB, Morgan MJ. Sex differences in scanning faces: Does attention to the eyes explain female superiority in facial expression recognition? Cognition and Emotion. 2010;24(4): 629–637. https://doi.org/10.1080/02699930902906882.	Primary research	Quasi-experimental study		Emotional face stimuli	Facial expression recognition task, NART, DHQ, VAS, AQ, EQ, I7, RMET, eye-tracking	To examine whether the female advantage in decoding non-verbal emotion is related to greater female attention to the eyes	39	20	19	Presentation	Females, UK	Adults	20 females
	Hall et al.	2010	Sex differences in scanning faces: Does attention to the eyes explain female superiority in facial expression recognition?	De Montfort University, Leicester, UK	UK	Cognition and Emotion	Snowball	Hall JK, Hutton SB, Morgan MJ. Sex differences in scanning faces: Does attention to the eyes explain female superiority in facial expression recognition? Cognition and Emotion. 2010;24(4): 629–637. https://doi.org/10.1080/02699930902906882.	Primary research	Quasi-experimental study		Emotional face stimuli	Facial expression recognition task, NART, DHQ, VAS, AQ, EQ, I7, RMET, eye-tracking	To examine whether the male disadvantage in decoding non-verbal emotion is related to lesser male attention to the eyes	39	19	19	Presentation	Males, UK	Adults	19 males
33	Hess	1965	Attitude and Pupil Size	University of Chicago, Chicago, USA	USA	Scientific American	Snowball	Hess EH. Attitude and Pupil Size. Scientific American. 1965;212(4): 46-55. https://www.doi.org/10.1038/scientificamerican0465-46.	Primary research	Quasi-experimental study	Study 1	Pictures of attractive young female with large and smaller pupil size	Passive viewing task	To investigate wether dilation and constriction of the pupils only reflect changes in light intensity or also ongoing mental activity	20	20	0	Presentation	Males, USA	Adults	20 males
34	Hessels et al.	2018	Eye contact takes two – autistic and social anxiety traits predict gaze behavior in dyadic interaction	Utrecht University, Utrecht, the Netherlands	The Netherlands	Journal of Experimental Psychopathology	Databank	Hessels RS, Holleman GA, Cornelissen THW, Hooge ITC, Kemner C. Eye contact takes two – autistic and social anxiety traits predict gaze behavior in dyadic interaction. Journal of Experimental Psychopathology. 2018;9(2). https://doi.org/10.5127/jep.062917.	Primary research	Quasi-experimental study		Conversation	Video recording, AQ, DSAS, eye-tracking	To investigate how gaze behavior in interaction is related to traits of autism spectrum disorder and social anxiety disorder	96	Unspecified	Unspecified	Presentation	Autistic traits, The Netherlands	Adults	Unspecified
	Hessels et al.	2018	Eye contact takes two – autistic and social anxiety traits predict gaze behavior in dyadic interaction	Utrecht University, Utrecht, the Netherlands	The Netherlands	Journal of Experimental Psychopathology	Databank	Hessels RS, Holleman GA, Cornelissen THW, Hooge ITC, Kemner C. Eye contact takes two – autistic and social anxiety traits predict gaze behavior in dyadic interaction. Journal of Experimental Psychopathology. 2018;9(2). https://doi.org/10.5127/jep.062917.	Primary research	Quasi-experimental study		Conversation	Video recording, AQ, DSAS, eye-tracking	To investigate how gaze behavior in interaction is related to traits of autism spectrum disorder and social anxiety disorder	96	Unspecified	Unspecified	Presentation	Social anxiety traits, The Netherlands	Adults	Unspecified
35	Hills & Hill	2018	Sad people are more accurate at expression identification with a smaller own-ethnicity bias than happy people	Bournemouth University, Bournemouth, UK	UK	Quarterly Journal of Experimental Psychology	Databank	Hills PJ, Hill DM. Sad people are more accurate at expression identification with a smaller own-ethnicity bias than happy people. Quarterly Journal of Experimental Psychology. 2018;71(8): 1797-1806. https://doi.org/10.1080/17470218.2017.1350869.	Primary research	Randomized controlled trial		Emotional White, Black and Asian face stimuli	Emotion recognition task, memory task, eye-tracking, computer keyboard button	To examine whether sad individuals do not view eyes as much as happy individuals in relation to expression recognition and own-ethnicity bias	60	30	30	Presentation	UK	18-50 years	18 males, 42 females
	Hills & Hill	2018	Sad people are more accurate at expression identification with a smaller own-ethnicity bias than happy people	Bournemouth University, Bournemouth, UK	UK	Quarterly Journal of Experimental Psychology	Databank	Hills PJ, Hill DM. Sad people are more accurate at expression identification with a smaller own-ethnicity bias than happy people. Quarterly Journal of Experimental Psychology. 2018;71(8): 1797-1806. https://doi.org/10.1080/17470218.2017.1350869.	Primary research	Randomized controlled trial		Emotional White, Black and Asian face stimuli	Emotion recognition task, memory task, eye-tracking, computer keyboard button	To examine whether sad individuals do not view eyes as much as happy individuals in relation to expression recognition and own-ethnicity bias	60	30	30	Presentation	UK	18-50 years	18 males, 42 females
36	Hills & Lewis	2011	Sad people avoid the eyes or happy people focus on the eyes? Mood induction affects facial feature discrimination	Anglia Ruskin University, Cambridge, UK	UK	British Journal of Psychology	Databank	Hills PJ, Lewis MB. Sad people avoid the eyes or happy people focus on the eyes? Mood induction affects facial feature discrimination. British Journal of Psychology. 2011;102(2): 260-274. https://doi.org/10.1348/000712610X519314.	Primary research	Randomized controlled trial		White male face stimuli, Mozarts Requiem music, A-Team theme music, The Hunt for Red October soundtrack music	Emotion recognition task, autobiographical memory task, forced-choice task, VAS	To assess the possibility that healthy participants who have been induced to have a negative mood do not accurately encode the eyes	36	12	24	Presentation	Sad persons, UK	22.00 mean age	10 males, 26 females
37	Hobson et al.	1973	Anxiety and gaze aversion in dyadic encounters	University of Exeter, Exeter, UK	UK	British Journal of Social and Clinical Psychology	Snowball	Hobson GN, Strongman KT, Bull D, Craig G. Anxiety and gaze aversion in dyadic encounters. British Journal of Social and Clinical Psychology. 1973;12: 122-129. https://doi.org/10.1111/j.2044-8260.1973.tb00857.x.	Primary research	Quasi-experimental study	Study 1	Conversation	Tape recorder, loudspeakers, microphone, registration of eye gaze and speech, feedback	To test whether the frequency of gaze aversion in a dyadic encounter will increase as the anxiety of one of both the persons increases	36	36	0	Presentation	UK	19.00 mean age	18 males, 18 females
	Hobson et al.	1973	Anxiety and gaze aversion in dyadic encounters	University of Exeter, Exeter, UK	UK	British Journal of Social and Clinical Psychology	Snowball	Hobson GN, Strongman KT, Bull D, Craig G. Anxiety and gaze aversion in dyadic encounters. British Journal of Social and Clinical Psychology. 1973;12: 122-129. https://doi.org/10.1111/j.2044-8260.1973.tb00857.x.	Primary research	Quasi-experimental study	Study 2	Interview	Tape recorder, loudspeakers, microphone, registration of eye gaze and speech, disaproval of subject's statement, TMAS	To test whether the frequency of gaze aversion in a dyadic encounter will increase as the anxiety of one of both the persons increases	16	8	8	Presentation	Males, anxiety traits, UK	26.00 mean age	8 males
38	Holmes et al.	2006	Anxiety and sensitivity to eye gaze in emotional faces	Birkbeck University of London, London, UK	UK	Brain and Cognition	Snowball	Holmes A, Richards A, Green S. Anxiety and sensitivity to eye gaze in emotional faces. Brain and Cognition. 2006;60(3): 282–294. https://doi.org/10.1016/j.bandc.2005.05.002.	Primary research	Quasi-experimental study	Study 1	Emotional face stimuli with different gaze directions	Target detection task, STAI, BDI	To investigate whether there is stronger orienting to perceived eye gaze when observers view faces showing fearful or angry, compared with happy or neutral, emotional expressions	24	12	12	Presentation	Anxiety traits, UK	31.17 mean age	Unspecified
	Holmes et al.	2006	Anxiety and sensitivity to eye gaze in emotional faces	Birkbeck University of London, London, UK	UK	Brain and Cognition	Snowball	Holmes A, Richards A, Green S. Anxiety and sensitivity to eye gaze in emotional faces. Brain and Cognition. 2006;60(3): 282–294. https://doi.org/10.1016/j.bandc.2005.05.002.	Primary research	Quasi-experimental study	Study 2	Emotional face stimuli with different gaze directions	Target detection task, STAI, BDI	To examine whether there is anxiety related sensitivity to eye gaze to fearful faces	24	12	12	Presentation	Anxiety traits, UK	25.33 mean age	Unspecified
	Holmes et al.	2006	Anxiety and sensitivity to eye gaze in emotional faces	Birkbeck University of London, London, UK	UK	Brain and Cognition	Snowball	Holmes A, Richards A, Green S. Anxiety and sensitivity to eye gaze in emotional faces. Brain and Cognition. 2006;60(3): 282–294. https://doi.org/10.1016/j.bandc.2005.05.002.	Primary research	Quasi-experimental study	Study 3	Emotional face stimuli with different gaze directions	Target detection task, STAI, BDI	To investigate whether averted eye gaze in faces with threat-related expressions may produce enhanced contralateral shifts of attention	24	12	12	Presentation	UK	22.75 mean age	Unspecified
39	Ikeda	2023	Development of Emotion Recognition from Facial Expressions with Different Eye and Mouth Cues in Japanese People	Kyoto University of Advanced Science, Kyoto, Japan	Japan	The Journal of Genetic Psychology	Databank	Ikeda S. Development of Emotion Recognition from Facial Expressions with Different Eye and Mouth Cues in Japanese People. The Journal of Genetic Psychology. 2023;184(3): 187-197. https://doi.org/10.1080/00221325.2023.2168174.	Primary research	Quasi-experimental study		Emotional face stimuli	Emotion recognition task, eye-tracking	To examine emotion recognition and gaze patterns in Japanese population, using facial expressions with different eye and mouth cues	108	57	51	Presentation	Japan	20.70 mean age	26 males and 31 females
40	Jack et al.	2009	Cultural Confusions Show that Facial Expressions Are Not Universal	University of Glasgow, Glasgow, UK	UK	Current Biology	Snowball	Jack RE, Blais C, Scheepers C, Schyns PG, Caldara R. Cultural Confusions Show that Facial Expressions Are Not Universal. Current Biology. 2009;19(18): 1543-1548. https://doi.org/10.1016/j.cub.2009.07.051.	Primary research	Quasi-experimental study		Emotional face stimuli	Emotion recognition task, FACS, eye-tracking	To examine whether facial expressions can be considered to be the universal language of emotion, in Eastern compared to Western groups	26	13	13	Presentation	Western Caucasia	24.50 years mean age	6 males, 7 females
	Jack et al.	2009	Cultural Confusions Show that Facial Expressions Are Not Universal	University of Glasgow, Glasgow, UK	UK	Current Biology	Snowball	Jack RE, Blais C, Scheepers C, Schyns PG, Caldara R. Cultural Confusions Show that Facial Expressions Are Not Universal. Current Biology. 2009;19(18): 1543-1548. https://doi.org/10.1016/j.cub.2009.07.051.	Primary research	Quasi-experimental study		Emotional face stimuli	Emotion recognition task, FACS, eye-tracking	To examine whether facial expressions can be considered to be the universal language of emotion, in Eastern compared to Western groups	26	13	13	Presentation	East Asia	23.20 years mean age	5 males, 8 females
41	Jack et al.	2012	Internal Representations Reveal Cultural Diversity in Expectations of Facial Expressions of Emotion	University of Glasgow, Glasgow, UK	UK	Journal of Experimental Psychology: General	Databank	Jack RE, Caldara R, Schyns P. Internal Representations Reveal Cultural Diversity in Expectations of Facial Expressions of Emotion. Journal of Experimental Psychology: General. 2012;141(1): 19-25. https://doi.org/10.1037/a0023463.	Primary research	Quasi-experimental study	Study 1	Emotional face stimuli	Emotion recognition task, computer keyboard button	To examine wether consistent cultural differences in the recognition of facial expressions contradict notions such as 'universal language of emotion' and if culture could generate different expectations	30	15	15	Presentation	Western Caucasia	27.30 mean age	8 males, 7 females
	Jack et al.	2012	Internal Representations Reveal Cultural Diversity in Expectations of Facial Expressions of Emotion	University of Glasgow, Glasgow, UK	UK	Journal of Experimental Psychology: General	Databank	Jack RE, Caldara R, Schyns P. Internal Representations Reveal Cultural Diversity in Expectations of Facial Expressions of Emotion. Journal of Experimental Psychology: General. 2012;141(1): 19-25. https://doi.org/10.1037/a0023463.	Primary research	Quasi-experimental study	Study 1	Emotional face stimuli	Emotion recognition task, computer keyboard button	To examine wether consistent cultural differences in the recognition of facial expressions contradict notions such as 'universal language of emotion' and if culture could generate different expectations	30	15	15	Presentation	East Asia	23.50 mean age	5 males, 10 females
42	Janik et al.	1978	Eyes as the center of focus in the visual examination of human faces	University of Miami, Miami, USA	USA	Perceptual and Motor Skills	Snowball	Janik SW, Wellens AR, Goldberg ML, Dell’osso LF. Eyes as the center of focus in the visual examination of human faces. Perceptual and Motor Skills. 1978;47(3 Pt1): 857–858. https://doi.org/10.2466/pms.1978.47.3.857.	Primary research	Quasi-experimental study		Viewing of emotional face stimuli	Video recording, eye-tracking	To determine the degree to which individuals focus upon the eye region of others while visually inspecting their faces	16	16	0	Presentation	Males, USA	Adults	16 males
	Janik et al.	1978	Eyes as the center of focus in the visual examination of human faces	University of Miami, Miami, USA	USA	Perceptual and Motor Skills	Snowball	Janik SW, Wellens AR, Goldberg ML, Dell’osso LF. Eyes as the center of focus in the visual examination of human faces. Perceptual and Motor Skills. 1978;47(3 Pt1): 857–858. https://doi.org/10.2466/pms.1978.47.3.857.	Primary research	Quasi-experimental study		Viewing of emotional face stimuli	Video recording, eye-tracking	To determine the degree to which individuals focus upon the eye region of others while visually inspecting their faces	16	16	0	Presentation	Males, USA	Adults	16 males
43	Judah et al.	2019	Gaze Avoidance Explains the Association Between Anxiety Sensitivity Social Concerns and Social Anxiety	Old Dominion University, Norfolk, USA	USA	International Journal of Cognitive Therapy	Databank	Judah MR, Hager NM, Nako K, Blanchette D. Gaze Avoidance Explains the Association Between Anxiety Sensitivity Social Concerns and Social Anxiety. International Journal of Cognitive Therapy. 2019;12(3): 205-216. https://doi.org/10.1007/s41811-019-00050-w.	Primary research	Quasi-experimental study		Survey	ASI-3, GARS, SIAS-6, DASS-21	To test the hypothesis that AS social concerns may be associated with avoidance of eye contact (gaze avoidance), which in turn may be associated with greater social anxiety	190	190	0	Presentation	Social anxiety traits, USA	20.06 mean age	50 males, 139 females, 1 transgender
44	Kelly et al.	2011	Social experience does not abolish cultural diversity in eye movements	Royal Holloway, Egham, UK	UK	Frontiers in Psychology	Databank	Kelly DJ, Jack RE, Miellet S, De Luca E, Foreman K, Caldara R. Social experience does not abolish cultural diversity in eye movements. Frontiers in Psychology. 2011;2. https://doi.org/10.3389/fpsyg.2011.00095.	Primary research	Quasi-experimental study	Study 1	Emotional Western Caucasian and East Asian face stimuli with direct gaze	Emotion recognition task, eye-tracking	To assess the relative contribution of genetic and cultural factors by testing face processing in a population of British Born Chinese adults using face recognition and expression classification tasks	20	20	0	Presentation	British born Chinese	25.23 mean age	6 males, 14 females
45	Kendon	1967	Some Functions of Gaze-Direction in Social Interaction	Institute of Experimental Psychology, Oxford, UK	UK	Acta Psychologica	Snowball	Kendon A. Some Functions of Gaze-Direction in Social Interaction. Acta Psychologica. 1967;26: 22-63. https://doi.org/10.1016/0001-6918(67)90005-4.	Primary research	Quasi-experimental study		Conversation	Magnetic voice recording, video recording	To investigate functions of gaze direction in social interaction	13	13	0	Presentation	USA	Adults	10 males, 3 females
	Kendon	1967	Some Functions of Gaze-Direction in Social Interaction	Institute of Experimental Psychology, Oxford, UK	UK	Acta Psychologica	Snowball	Kendon A. Some Functions of Gaze-Direction in Social Interaction. Acta Psychologica. 1967;26: 22-63. https://doi.org/10.1016/0001-6918(67)90005-4.	Primary research	Quasi-experimental study		Conversation	Magnetic voice recording, video recording	To investigate functions of gaze direction in social interaction	13	13	0	Presentation	USA	Adults	10 males, 3 females
	Kendon	1967	Some Functions of Gaze-Direction in Social Interaction	Institute of Experimental Psychology, Oxford, UK	UK	Acta Psychologica	Snowball	Kendon A. Some Functions of Gaze-Direction in Social Interaction. Acta Psychologica. 1967;26: 22-63. https://doi.org/10.1016/0001-6918(67)90005-4.	Primary research	Quasi-experimental study		Conversation	Magnetic voice recording, video recording	To investigate functions of gaze direction in social interaction	13	13	0	Presentation	USA	Adults	10 males, 3 females
	Kendon	1967	Some functions of gaze-direction in social interaction	Institute of Experimental Psychology, Oxford, UK	UK	Acta Psychologica	Snowball	Kendon A. Some functions of gaze-direction in social interaction. Acta Psychologica. 1967;26: 22–63. https://doi.org/10.1016/0001-6918(67)90005-4.	Primary research	Quasi-experimental study		Conversation	Video recording, questions about awkwardness	To investigate the relationship between direction of gaze and the occurrence of utterances	13	13	0	Presentation	UK	Adults	10 males, 3 females
46	Kendrick & Holler	2017	Gaze Direction Signals Response Preference in Conversation	Max Planck Institute for Psycholinguistics, Nijmegen, The Netherlands	The Netherlands	Research on Language and Social Interaction	Databank	Kendrick KH, Holler J. Gaze Direction Signals Response Preference in Conversation. Research on Language and Social Interaction. 2017;50(1): 12-32. http://dx.doi.org/10.1080/08351813.2017.1262120.	Primary research	Quasi-experimental study		Conversation	Video recording, eye-tracking	To examine gaze direction in responses to polar questions using both quantitative and conversation analytic methods	21	21	0	Presentation	Native English speakers, The Netherlands	Adults	Unspecified
47	Kennedy & Adolphs	2011	Reprint of: Impaired fixation to eyes following amygdala damage arises from abnormal bottom-up attention	California Institute of Technology, Pasadena, USA	USA	Neuropsychologia	Databank	Kennedy DP, Adolphs R. Reprint of: Impaired fixation to eyes following amygdala damage arises from abnormal bottom-up attention. Neuropsychologia. 2011;49(4): 589-595. https://doi.org/10.1016/j.neuropsychologia.2011.02.026.	Primary research	Quasi-experimental study	Study 1	Emotional face stimuli with direct gaze	Passive viewing task, gender matching task, eye-tracking	To examine eye gaze behavior in an patient with complete bilateral amygdala lesions, who fails to fixate the eyes in faces and is consequently impaired in recognizing fear	6	1	5	Presentation	Female with amygdala damage, USA	43 years	1 female
	Kennedy & Adolphs	2011	Reprint of: Impaired fixation to eyes following amygdala damage arises from abnormal bottom-up attention	California Institute of Technology, Pasadena, USA	USA	Neuropsychologia	Databank	Kennedy DP, Adolphs R. Reprint of: Impaired fixation to eyes following amygdala damage arises from abnormal bottom-up attention. Neuropsychologia. 2011;49(4): 589-595. https://doi.org/10.1016/j.neuropsychologia.2011.02.026.	Primary research	Quasi-experimental study	Study 2	Emotional face stimuli with direct gaze	Passive viewing task, gender matching task, eye-tracking	To examine eye gaze behavior in an patient with complete bilateral amygdala lesions, who fails to fixate the eyes in faces and is consequently impaired in recognizing fear	6	1	5	Presentation	Female with amygdala damage, USA	43 years	1 female
48	Klusek et al.	2018	Impaired Eye Contact in the FMR1 Premutation is not associated with Social Anxiety or the Broad Autism Phenotype	University of South Carolina, Columbia, USA	USA	The Clinical Neuropsychologist	Databank	Klusek J, Ruber A, Roberts JE. Impaired eye contact in the FMR1 premutation is not associated with social anxiety or the broad autism phenotype. The Clinical Neuropsychologist. 2018;32(7): 1337-1352. https://doi.org/10.1080/13854046.2017.1384063.	Primary research	Quasi-experimental study		Conversation	Registration of eye contact, eye contact appropiateness rating, LSAS-SR, BAP-Q	To investigate atypical eye contact as a critical neuropsychological phenotype associated with the FMR1 premutation, and its potential interface with social anxiety	65	38	27	Presentation	Females with FMR1 premutation, USA	42.11 mean age	65 females
49	Kret	2018	The role of pupil size in communication. Is there room for learning?	Tilburg University, Tilburg, Netherlands	The Netherlands	Cognition and Emotion	Databank	Kret ME. The role of pupil size in communication. Is there room for learning?. Cognition and Emotion. 2018;32(5): 1139-1145. https://doi.org/10.1080/02699931.2017.1370417.	Primary research	Quasi-experimental study		Line-drawings of happy and angry faces	Pupil drawing task	To investigate pupil size as a social signal, and its influence on social impressions, following up on research of Hess (1975)	579	579	0	Presentation	The Netherlands	Aduls	222 males, 357 females
50	Krop et al.	1973	Increasing eye contact by covert reinforcement	University of Florida, Gainesville, USA	USA	Interpersonal Development	Snowball	Krop H, Messinger J, Reiner C. Increasing eye contact by covert reinforcement. Interpersonal Development. 1973;4: 51-57.	Primary research	Quasi-experimental study		Interview	Self-disclosure questionnaire, gaze recording, stopwatch	To assess the effects of contingent covert reinforcement on eye contact	114	114	0	Presentation	USA	Adults	57 males, 57 females
51	LaFrance & Mayo	1976	Racial differences in gaze behavior during conversation: Two systematic observational studies	Boston College, Boston, USA	USA	Journal of Personality and Social Psychology	Snowball	LaFrance M, Mayo C. Racial differences in gaze behavior during conversations: Two systematic observational studies. Journal of Personality and Social Psychology. 1976;33(5): 547–552. https://doi.org/10.1037/0022-3514.33.5.547.	Primary research	Quasi-experimental study	Study 1	Conversation	Video recording, time motion analyzer	To investigate subcultural differences in the use of gaze direction as a regulatory mechanism in conversation	3	3	0	Presentation	White adults, USA	Adults	Unspecified
	LaFrance & Mayo	1976	Racial differences in gaze behavior during conversation: Two systematic observational studies	Boston College, Boston, USA	USA	Journal of Personality and Social Psychology	Snowball	LaFrance M, Mayo C. Racial differences in gaze behavior during conversations: Two systematic observational studies. Journal of Personality and Social Psychology. 1976;33(5): 547–552. https://doi.org/10.1037/0022-3514.33.5.547.	Primary research	Quasi-experimental study	Study 1	Conversation	Video recording, time motion analyzer	To investigate subcultural differences in the use of gaze direction as a regulatory mechanism in conversation	3	3	0	Presentation	Black adults, USA	Adults	Unspecified
	LaFrance & Mayo	1976	Racial differences in gaze behavior during conversation: Two systematic observational studies	Boston College, Boston, USA	USA	Journal of Personality and Social Psychology	Snowball	LaFrance M, Mayo C. Racial differences in gaze behavior during conversations: Two systematic observational studies. Journal of Personality and Social Psychology. 1976;33(5): 547–552. https://doi.org/10.1037/0022-3514.33.5.547.	Primary research	Quasi-experimental study	Study 2	Conversation in natural setting	Gaze recording, stopwatch	To investigate subcultural differences in the use of gaze direction as a regulatory mechanism in conversation	252	126	126	Presentation	White adults, USA	Adults	63 males, 63 females
	LaFrance & Mayo	1976	Racial differences in gaze behavior during conversation: Two systematic observational studies	Boston College, Boston, USA	USA	Journal of Personality and Social Psychology	Snowball	LaFrance M, Mayo C. Racial differences in gaze behavior during conversations: Two systematic observational studies. Journal of Personality and Social Psychology. 1976;33(5): 547–552. https://doi.org/10.1037/0022-3514.33.5.547.	Primary research	Quasi-experimental study	Study 2	Conversation in natural setting	Gaze recording, stopwatch	To investigate subcultural differences in the use of gaze direction as a regulatory mechanism in conversation	252	126	126	Presentation	Black adults, USA	Adults	63 males, 63 females
52	Langer & Rodebaugh	2013	Social anxiety and gaze avoidance: averting gaze but not anxiety	Washington University, St. Louis, USA	USA	Cognitive Therapy and Research	Snowball	Langer JK, Rodebaugh TL. Social anxiety and gaze avoidance: averting gaze but not anxiety. Cognitive Therapy and Research. 2013;37: 1110–1120. https://doi.org/10.1007/s10608-013-9546-z.	Primary research	Quasi-experimental study		Conversation with peers	SIAS, PANAS, BSAM, questionnaire, video recording	To test whether gaze avoidance is effective in reducing anxiety for individuals with higher social anxiety during short social conversations among peers	127	Unspecified	Unspecified	Presentation	Anxiety traits, USA	18.92 mean age	48 males, 79 females
53	Latinus et al.	2015	Social decisions affect neural activity to perceived dynamic gaze	Indiana University, Bloomington, USA	USA	Social Cognitive and Affective Neuroscience	Snowball	Latinus M, Love SA, Rossi A, Parada FJ, Huang L, Conty L, George N, James K, Puce A. Social decisions affect neural activity to perceived dynamic gaze. Social Cognitive and Affective Neuroscience. 2015;10: 1557–1567. https://doi.org/10.1093/scan/nsv049.	Primary research	Quasi-experimental study		Emotional face stimuli with different gaze directions	Gaze discrimination task, EEG, computer keyboard buttons	To investigate the effect of task on neural responses to dynamic gaze changes: away and toward transitions (resulting or not in eye contact)	22	22	0	Presentation	USA	26.23 mean age	11 males, 11 females
54	Lazzerini et al.	1978	Eye-contact in dyads: A test of the independence hypothesis	University of Nottingham, Nottingham, UK	UK	British Journal of Social and Clinical Psychology	Snowball	Lazzerini AJ, Stephenson GM, Neave H. Eye-contact in dyads: A test of the independence hypothesis. British Journal of Social and Clinical Psychology. 1978;17: 227-229. https://doi.org/10.1111/j.2044-8260.1978.tb00270.x.	Primary research	Quasi-experimental study		Conversation	Gaze recording, key button	To test if the amount of eye contact observed during interaction, could be accounted for by using a formula based on chance	12	12	0	Presentation	UK	Adults	Unspecified
55	Lee et al.	2016	Differences in Sequential Eye Movement Behavior between Taiwanese and American Viewers	University of Detroit Mercy, Detroit, USA	Taiwan	Frontiers in Psychology	Databank	Lee YL Greene HH, Tsai CW, Chou YJ. Differences in Sequential Eye Movement Behavior between Taiwanese and American Viewers. Frontiers in Psychology. 2016;7. https://doi.org/10.3389/fpsyg.2016.00697.	Primary research	Quasi-experimental study		Cartoon stimuli with emotional faces	Emotion recognition task, eye-tracking, computer keyboard	To examine whether differences can be found between Taiwanese and American participants in judging facial expressions of a focal face that is flanked horizontally by other faces	41	22	19	Presentation	Taiwan	Adults	Unspecified
	Lee et al.	2016	Differences in Sequential Eye Movement Behavior between Taiwanese and American Viewers	University of Detroit Mercy, Detroit, USA	Taiwan	Frontiers in Psychology	Databank	Lee YL Greene HH, Tsai CW, Chou YJ. Differences in Sequential Eye Movement Behavior between Taiwanese and American Viewers. Frontiers in Psychology. 2016;7. https://doi.org/10.3389/fpsyg.2016.00697.	Primary research	Quasi-experimental study		Cartoon stimuli with emotional faces	Emotion recognition task, eye-tracking, computer keyboard	To examine whether differences can be found between Taiwanese and American participants in judging facial expressions of a focal face that is flanked horizontally by other faces	41	19	22	Presentation	USA	Adults	Unspecified
56	Lefebvre	1975	Encoding and decoding of ingratiation in modes of smiling and gaze	Katholieke Universiteit Leuven, Leuven, Belgium	UK	British Journal of Social and Clinical Psychology	Snowball	Lefebvre LM. Encoding and decoding of ingratiation in modes of smiling and gaze. British Journal of Social and Clinical Psychology. 1975;14: 33-42. https://doi.org/10.1111/j.2044-8260.1975.tb00146.x.	Primary research	Randomized controlled trial	Study 1	Viewing of gaze and smiling video recording	Free association task, discussion endurane task, telegraph keys	To explore the ingratiation ingredients of non-verbal attractiveness, in particular the occurance of the increase in attractiveness of A that makes B aware of an ingratiation attempt	24	12	12	Presentation	UK	Adults	Unspecified
	Lefebvre	1975	Encoding and decoding of ingratiation in modes of smiling and gaze	Katholieke Universiteit Leuven, Leuven, Belgium	UK	British Journal of Social and Clinical Psychology	Snowball	Lefebvre LM. Encoding and decoding of ingratiation in modes of smiling and gaze. British Journal of Social and Clinical Psychology. 1975;14: 33-42. https://doi.org/10.1111/j.2044-8260.1975.tb00146.x.	Primary research	Randomized controlled trial	Study 1	Viewing of gaze and smiling video recording	Free association task, discussion endurane task, telegraph keys	To explore the ingratiation ingredients of non-verbal attractiveness, in particular the occurance of the increase in attractiveness of A that makes B aware of an ingratiation attempt	24	12	12	Presentation	UK	Adults	Unspecified
57	Libby	1970	Eye contact and direction of looking as stable individual differences	Ohio State University, Ohio, USA	USA	Journal of Experimental Research in Personality	Snowball	Libby WL. Eye contact and direction of looking as stable individual differences. Journal of Experimental Research in Personality. 1970: 303-312.	Primary research	Quasi-experimental study		Interview	Eye contact registration	To investigate eye contact and direction of gazing as stable individual differences	104	104	0	Presentation	USA	20.30 mean age	52 males, 52 females
	Libby	1970	Eye contact and direction of looking as stable individual differences	Ohio State University, Ohio, USA	USA	Journal of Experimental Research in Personality	Snowball	Libby WL. Eye contact and direction of looking as stable individual differences. Journal of Experimental Research in Personality. 1970: 303-312.	Primary research	Quasi-experimental study		Interview	Eye contact registration	To investigate eye contact and direction of gazing as stable individual differences	104	52	52	Presentation	Males, USA	20.30 mean age	52 males
	Libby	1970	Eye contact and direction of looking as stable individual differences	Ohio State University, Ohio, USA	USA	Journal of Experimental Research in Personality	Snowball	Libby WL. Eye contact and direction of looking as stable individual differences. Journal of Experimental Research in Personality. 1970: 303-312.	Primary research	Quasi-experimental study		Interview	Eye contact registration	To investigate eye contact and direction of gazing as stable individual differences	104	52	52	Presentation	Females, USA	20.30 mean age	52 females
58	Luborsky et al.	1963	Eye fictation and recall of pictures as a function of GSR responsivity	University of Pennsylvania, Philadelphia, USA	USA	Perceptual and Motor Skills	Snowball	Luborsky L, Blinder B, Mackworth N. Eye fictation and recall of pictures as a function of GSR responsivity. Perceptual and Motor Skills. 1963;16(2): 469-483. https://doi.org/10.2466/pms.1963.16.2.469.	Primary research	Quasi-experimental study		Emotional pictures	Face categorization task, facial memory task, GSR measurement, Rorschach test, TAT, eye photo camera	To construct an experimental situation with which relationships could be explored between the looking behavior of the eye and recall of pictures differing in theatening content	17	17	0	Presentation	USA	25.00 mean age	5 males, 12 females
59	Ma et al.	2021	Own Race Eye-Gaze Bias for All Emotional Faces but Accuracy Bias Only for Sad Expressions	University of Electronic Science and Technology of China, Chengdu, China	China	Frontiers in Neuroscience	Databank	Ma X, Fu M, Zhang X, Song X, Becker B, Wu R, Xu X, Gao Z, Kendrick K, Zhao W. Own Race Eye-Gaze Bias for All Emotional Faces but Accuracy Bias Only for Sad Expressions. Frontiers in Neuroscience. 2022;16. https://doi.org/10.3389/fnins.2022.852484.	Primary research	Quasi-experimental study		Emotional Chinese face stimuli with direct gaze	Emotion recognition task, eye-tracking	This study aimed to determine whether Chinese exhibit different recognition accuracy and eye gaze patterns for Asian (own-race) and White (other-race) facial expressions	89	89	0	Presentation	China	22.15 mean age	44 males, 45 females
	Ma et al.	2021	Own Race Eye-Gaze Bias for All Emotional Faces but Accuracy Bias Only for Sad Expressions	University of Electronic Science and Technology of China, Chengdu, China	China	Frontiers in Neuroscience	Databank	Ma X, Fu M, Zhang X, Song X, Becker B, Wu R, Xu X, Gao Z, Kendrick K, Zhao W. Own Race Eye-Gaze Bias for All Emotional Faces but Accuracy Bias Only for Sad Expressions. Frontiers in Neuroscience. 2022;16. https://doi.org/10.3389/fnins.2022.852484.	Primary research	Quasi-experimental study		Emotional Chinese face stimuli with direct gaze	Emotion recognition task, eye-tracking	This study aimed to determine whether Chinese exhibit different recognition accuracy and eye gaze patterns for Asian (own-race) and White (other-race) facial expressions	89	89	0	Presentation	China	22.15 mean age	44 males, 45 females
	Ma et al.	2021	Own Race Eye-Gaze Bias for All Emotional Faces but Accuracy Bias Only for Sad Expressions	University of Electronic Science and Technology of China, Chengdu, China	China	Frontiers in Neuroscience	Databank	Ma X, Fu M, Zhang X, Song X, Becker B, Wu R, Xu X, Gao Z, Kendrick K, Zhao W. Own Race Eye-Gaze Bias for All Emotional Faces but Accuracy Bias Only for Sad Expressions. Frontiers in Neuroscience. 2022;16. https://doi.org/10.3389/fnins.2022.852484.	Primary research	Quasi-experimental study		Emotional Chinese face stimuli with direct gaze	Emotion recognition task, eye-tracking	This study aimed to determine whether Chinese exhibit different recognition accuracy and eye gaze patterns for Asian (own-race) and White (other-race) facial expressions	89	89	0	Presentation	China	22.15 mean age	44 males, 45 females
60	Mann et al.	2012	Windows to the Soul? Deliberate Eye Contact as a Cue to Deceit	University of Portsmouth, Portsmouth, UK	Unspecified	Journal of Nonverbal Behavior	Snowball	Mann S, Vrij A, Leal S, Granhag PA, Warmelink L, Forrester D. Windows to the Soul? Deliberate Eye Contact as a Cue to Deceit. Journal of Nonverbal Behavior. 2012;36(3): 205-215. https://doi.org/10.1007/s10919-012-0132-y.	Primary research	Randomized controlled trial		Conversation	Questionnaire, video recording	To measure if liars do avoid eye contact or deliberately make more eye contact	338	177	161	Presentation	Worldwide	33.89 mean age	244 males, 94 females
61	McCarthy et al.	2006	Cultural display rules drive eye gaze during thinking	University of Toronto, Ontario, Canada	Unspecified	Journal of Cross-Cultural Psychology	Snowball	McCarthy A, Lee K, Itakura S, Muir DW. Cultural display rules drive eye gaze during thinking. Journal of Cross-Cultural Psychology. 2006;37(6): 717-722. https://doi.org/10.1177/0022022106292079.	Primary research	Quasi-experimental study		Interview	Cue cards, video recording	To investigate eye gaze behavior of Canadian, Trinidadian, and Japanese participants as they answered questions for which they either knew, or had to derive, the answers	30	10	20	Presentation	Canada	20.20 mean age	5 males, 5 females
	McCarthy et al.	2006	Cultural display rules drive eye gaze during thinking	University of Toronto, Ontario, Canada	Unspecified	Journal of Cross-Cultural Psychology	Snowball	McCarthy A, Lee K, Itakura S, Muir DW. Cultural display rules drive eye gaze during thinking. Journal of Cross-Cultural Psychology. 2006;37(6): 717-722. https://doi.org/10.1177/0022022106292079.	Primary research	Quasi-experimental study		Interview	Cue cards, video recording	To investigate eye gaze behavior of Canadian, Trinidadian, and Japanese participants as they answered questions for which they either knew, or had to derive, the answers	30	10	20	Presentation	Trinidad	21.20 mean age	5 males, 5 females
	McCarthy et al.	2006	Cultural display rules drive eye gaze during thinking	University of Toronto, Ontario, Canada	Unspecified	Journal of Cross-Cultural Psychology	Snowball	McCarthy A, Lee K, Itakura S, Muir DW. Cultural display rules drive eye gaze during thinking. Journal of Cross-Cultural Psychology. 2006;37(6): 717-722. https://doi.org/10.1177/0022022106292079.	Primary research	Quasi-experimental study		Interview	Cue cards, video recording	To investigate eye gaze behavior of Canadian, Trinidadian, and Japanese participants as they answered questions for which they either knew, or had to derive, the answers	30	10	20	Presentation	Japan	20.70 mean age	5 males, 5 females
62	McCarthy et al.	2008	Gaze Display When Thinking Depends on Culture and Context	Fanshawe College, Ontario, Canada	Unspecified	Journal of Cross-Cultural Psychology	Snowball	McCarthy A, Lee K, Itakura S, Muir DW. Gaze Display When Thinking Depends on Culture and Context. Journal of Cross-Cultural Psychology. 2008;39(6): 716-729. https://doi.org/10.1177/0022022108323807.	Primary research	Quasi-experimental study	Study 1	Interview	Cue cards, video recording	To examine the roles of culture and social factors in individual’s eye gaze displays when thinking	10	10	0	Presentation	Canada	19.60 mean age	10 females
	McCarthy et al.	2008	Gaze Display When Thinking Depends on Culture and Context	Fanshawe College, Ontario, Canada	Unspecified	Journal of Cross-Cultural Psychology	Snowball	McCarthy A, Lee K, Itakura S, Muir DW. Gaze Display When Thinking Depends on Culture and Context. Journal of Cross-Cultural Psychology. 2008;39(6): 716-729. https://doi.org/10.1177/0022022108323807.	Primary research	Quasi-experimental study	Study 2	Interview	Cue cards, video recording	To examine the roles of culture and social factors in individual’s eye gaze displays when thinking	36	36	0	Presentation	Canada	21.10 mean age	18 males, 18 females
	McCarthy et al.	2008	Gaze Display When Thinking Depends on Culture and Context	Fanshawe College, Ontario, Canada	Unspecified	Journal of Cross-Cultural Psychology	Snowball	McCarthy A, Lee K, Itakura S, Muir DW. Gaze Display When Thinking Depends on Culture and Context. Journal of Cross-Cultural Psychology. 2008;39(6): 716-729. https://doi.org/10.1177/0022022108323807.	Primary research	Quasi-experimental study	Study 3	Interview	Cue cards, video recording	To examine the roles of culture and social factors in individual’s eye gaze displays when thinking	12	12	0	Presentation	Japanese students, Canada	21.70 mean age	6 males, 6 females
63	McCauley	1978	Commuter's eye contact with strangers in city and suburban train stations: Evidence of short-term adaptation to interpersonal overload in the city	Bryn Mawr College, Bryn Mawr, USA	USA	Environmental Psychology and Nonverbal Behavior	Snowball	McCauley C, Coleman G, De Fuseo P. Commuter's eye contact with strangers in city and suburban train stations: Evidence of short-term adaptation to interpersonal overload in the city. Environmental Psychology and Nonverbal Behavior. 1978;2: 215-225. https://doi.org/10.1007/BF01173770.	Primary research	Quasi-experimental study		Being confronted with direct gaze from strangers in a crowd in the city	Gaze registration	To investigate whether eye contact with strangers in the city is influenced by crowding effects	358	358	0	Presentation	USA	Adults	149 males, 209 females
64	Modigliani	1971	Embarrassment. facework, and eye contact: Testing a theory of embarrassment	Harvard University, Massachusetts, USA	USA	Journal of Personality and Social Psychology	Snowball	Modigliani A. Embarrassment, facework, and eye contact: Testing a theory ofembar rassment. Journal of Personality and Social Psychology. 1971;17: 15-24. https://doi.org/10.1037/h0030460.	Primary research	Randomized controlled trial		Team game while being embarrased	Anagram task, questionnaire	To investigate the relation between gaze direction and embarrassment	92	46	46	Presentation	Males, USA	Adults	92 males
65	Moore & Gilliland	1921	The measurement of aggressiveness	Dartmouth College, Hanover, USA	USA	The Journal of Applied Psychology	Snowball	Moore HT, Gilliland AR. The measurement of aggressiveness. The Journal of Applied Psychology. 1921;5(2): 97-118. https://doi.org/10.1037/h0073691.	Primary research	Quasi-experimental study	Study 1	Interview	Mental additions test, interview being directly gazed, eye movement registration	To investigate patterns of aggressive behavior	26	13	13	Presentation	Agressiveness traits, USA	Adults	13 males
66	Mouthino	2021	Look at me: The relation between empathy and fixation on the emotional eye-region in low vs. high social anxiety	University of Porto, Porto, Portugal	Portugal	Journal of Behavior Therapy and Experimental Psychiatry	Databank	Moutinho R, Castro SL, Silva S. Look at me: The relation between empathy and fixation on the emotional eye-region in low vs. high social anxiety. Journal of Behavior Therapy and Experimental Psychiatry. 2021;70(3). https://doi.org/10.1016/j.jbtep.2020.101610.	Primary research	Quasi-experimental study		Emotional face stimuli	Emotion recognition task, IRI, SIPAAS, eye-tracking	To test if the fixation on another person's eye-region as an effective measure of one's level of empathy, may not be appropriate for individuals with high levels of social anxiety	28	28	0	Presentation	Social anxiety traits, Portugal	21.07 mean age	28 females
67	Muirhead & Goldman	1979	Mutual eye contact as affected by seating position, sex and age.	University of Missouri, Kansas, USA	USA	Journal of Social Psychology	Snowball	Muirhead RD, Goldman M. Mutual eye contact as affected by seating position, sex and age. Journal of Social Psychology. 1979;109: 201-206. https://doi.org/10.1080/00224545.1979.9924195.	Primary research	Quasi-experimental study		Being confronted with a person in a shopping center seated opposite or adjecent	Gaze registration	To investigate the effect of seating positions on mutual eye contact in pairs	432	216	216	Presentation	USA	Adults	Unspecified
	Muirhead & Goldman	1979	Mutual eye contact as affected by seating position, sex and age.	University of Missouri, Kansas, USA	USA	Journal of Social Psychology	Snowball	Muirhead RD, Goldman M. Mutual eye contact as affected by seating position, sex and age. Journal of Social Psychology. 1979;109: 201-206. https://doi.org/10.1080/00224545.1979.9924195.	Primary research	Quasi-experimental study		Being confronted with a person in a shopping center seated opposite or adjecent	Gaze registration	To investigate the effect of seating positions on mutual eye contact in pairs	432	288	144	Presentation	USA	Adults	Unspecified
68	Murphy & Isaacowitz	2010	Age effects and gaze patterns in recognising emotional expressions: An in-depth look at gaze measures and covariates	Brandeis University, Waltham, USA	USA	Cognition & Emotion	Snowball	Murphy NA, Isaacowitz DM. Age effects and gaze patterns in recognising emotional expressions: An indepth look at gaze measures and covariates. Cognition & Emotion. 2010;24(3): 436-452. https://doi.org/10.1080/02699930802664623.	Primary research	Quasi-experimental study		Emotional face stimuli	Emotion recognition task, DANVA2-AF, MMSE, Shipley, WAIS-R, PANAS, CES-D, STAI, LOT, eye-tracking	To investigate predictors of age effects in emotion recognition accuracy	64	41	23	Presentation	Young adults, Caucasians, USA	19.34 mean age	19 males, 22 females
	Murphy & Isaacowitz	2010	Age effects and gaze patterns in recognising emotional expressions: An in-depth look at gaze measures and covariates	Brandeis University, Waltham, USA	USA	Cognition & Emotion	Snowball	Murphy NA, Isaacowitz DM. Age effects and gaze patterns in recognising emotional expressions: An indepth look at gaze measures and covariates. Cognition & Emotion. 2010;24(3): 436-452. https://doi.org/10.1080/02699930802664623.	Primary research	Quasi-experimental study		Emotional face stimuli	Emotion recognition task, DANVA2-AF, MMSE, Shipley, WAIS-R, PANAS, CES-D, STAI, LOT, eye-tracking	To investigate predictors of age effects in emotion recognition accuracy	64	23	41	Presentation	Older adults, Caucasians, USA	72.04 mean age	8 males, 15 females
69	Natale	1977	Induction of mood states and their effect on gaze behaviors	Ohio University, Ohio, USA	USA	Journal of Consulting and Clinical Psychology	Snowball	Natale M. Induction of mood states and their effect on gaze behaviors. Journal of Consulting and Clinical Psychology. 1977;45: 960. https://doi.org/10.1037/0022-006X.45.5.960.	Primary research	Quasi-experimental study		Conversation	Eye contact registration	To verify the relationship between affective states and visual behaviour	45	45	0	Presentation	USA	Adults	45 females
	Natale	1977	Induction of mood states and their effect on gaze behaviors	Ohio University, Ohio, USA	USA	Journal of Consulting and Clinical Psychology	Snowball	Natale M. Induction of mood states and their effect on gaze behaviors. Journal of Consulting and Clinical Psychology. 1977;45: 960. https://doi.org/10.1037/0022-006X.45.5.960.	Primary research	Quasi-experimental study		Conversation	Eye contact registration	To verify the relationship between affective states and visual behaviour	45	45	0	Presentation	USA	Adults	45 females
	Natale	1977	Induction of mood states and their effect on gaze behaviors	Ohio University, Ohio, USA	USA	Journal of Consulting and Clinical Psychology	Snowball	Natale M. Induction of mood states and their effect on gaze behaviors. Journal of Consulting and Clinical Psychology. 1977;45: 960. https://doi.org/10.1037/0022-006X.45.5.960.	Primary research	Quasi-experimental study		Conversation	Eye contact registration	To verify the relationship between affective states and visual behaviour	45	45	0	Presentation	Depressive traits, USA	Adults	45 females
	Natale	1977	Induction of mood states and their effect on gaze behaviors	Ohio University, Ohio, USA	USA	Journal of Consulting and Clinical Psychology	Snowball	Natale M. Induction of mood states and their effect on gaze behaviors. Journal of Consulting and Clinical Psychology. 1977;45: 960. https://doi.org/10.1037/0022-006X.45.5.960.	Primary research	Quasi-experimental study		Conversation	Eye contact registration	To verify the relationship between affective states and visual behaviour	45	45	0	Presentation	USA	Adults	45 females
70	Ni et al.	2023	Vigilance or avoidance: How do autistic traits and social anxiety modulate attention to the eyes?	Peking University, Beijing, China	China	Frontiers in Neuroscience	Databank	Ni W, Lu H, Wang Q, Song C, Yi L. Vigilance or avoidance: How do autistic traits and social anxiety modulate attention to the eyes? Frontiers in Neuroscience. 2023;16(1). https://doi.org/10.3389/fnins.2022.1081769.	Primary research	Quasi-experimental study		Emotional Asian face stimuli	Emotion recognition task, AQ, SPIN, eye-tracking	To investigate how traits of social anxiety disorder and autism spectrum disorder interactively modulate the attentional process of attention towards the eyes	60	27	37	Presentation	Autistic traits, China	21.63 mean age	9 males, 18 females
	Ni et al.	2023	Vigilance or avoidance: How do autistic traits and social anxiety modulate attention to the eyes?	Peking University, Beijing, China	China	Frontiers in Neuroscience	Databank	Ni W, Lu H, Wang Q, Song C, Yi L. Vigilance or avoidance: How do autistic traits and social anxiety modulate attention to the eyes? Frontiers in Neuroscience. 2023;16(1). https://doi.org/10.3389/fnins.2022.1081769.	Primary research	Quasi-experimental study		Emotional Asian face stimuli	Emotion recognition task, AQ, SPIN, eye-tracking	To investigate how traits of social anxiety disorder and autism spectrum disorder interactively modulate the attentional process of attention towards the eyes	60	37	27	Presentation	Social anxiety traits, China	21.73 mean age	14 males, 23 females
71	Noller	1980	Gaze in married couples	University of Queensland, St. Lucia, Australia	Australia	Journal of Nonverbal Behavior	Snowball	Noller P. Gaze in married couples. Journal of Nonverbal Behavior. 1980;5: 115-129. https://doi.org/10.1007/BF00986514.	Primary research	Quasi-experimental study		Discussion with spouse with positive and negative messages	MAT, AC, Gaze video recording	To examine the looking behaviour of married couples	96	48	48	Presentation	Marital adjusted spouses, Australia	21-58 years	48 males, 48 females
	Noller	1980	Gaze in married couples	University of Queensland, St. Lucia, Australia	Australia	Journal of Nonverbal Behavior	Snowball	Noller P. Gaze in married couples. Journal of Nonverbal Behavior. 1980;5: 115-129. https://doi.org/10.1007/BF00986514.	Primary research	Quasi-experimental study		Discussion with spouse with positive and negative messages	MAT, AC, Gaze video recording	To examine the looking behaviour of married couples	96	48	48	Presentation	Marital adjusted spouses, Australia	21-58 years	48 males, 48 females
72	Pellegrini et al.	1970	The effects of an approval-seeking induction on eye-contact in dyads	San Jose State College, San Jose, USA	USA	British Journal of Social and Clinical Psychology	Snowball	Pellegrini RJ, Hicks RA, Gordon L. The effects of an approval-seeking induction on eye-contact in dyads. British Journal of Social and Clinical Psychology. 1970;9: 373-374. https://doi.org/10.1111/j.2044-8260.1970.tb00987.x.	Primary research	Quasi-experimental study		Sitting distance from interaction partner choice task	Eye contact tape recording	To determine the influence of an approval-seeking role on eye contact	72	72	0	Presentation	Females, USA	Adults	72 females
73	Perlman et al.	2009	Individual Differences in Personality Predict How People Look at Faces	Yale University, New Haven, USA	USA	PLOS ONE	Databank	Perlman SB, Morris JP, Vander Wyk BC, Green SR, Doyle JL, Pelphrey KA. Individual Differences in Personality Predict How People Look at Faces. PLOS ONE. 2009;4(6). https://doi.org/10.1371/journal.pone.0005952.	Primary research	Quasi-experimental study		Emotional face stimuli	Emotion recognition task, NEO-PI-R, eye-tracking	To investigate mechanisms by which the personality trait of neurocism may shape social behavior like negative emotionality and association with heightened attention to negative, emotionally arousing environmental signals	33	33	0	Presentation	Neuroticm traits, USA	22.35 mean age	13 males, 20 females
74	Porter et al.	2006	Females, but not males, show greater pupillary response to direct- than deviated-gaze faces	University of Bristol, Bristol, UK	UK	Perception	Snowball	Porter G, Hood BM, Troscianko T, Macrae CN. Females, but not males, show greater pupillary response to direct- than deviated-gaze faces. Perception. 2006;35(8): 1129-1136. https://doi.org/10.1068/p5438.	Primary research	Quasi-experimental study		Emotional face stimuli with different gaze directions	Emotion recognition task, pupil diameter video recording	To examine the reliability of pupillary dilation of processing activity in males and females	32	16	16	Presentation	Males, UK	19.30 mean age	16 males
	Porter et al.	2006	Females, but not males, show greater pupillary response to direct- than deviated-gaze faces	University of Bristol, Bristol, UK	UK	Perception	Snowball	Porter G, Hood BM, Troscianko T, Macrae CN. Females, but not males, show greater pupillary response to direct- than deviated-gaze faces. Perception. 2006;35(8): 1129-1136. https://doi.org/10.1068/p5438.	Primary research	Quasi-experimental study		Emotional face stimuli with different gaze directions	Emotion recognition task, pupil diameter video recording	To examine the reliability of pupillary dilation of processing activity in males and females	32	16	16	Presentation	Females, UK	19.30 mean age	16 females
75	Putman et al.	2007	Hypomanic Trait is Associated with a Hypovigilant Automatic Attentional Response to Social Cues of Danger	Leiden University, Leiden, The Netherlands	The Netherlands	Bipolar Disorders	Databank	Putman P, Sævarsson S, van Honk J. Hypomanic Trait is Associated with a Hypovigilant Automatic Attentional Response to Social Cues of Danger. Bipolar Disorders. 2007;9(7): 779-783. https://doi.org/10.1111/j.1399-5618.2007.00425.x.	Primary research	Quasi-experimental study		Emotional face stimuli	Gaze cuing task, GBI, BAI/BIS, STAI	To investigate if hypomanic and depressive traits are associated with a hypovigilant automatic attentional response to social cues of danger	28	16	12	Presentation	Hypomanic traits, The Netherlands	Adults	6 males, 10 females
76	Ricciardelli et al.	2002	My eyes want to look where your eyes are looking: exploring the tendency to imitate another individual’s gaze	University College London, UK	Italy	Neuroreport	Snowball	Ricciardelli P, Bricolo E, Aglioti SM, Chelazzi L. My eyes want to look where your eyes are looking: exploring the tendency to imitate another individual’s gaze. Neuroreport. 2002;13(17): 2259–2264.	Primary research	Quasi-experimental study		Emotional face stimuli with different gaze directions, lateral geometric shapes	Saccade task, eye-tracking	To explore the tendency to imitate another individual's gaze direction	10	10	0	Presentation	Italy	24.00 mean age	4 males, 6 females
77	Roelofs et al.	2010	Gaze direction differentially affects avoidance tendencies to happy and angry faces in socially anxious individuals	Leiden University Institute for Psychological Research, Leiden, The Netherlands	The Netherlands	Behaviour Research and Therapy	Databank	Roelofs K, Putman P, Schouten S, Lange WG, Volman I, Rinck M. Gaze direction differentially affects avoidance tendencies to happy and angry faces in socially anxious individuals. Behaviour Research and Therapy. 2010;48(4): 290-294. https://doi.org/10.1016/j.brat.2009.11.008.	Primary research	Quasi-experimental study		Emotional face stimuli with different gaze directions	Approach-avoidance task, LSAS, joystick	To investigate the effects of eye gaze direction on the behavioral responses elicited by emotional faces, such as avoidance behavior, in socially anxious individuals	39	20	19	Presentation	Social anxiety traits, The Netherlands	21.50 mean age	9 males, 11 females
78	Rubin	1970	Measurement of Romantic Love	Harvard University, Massachusetts, USA	USA	Journal of Personality and Social Psychology	Snowball	Rubin Z. Measurement of Romantic Love. Journal of Personality and Social Psychology. 1970;16(2): 265-273. https://doi.org/10.1037/h0029841.	Primary research	Diagnostic test accuracy study		Conversation	Questionnaire, visual recorder, buttons connected to cumulative clocks	To introduce and validate a social-psychological construct of romantic love	156	82	74	Presentation	Love couples, USA	Adults	78 males, 78 females
79	Rutter et al.	1977	Eye-contact: A chance product of individual looking?	University of Warwick, Coventry, UK	UK	British Journal of Social and Clinical Psychology	Snowball	Rutter DR, Stephenson GM, Lazzerini AJ, Ayling K, White EA. (1977). Eye-contact: A chance product of individual looking? British Journal of Social and Clinical Psychology. 1977;6: 191-192. https://doi.org/10.1111/j.2044-8260.1977.tb00216.x.	Evidence synthesis	Textual evidence: narrative		Not applicable	Not applicable	To examine whether how well the chance formula of eye contact, as suggested by Strongman & Champness (1968) predicts actual eye contact	Not applicable	Not applicable	Not applicable	Presentation	Not applicable	Adults	Not applicable
80	Schneider et al.	1977	Interpersonal gaze in a triad as a function of sex	University of Windsor, Windsor, Canada	Canada	Perceptual and Motor Skills	Snowball	Schneider EW, Courts LM, Garrett WA. Interpersonal gaze in a triad as a function of sex. Perceptual and Motor Skills. 1977;44(1): 184. https://doi.org/10.2466/pms.1977.44.1.184.	Primary research	Quasi-experimental study		Dyadic conversation with same and other sex	Registration of frequency, duration and mean duration of eye contact	To investigate whether females gaze more at their coactors than males, and whether a person gaze more at a same-sex person than at a member of the opposite sex	54	27	27	Presentation	Females, Canada	Adults	27 females
	Schneider et al.	1977	Interpersonal gaze in a triad as a function of sex	University of Windsor, Windsor, Canada	Canada	Perceptual and Motor Skills	Snowball	Schneider EW, Courts LM, Garrett WA. Interpersonal gaze in a triad as a function of sex. Perceptual and Motor Skills. 1977;44(1): 184. https://doi.org/10.2466/pms.1977.44.1.184.	Primary research	Quasi-experimental study		Dyadic conversation with same and other sex	Registration of frequency, duration and mean duration of eye contact	To investigate whether females gaze more at their coactors than males, and whether a person gaze more at a same-sex person than at a member of the opposite sex	54	27	27	Presentation	Males, Canada	Adults	27 males
81	Schulze et al.	2013	All eyes on me?! Social anxiety and self-directed perception of eye gaze	Freie Universität Berlin, Berlin, Germany	Germany	Cognition and Emotion	Databank	Schulze L, Lobmaier JS, Arnold M, Renneberg B. All eyes on me?! Social anxiety and self-directed perception of eye gaze. Cognition and Emotion. 2013;27(7): 1305-1313. http://dx.doi.org/10.1080/02699931.2013.773881.	Primary research	Quasi-experimental study		Emotional face stimuli with different gaze directions	Gaze discrimination task, SPIN, computer keyboard buttons	To investigate the self-directed perception and processing of subtle gaze cues in social anxiety that might however contribute to excessive feelings of being looked at by others	174	174	0	Presentation	Social anxiety traits, Germany	28.95 mean age	57 males, 117 females
82	Senju et al.	2012	Cultural background modulates how we look at other persons’ gaze	University of London, London, UK	UK	International Journal of Behavioral Development	Snowball	Senju A, Vernetti A, Kikuchi Y, Akechi H, Hasegawa T, Johnson MH. Cultural background modulates how we look at other persons’ gaze. International Journal of Behavioral Development. 2012;37: 131–136. https://doi.org/10.1177/0165025412465360.	Primary research	Quasi-experimental study		Viewing of avatar face stimuli with different gaze directions	Eye-tracking	To investigate the role of cultural norms of UK and Japan on the development of gazing at faces	41	19	22	Presentation	UK	27.98 mean age	9 males, 10 females
	Senju et al.	2012	Cultural background modulates how we look at other persons’ gaze	University of London, London, UK	UK	International Journal of Behavioral Development	Snowball	Senju A, Vernetti A, Kikuchi Y, Akechi H, Hasegawa T, Johnson MH. Cultural background modulates how we look at other persons’ gaze. International Journal of Behavioral Development. 2012;37: 131–136. https://doi.org/10.1177/0165025412465360.	Primary research	Quasi-experimental study		Viewing of avatar face stimuli with different gaze directions	Eye-tracking	To investigate the role of cultural norms of UK and Japan on the development of gazing at faces	41	22	19	Presentation	UK	27.75 mean age	11 males, 11 females
83	Shen & Itti	2012	Top-down influences on visual attention during listening are modulated by observer sex	University of Southern California, Los Angeles, USA	USA	Vision Research	Snowball	Shen J, Itti L. Top-down influences on visual attention during listening are modulated by observer sex. Vision Research. 2012;65: 62-76. https://doi.org/10.1016/j.visres.2012.06.001.	Primary research	Quasi-experimental study		Speakers in outdoor settings	Passive viewing task, recall task, computer keyboard space bar, eye-tracking	To determine whether sex differences between males and females exists in visual attention during a related listening task	34	15	19	Presentation	Males, USA	18-53 years	15 males
	Shen & Itti	2012	Top-down influences on visual attention during listening are modulated by observer sex	University of Southern California, Los Angeles, USA	USA	Vision Research	Snowball	Shen J, Itti L. Top-down influences on visual attention during listening are modulated by observer sex. Vision Research. 2012;65: 62-76. https://doi.org/10.1016/j.visres.2012.06.001.	Primary research	Quasi-experimental study		Speakers in outdoor settings	Passive viewing task, recall task, computer keyboard space bar, eye-tracking	To determine whether sex differences between males and females exists in visual attention during a related listening task	34	19	15	Presentation	Females, USA	18-53 years	19 females
84	Slessor et al.	2008	Age-Related Declines in Basic Social Perception: Evidence From Tasks Assessing Eye-Gaze Processing	University of Aberdeen, Aberdeen, UK	UK	Psychology and Aging	Snowball	Slessor G, Phillips LH, Bull R. Age-Related Declines in Basic Social Perception: Evidence From Tasks Assessing Eye-Gaze Processing. Psychology and Aging. 2008;23(4): 812-822. https://doi.org/10.1037/a0014348.	Primary research	Quasi-experimental study	Study 2	Emotional face stimuli with different gaze directions	Gaze cuing task, arrow cuing task	To investigate age differences in complex social perception tasks such as theory of mind and emotion recognition and whether there are also age-related changes in basic aspects of social perception	81	45	36	Presentation	Young adults, UK	20.02 mean age	9 males, 36 females
	Slessor et al.	2008	Age-Related Declines in Basic Social Perception: Evidence From Tasks Assessing Eye-Gaze Processing	University of Aberdeen, Aberdeen, UK	UK	Psychology and Aging	Snowball	Slessor G, Phillips LH, Bull R. Age-Related Declines in Basic Social Perception: Evidence From Tasks Assessing Eye-Gaze Processing. Psychology and Aging. 2008;23(4): 812-822. https://doi.org/10.1037/a0014348.	Primary research	Quasi-experimental study	Study 2	Emotional face stimuli with different gaze directions	Gaze cuing task, arrow cuing task	To investigate age differences in complex social perception tasks such as theory of mind and emotion recognition and whether there are also age-related changes in basic aspects of social perception	81	36	45	Presentation	Older adults, UK	72.11 mean age	9 males, 27 females
85	Spezio et al.	2007	Amygdala Damage Impairs Eye Contact During Conversations with Real People	California Institute of Technology, Pasadena, USA	USA	The Journal of Neuroscience	Databank	Spezio ML, Huang PYS, Castelli F, Adolphs R. Amygdala Damage Impairs Eye Contact During Conversations with Real People. The Journal of Neuroscience. 2007;27(15): 3994-3997. https://doi.org/10.1523/JNEUROSCI.3789-06.2007.	Primary research	Quasi-experimental study		Conversation	Truth and lying questionnaire, webcam conversation, video recording of actors, eye-tracking	To investigate the role of the (damaged) amygdala in eye contact during conversations	6	1	5	Presentation	Bilateral amygdala damage, USA	42 years	1 female
86	Stanley & Martin	1968	Eye-contact and the recall of material involving competitive and noncompetitive associations	University of New England, Armidale, Australia	Australia	Psychonomic Science	Snowball	Stanley G, Martin DS. Eye-contact and the recall of material involving competitive and noncompetitive associations. Psychonomic Science. 1968;3: 337-338. https://doi.org/10.3758/BF03342614.	Primary research	Quasi-experimental study		Interview	Competing and noncompeting association task, eye contact registration	To investigate whether eye contact and avoidance is associated with anxiety increase and decrease	40	40	0	Presentation	Males, Australia	Adults	40 males
87	Stanley et al.	2013	Cultural Differences in Gaze and Emotion Recognition: Americans Contrast More than Chinese	Brandeis University, Waltham, USA	USA	Emotion	Databank	Stanley JT, Zhang X, Fung HH, Isaacowitz DM. Cultural Differences in Gaze and Emotion Recognition: Americans Contrast More than Chinese. Emotion. 2013;13(1): 36-46. https://doi.org/10.1037/a0029209.	Primary research	Quasi-experimental study		Emotional face stimuli	Emotion recognition task, vocal response recording, eye-tracking	To investigate the influence of contextual expressions on emotion recognition accuracy and gaze patterns among American and Chinese participants	173	86	87	Presentation	China	18-82 years	29 males, 57 females
	Stanley et al.	2013	Cultural Differences in Gaze and Emotion Recognition: Americans Contrast More than Chinese	Brandeis University, Waltham, USA	USA	Emotion	Databank	Stanley JT, Zhang X, Fung HH, Isaacowitz DM. Cultural Differences in Gaze and Emotion Recognition: Americans Contrast More than Chinese. Emotion. 2013;13(1): 36-46. https://doi.org/10.1037/a0029209.	Primary research	Quasi-experimental study		Emotional face stimuli	Emotion recognition task, vocal response recording, eye-tracking	To investigate the influence of contextual expressions on emotion recognition accuracy and gaze patterns among American and Chinese participants	173	87	86	Presentation	USA	18-86 years	25 males, 62 females
88	Talipski et al.	2020	Examining the Effects of Social Anxiety and Other Individual Differences on Gaze-Directed Attentional Shifts	Australian National University, Canberra, Australia	Australia	Quarterly Journal of Experimental Psychology	Databank	Talipski LA, Bell E, Goodhew SC, Dawel A, Edwards M. Examining the Effects of Social Anxiety and Other Individual Differences on Gaze-Directed Attentional Shifts. Quarterly Journal of Experimental Psychology. 2020;74(4): 771-785. https://doi.org/10.1177/1747021820973954.	Primary research	Quasi-experimental study		Emotional Caucasian face stimuli with different gaze directions, arrows	Gaze cuing task, arrow cuing task, mental illness history questionnaire, LSAS-SR, DASS-21, AQ 10	To examine whether social anxiety modulates gaze-cueing effects for angry, fearful, and neutral expressions, while controlling for other individual-differences variables that may modulate gaze cueing	100	Unspecified	Unspecified	Presentation	Caucasian with anxiety traits, Australia	18-40 years	Unspecified
	Talipski et al.	2020	Examining the Effects of Social Anxiety and Other Individual Differences on Gaze-Directed Attentional Shifts	Australian National University, Canberra, Australia	Australia	Quarterly Journal of Experimental Psychology	Databank	Talipski LA, Bell E, Goodhew SC, Dawel A, Edwards M. Examining the Effects of Social Anxiety and Other Individual Differences on Gaze-Directed Attentional Shifts. Quarterly Journal of Experimental Psychology. 2020;74(4): 771-785. https://doi.org/10.1177/1747021820973954.	Primary research	Quasi-experimental study		Emotional Caucasian face stimuli with different gaze directions, arrows	Gaze cuing task, arrow cuing task, mental illness history questionnaire, LSAS-SR, DASS-21, AQ 10	To examine whether social anxiety modulates gaze-cueing effects for angry, fearful, and neutral expressions, while controlling for other individual-differences variables that may modulate gaze cueing	100	Unspecified	Unspecified	Presentation	Caucasian with depression traits, Australia	18-40 years	Unspecified
	Talipski et al.	2020	Examining the Effects of Social Anxiety and Other Individual Differences on Gaze-Directed Attentional Shifts	Australian National University, Canberra, Australia	Australia	Quarterly Journal of Experimental Psychology	Databank	Talipski LA, Bell E, Goodhew SC, Dawel A, Edwards M. Examining the Effects of Social Anxiety and Other Individual Differences on Gaze-Directed Attentional Shifts. Quarterly Journal of Experimental Psychology. 2020;74(4): 771-785. https://doi.org/10.1177/1747021820973954.	Primary research	Quasi-experimental study		Emotional Caucasian face stimuli with different gaze directions, arrows	Gaze cuing task, arrow cuing task, mental illness history questionnaire, LSAS-SR, DASS-21, AQ 10	To examine whether social anxiety modulates gaze-cueing effects for angry, fearful, and neutral expressions, while controlling for other individual-differences variables that may modulate gaze cueing	100	Unspecified	Unspecified	Presentation	Caucasian with autistic traits, Australia	18-40 years	Unspecified
89	Terburg et al.	2016	Testosterone abolishes implicit subordination in social anxiety	Utrecht University, Utrecht, The Netherlands	South Africa	Psychoneuroendocrinology	Databank	Terburg D, Syal S, Rosenberger LA, Heany SJ, Stein DJ, van Honk J. Testosterone abolishes implicit subordination in social anxiety. Psychoneuroendocrinology. 2016;72: 205-211. https://doi.org/10.1016/j.psyneuen.2016.07.203.	Primary research	Quasi-experimental study	Study 1	Emotional face stimuli with direct gaze	Social dominance task, LSAS-SR, BDI-2, EAT, eye-tracking	To investigate whether the tendency to submit to the dominance of others is an implicit mechanism in social anxiety, and whether this can berelieved through testosterone administration	35	18	17	Presentation	Social anxiety traits, South Africa	20.00 mean age	8 males, 10 females
	Terburg et al.	2016	Testosterone abolishes implicit subordination in social anxiety	Utrecht University, Utrecht, The Netherlands	South Africa	Psychoneuroendocrinology	Databank	Terburg D, Syal S, Rosenberger LA, Heany SJ, Stein DJ, van Honk J. Testosterone abolishes implicit subordination in social anxiety. Psychoneuroendocrinology. 2016;72: 205-211. https://doi.org/10.1016/j.psyneuen.2016.07.203.	Primary research	Randomized controlled trial	Study 2	Emotional face stimuli with direct gaze, testosterone samples	Social dominance task, LSAS-SR, POMS-2, EAT, hand image scan, eye-tracking	To investigate whether the tendency to submit to the dominance of others is an implicit mechanism in social anxiety, and whether this can berelieved through testosterone administration	15	15	0	Presentation	Social anxiety traits, South Africa	21.00 mean age	15 females
90	Thompson	1982	Gaze toward and avoidance of the handicapped: A field experiment	University of Delaware, Delaware, USA	USA	Journal of Nonverbal Behavior	Snowball	Thompson TL. Gaze toward and avoidance of the handicapped: A field experiment. Journal of Nonverbal Behavior. 1982;6: 188-195.	Primary research	Quasi-experimental study		Presence of handicapped and nonhandicapped individuals	Gaze registration	To investigate gaze behaviour of people towards the handicapped	20	10	10	Presentation	USA	18-24 years	Unspecified
	Thompson	1982	Gaze toward and avoidance of the handicapped: A field experiment	University of Delaware, Delaware, USA	USA	Journal of Nonverbal Behavior	Snowball	Thompson TL. Gaze toward and avoidance of the handicapped: A field experiment. Journal of Nonverbal Behavior. 1982;6: 188-195.	Primary research	Quasi-experimental study		Presence of handicapped and nonhandicapped individuals	Gaze registration	To investigate gaze behaviour of people towards the handicapped	20	10	10	Presentation	USA	18-24 years	Unspecified
91	Tipples	2006	Fear and fearfulness potentiate automatic orienting to eye gaze	University of Hull, Hull, UK	UK	Cognition and Emotion	Snowball	Tipples J. Fear and fearfulness potentiate automatic orienting to eye gaze. Cognition and Emotion. 2006;20(2): 309–320. https://doi.org/10.1080/02699930500405550.	Primary research	Quasi-experimental study		Emotional face stimuli gazing towards and away from target letters	Spatial orienting task	To examine whether fearful and happy expressions enhance orienting to eye gaze	38	38	0	Presentation	UK	20.00 mean age	13 males, 25 females
92	Trawalter et al.	2008	Attending to Threat: Race-based Patterns of Selective Attention	Northwestern University, Evanston, USA	USA	Journal of Experimental Social Psychology	Databank	Trawalter S, Todd AR, Baird AA, Richeson JA. Attending to Threat: Race-based Patterns of Selective Attention. Journal of Experimental Social Psychology. 2008;44(5): 1322-1327. https://doi.org/10.1016/j.jesp.2008.03.006.	Primary research	Quasi-experimental study	Study 2	Emotional Black and White face stimuli with direct gaze	Dot-probe task	To investigate the extent to which the stereotype of young Black men that are threatening and dangerous has become evenly robust as evolved threats such as spiders and snakes	24	24	0	Presentation	White students, USA	Adults	14 males, 10 females
93	Uono et al.	2022	No Influence of Emotional Faces or Autistic Traits on Gaze-Cueing in General Population	National Center of Neurology and Psychiatry, Kodaira, Japan	Japan	Frontiers in Psychology	Databank	Uono S, Egashira Y, Hayashi S, Takada M, Ukezono M, Okada T. No Influence of Emotional Faces or Autistic Traits on Gaze-Cueing in General Population. Frontiers in Psychology. 2022;13(4). https://doi.org/10.3389/fpsyg.2022.864116.	Primary research	Quasi-experimental study		Emotional face stimuli with different gaze directions	Gaze cuing task, emotion recognition task, AQ, SRS-2, LSAS, TAS-20, POMS-2	To examine whether the degree of autistic traits is associated with the magnitude of reflexive attention orienting in the direction of another’s eye gaze embedded in neutral and emotional faces	79	79	0	Presentation	Autistic traits, Japan	25.00 mean age	21 males, 58 females
94	Uusberg et al.	2015	Eye contact reveals a relationship between Neuroticism and anterior EEG asymmetry	University of Tartu, Tartu, Estonia	Finland	Neuropsychologia	Snowball	Uusberg H, Allik J, Hietanen JK. Eye contact reveals a relationship between Neuroticism and anterior EEG asymmetry. Neuropsychologia. 2015;73: 161-168. https://doi.org/10.1016/j.neuropsychologia.2015.05.008.	Primary research	Quasi-experimental study		Emotional female face stimuli with different gaze directions	Gaze discrimination task, BFI, EEG, computer mouse	To investigate the relationship between anterior EEG alpha-activity asymmetry and neuroticsim in response to variable degrees of social contact induced by different gaze directions of a “live” model	40	40	0	Presentation	Neuroticism traits, Finland	22.50 mean age	13 males, 27 females
	Uusberg et al.	2015	Eye contact reveals a relationship between Neuroticism and anterior EEG asymmetry	University of Tartu, Tartu, Estonia	Finland	Neuropsychologia	Snowball	Uusberg H, Allik J, Hietanen JK. Eye contact reveals a relationship between Neuroticism and anterior EEG asymmetry. Neuropsychologia. 2015;73: 161-168. https://doi.org/10.1016/j.neuropsychologia.2015.05.008.	Primary research	Quasi-experimental study		Emotional female face stimuli with different gaze directions	Gaze discrimination task, BFI, EEG, computer mouse	To investigate the relationship between anterior EEG alpha-activity asymmetry and neuroticsim in response to variable degrees of social contact induced by different gaze directions of a “live” model	40	40	0	Presentation	Neuroticism traits, Finland	22.50 mean age	13 males, 27 females
95	Van Dillen et al.	2016	Moral fixations: The role of moral integrity and social anxiety in the selective avoidance of social threat	Leiden University, Leiden, The Netherlands	The Netherlands	Biological Psychology	Databank	Van Dillen LF, Enter D, Peters LPM, Van Dijk WW, Rotteveel M. Moral fixations: The role of moral integrity and social anxiety in the selective avoidance of social threat. Biological Psychology. 2016. http://dx.doi.org/10.1016/j.biopsycho.2016.01.016.	Primary research	Randomized controlled trial		Emotional face stimuli	Passive viewing task, LSAS-SR, eye-tracking	To examine whether moral integrity threats and affirmations influence selective avoidance of social threat, and how this varies with individual differences in social anxiety	59	Unspecified	Unspecified	Presentation	Social anxiety traits, The Netherlands	Adults	Unspecified
96	Varcoe	2008	Staring, tone of voice, anxiety, mumbling, and pacing in the ED were cues for violence toward nurses	James Cook University, Queensland, Australia	Australia	Evidence-Based Nursing	Databank	Varcoe C. Staring, tone of voice, anxiety, mumbling, and pacing in the ED were cues for violence toward nurses. Evidence-Based Nursing. 2008. http://dx.doi.org/10.1136/ebn.11.1.29.	Primary research	Qualitative research		Emergency hospital treatment	Clinical patient observation	To investigate which components of observable behaviour in patients, their families, and friends indicate a potential for violence toward nurses in the emergency department	20	20	0	Presentation	Patients at emergency departments, Australia	Adults	2 males, 18 females
97	Vassallo et al.	2009	Visual scanning in the recognition of facial affect: Is there an observer sex difference?	La Trobe University, Bundoora, Australia	Australia	Journal of Vision	Snowball	Vassallo S, Cooper SL, Douglas JM. Visual scanning in the recognition of facial affect: Is there an observer sex difference?. Journal of Vision. 2009;9(3): 1-10. http://journalofvision.org/9/3/11.	Primary research	Quasi-experimental study		Emotional Japanese and Caucasian face stimuli	Emotion recognition task, eye-tracking, computer keyboard spacebar	To assess whether differences exist in the way males and females overtly orient their visual attention to salient facial features while viewing static emotional facial expressions	50	23	27	Presentation	Males, Australia	25.57 mean age	23 males
	Vassallo et al.	2009	Visual scanning in the recognition of facial affect: Is there an observer sex difference?	La Trobe University, Bundoora, Australia	Australia	Journal of Vision	Snowball	Vassallo S, Cooper SL, Douglas JM. Visual scanning in the recognition of facial affect: Is there an observer sex difference?. Journal of Vision. 2009;9(3): 1-10. http://journalofvision.org/9/3/11.	Primary research	Quasi-experimental study		Emotional Japanese and Caucasian face stimuli	Emotion recognition task, eye-tracking, computer keyboard spacebar	To assess whether differences exist in the way males and females overtly orient their visual attention to salient facial features while viewing static emotional facial expressions	50	27	23	Presentation	Females, Australia	25.57 mean age	27 females
98	Watanabe et al.	2011	Eye Gaze during Observation of Static Faces in Deaf People	University of Tokyo, Tokyo, Japan	Japan	PLOS ONE	Databank	Watanabe K, Matsuda T, Nishioka T, Namatame M. Eye Gaze during Observation of Static Faces in Deaf People. PLOS ONE. 2011;6(2). https://doi.org/10.1371/journal.pone.0016919.	Primary research	Quasi-experimental study		Emotional Japanese face stimuli	Emotion recognition task, eye-tracking, computer keyboard spacebar	To investigate eye movements of deaf and normal-hearing participants while they evaluated the emotional valence of static face stimuli	43	20	23	Presentation	Congenitally deaf, Japan	21.70 mean age	10 males, 10 females
99	Webb & Ayers	2019	Postnatal mental health and mothers' processing of infant emotion: an eye-tracking study	University of London, London, UK	UK	Anxiety, Stress and Coping	Databank	Webb R, Ayers S. Postnatal mental health and mothers' processing of infant emotion: an eye-tracking study. Anxiety, Stress and Coping. 2019;32(5): 484-497. https://doi.org/10.1080/10615806.2019.1620215.	Primary research	Quasi-experimental study		Emotional baby face stimuli	Emotion recognition task, HADS, PDS, eye-tracking	To investigate mother’s attentional biases towards infant emotional expressions with regards to their first fixation, and proportion of time spent looking at more positive expressions	70	23	47	Presentation	Postnatal mothers with affective traits, UK	Adults	23 females
100	Weick et al.	2017	Power Moves Beyond Complementarity: A Staring Look Elicits Avoidance in Low Power Perceivers and Approach in High Power Perceivers	University of Kent, Canterbury, UK	USA	Personality and Social Psychology Bulletin	Snowball	Weick M, McCall C, Blascovich J. Power Moves Beyond Complementarity: A Staring Look Elicits Avoidance in Low Power Perceivers and Approach in High Power Perceivers. Personality and Social Psychology Bulletin. 2017;43(8): 1188-1201.	Primary research	Randomized controlled trial		Characters with low and high power with direct and averted gaze	Passive viewing task, writing task, locomotion task, questionnaire, eye-tracking	To examine whether fleeting experiences of high and low power alter individuals’ spontaneous responses to the staring gaze of an onlooker	80	40	40	Presentation	Low and high power receivers, USA	19.32 mean age	44 males, 34 females, 2 unspecified
101	Wieser et al.	2009	Is eye to eye contact really threatening and avoided in social anxiety?—An eye-tracking and psychophysiology study	University of Würzburg, Würzburg, Germany	Germany	Journal of Anxiety Disorders	Databank	Wieser MJ, Pauli P, Alpers GW, Mühlberger A. Is eye to eye contact really threatening and avoided in social anxiety?—An eye-tracking and psychophysiology study. Journal of Anxiety Disorders. 2009;23(1): 93-103. https://doi.org/10.1016/j.janxdis.2008.04.004.	Primary research	Quasi-experimental study		Emotional face video stimuli with different gaze directions	Passive viewing task, BFNE, SPAI, STAI, PANAS, EPQ, eye-tracking, ECG, GSR measurement	To investigate the effects of direct and averted gaze on autonomic arousal and gaze behavior in adults with traits of social anxiety	145	145	0	Presentation	Social anxiety traits, Germany	Adults	145 females
102	Wohltjen & Wheatley	2021	Eye contact marks the rise and fall of shared attention in conversation	Dartmouth College, Hanover, USA	USA	Proceedings of the National Academy of Sciences of the USA	Snowball	Wohltjen S, Wheatley T. Eye contact marks the rise and fall of shared attention in conversation. Proceedings of the National Academy of Sciences of the United States of America. 2021;118: e2106645118. https://doi.org/10.1073/pnas.2106645118.	Primary research	Quasi-experimental study		Conversation	Pupillary measurement, eye-tracking	To investigate the influence of gaze direction on shared attention	186	186	0	Presentation	USA	19.38 mean age	66 males, 120 females
103	Xue et al.	2023	Dynamic eye avoidance patterns in the high autistic traits group: An eye-tracking study	Tianjin University, Tianjin, China	China	Frontiers in Psychiatry	Databank	Xue H, Zhang L, Wang J, Liu W, Liu S, Ming D. Dynamic eye avoidance patterns in the high autistic traits group: An eye-tracking study. Frontiers in Psychiatry. 2023;14. https://doi.org/10.3389/fpsyt.2023.1086282.	Primary research	Quasi-experimental study		Emotional face stimuli with different directions	Passive viewing task, AQ, eye-tracking	To investigate scanning patterns to the eye area of emotional faces on a time scale in adults with traits of autism	43	23	20	Presentation	Autistic traits, China	23.84 mean age	13 males, 10 females
104	Zantinge et al.	2009	Does burnout among doctors affect their involvement in patients' mental health problems? A study of videotaped consultations	Netherlands Institute for Health Services Research, Utrecht, the Netherlands	The Netherlands	BMC Family Practice	Databank	Zantinge EM, Verhaak PFM, De Bakker DH, Van der Meer K, Bensing JM. Does burnout among doctors affect their involvement in patients' mental health problems? A study of videotaped consultations. BMC Family Practice. 2009;10. https://doi.org/10.1186/1471-2296-10-60.	Primary research	Qualitative research		Patient consultation	UBOS, questionnaire about patient en consultation, GP questionnaire, video recording of patient consultation by doctors	To investigate whether how burnout symptoms among doctors affect their involvement in patients' mental health problems	126	126	0	Presentation	Doctors with burn out symptoms, The Netherlands	Adults	Unspecified
105	Zhang & Kalinowski	2012	Culture and listeners’ gaze responses to stuttering	North Carolina Central University, Durham, USA	USA	International Journal of Language & Communication Disorders	Databank	Zhang J, Kalinowski J. Culture and listeners’ gaze responses to stuttering. International Journal of Language & Communication Disorders. 2012;47(4): 388-397. https://doi.org/10.1111/j.1460-6984.2012.00152.x.	Primary research	Quasi-experimental study		Viewing of audiovisual presentation of people with direct gaze, stuttering or fluent speech samples	Questionnaire, eye-tracking	To examine listeners’ eye gaze responses to stuttering speech relative to fluent speech in three cultural groups	54	54	0	Presentation	USA	Adults	17 males, 37 females
	Zhang & Kalinowski	2012	Culture and listeners’ gaze responses to stuttering	North Carolina Central University, Durham, USA	USA	International Journal of Language & Communication Disorders	Databank	Zhang J, Kalinowski J. Culture and listeners’ gaze responses to stuttering. International Journal of Language & Communication Disorders. 2012;47(4): 388-397. https://doi.org/10.1111/j.1460-6984.2012.00152.x.	Primary research	Quasi-experimental study		Viewing of audiovisual presentation of people with direct gaze, stuttering or fluent speech samples	Questionnaire, eye-tracking	To examine listeners’ eye gaze responses to stuttering speech relative to fluent speech in three cultural groups	54	54	0	Presentation	USA	Adults	17 males, 37 females
	Zhang & Kalinowski	2012	Culture and listeners’ gaze responses to stuttering	North Carolina Central University, Durham, USA	USA	International Journal of Language & Communication Disorders	Databank	Zhang J, Kalinowski J. Culture and listeners’ gaze responses to stuttering. International Journal of Language & Communication Disorders. 2012;47(4): 388-397. https://doi.org/10.1111/j.1460-6984.2012.00152.x.	Primary research	Quasi-experimental study		Viewing of audiovisual presentation of people with direct gaze, stuttering or fluent speech samples	Questionnaire, eye-tracking	To examine listeners’ eye gaze responses to stuttering speech relative to fluent speech in three cultural groups	54	54	0	Presentation	China	Adults	17 males, 37 females
	Zhang & Kalinowski	2012	Culture and listeners’ gaze responses to stuttering	North Carolina Central University, Durham, USA	USA	International Journal of Language & Communication Disorders	Databank	Zhang J, Kalinowski J. Culture and listeners’ gaze responses to stuttering. International Journal of Language & Communication Disorders. 2012;47(4): 388-397. https://doi.org/10.1111/j.1460-6984.2012.00152.x.	Primary research	Quasi-experimental study		Viewing of audiovisual presentation of people with direct gaze, stuttering or fluent speech samples	Questionnaire, eye-tracking	To examine listeners’ eye gaze responses to stuttering speech relative to fluent speech in three cultural groups	54	54	0	Presentation	China	Adults	17 males, 37 females

## Sheet: Q1 - Interpretations
	Data extraction Scoping Review
	INCLUDED - INTERPRETATIONS - RESEARCH SUBQUESTION 1
	Evidence source details and characteristics (citation details)							Reference citation according to Vancouver style							Details/results extracted from source of evidence (in relation to the concept of the scoping review)
	Author, for example:	Year:	Title of source:	Affiliation	Location study data was collected in/for	Publication:	Medium	Reference citation:	Type of evidence source:	Study design/methodology (Critical Appraisal):	Substudy	Intervention	Measurement Instruments	Aim of the article:	(N) Total participants	(N) Intervention group	(N) Control group	Focus in eye contact	Population being studied for appearance of eye contact: country	Age	Sex
1	Abott et al.	2018	The effect of arousal and eye gaze direction on trust evaluations of stranger’s faces: A potential pathway to paranoid thinking.	Newcastle University, Newcastle, UK	UK	Journal of Behavior Therapy and Experimental Psychiatry	Snowball	Abbott J, Middlemiss M, Bruce V, Smailes D, Dudley R. The effect of arousal and eye gaze direction on trust evaluations of stranger's faces: A potential pathway to paranoid thinking. Journal of Behavior Therapy and Experimental Psychiatry. 2018;60: 29-36. https://doi.org/10.1016/j.jbtep.2018.02.007.	Primary research	Quasi-experimental study	Study 2	Emotional face stimuli with different gaze directions	Face evaluation task, GPTS, VAS	To investigate wheter arousal induction leads to lower levels of trust evaluations of unfamiliar faces and if this is affected by trust, attractiveness and intelligence ratings, and to explore the influence of direction of eye gaze	48	24	24	Interpretation	UK	25.33 mean age	3 males, 21 females
2	Adams & Kleck	2003	Perceived Gaze Direction and the Processing of Facial Displays of Emotion	Dartmouth College, Hanover, USA	USA	Psychological Science	Snowball	Adams RB, Kleck RE. Perceived Gaze Direction and the Processing of Facial Displays of Emotion. Psychological Science. 2003;14(6): 644-647. https://doi.org/10.1046/j.0956-7976.2003.psci_1479.x	Primary research	Quasi-experimental study	Study 1	Emotional European face stimuli with different gaze directions	Emotion recognition task, computer mouse	To test the prediction that direct gaze would facilitate the processing of facially communicated approach-oriented emotions, whereas averted gaze would facilitate the processing of facially communicated avoidance-oriented emotions	32	32	0	Interpretation	Students, USA	Adults	13 males, 19 females
	Adams & Kleck	2003	Perceived Gaze Direction and the Processing of Facial Displays of Emotion	Dartmouth College, Hanover, USA	USA	Psychological Science	Snowball	Adams RB, Kleck RE. Perceived Gaze Direction and the Processing of Facial Displays of Emotion. Psychological Science. 2003;14(6): 644-647. https://doi.org/10.1046/j.0956-7976.2003.psci_1479.x	Primary research	Quasi-experimental study	Study 2	Emotional European face stimuli with different gaze directions	Emotion recognition task, computer mouse	To test the prediction that direct gaze would facilitate the processing of facially communicated approach-oriented emotions, whereas averted gaze would facilitate the processing of facially communicated avoidance-oriented emotions	28	28	0	Interpretation	Students, USA	Adults	17 males, 11 females
3	Adams & Kleck	2005	Effects of Direct and Averted Gaze on the Perception of Facially Communicated Emotion	Dartmouth College, Hanover, USA	USA	Emotion	Snowball	Adams RB, Kleck RE. Effects of Direct and Averted Gaze on the Perception of Facially Communicated Emotion. Emotion. 2005;5(1): 3-11. https://doi.org/10.1037/1528-3542.5.1.3	Primary research	Quasi-experimental study	Study 1	Emotional European face stimuli with different gaze directions	Emotion recognition task, intensity rating scale	To explore the effects of gaze direction on person perception with neutral facial displays	60	60	0	Interpretation	Students, USA	Adults	25 males, 35 females
	Adams & Kleck	2005	Effects of Direct and Averted Gaze on the Perception of Facially Communicated Emotion	Dartmouth College, Hanover, USA	USA	Emotion	Snowball	Adams RB, Kleck RE. Effects of Direct and Averted Gaze on the Perception of Facially Communicated Emotion. Emotion. 2005;5(1): 3-11. https://doi.org/10.1037/1528-3542.5.1.3	Primary research	Quasi-experimental study	Study 2	Emotional European face stimuli with different gaze directions	Emotion recognition task, intensity rating scale	To examine whether gaze direction influences which of the emotions anger and fear are perceived more on a face containing in both types of cues	28	28	0	Interpretation	Students, USA	Adults	10 males, 18 females
	Adams & Kleck	2005	Effects of Direct and Averted Gaze on the Perception of Facially Communicated Emotion	Dartmouth College, Hanover, USA	USA	Emotion	Snowball	Adams RB, Kleck RE. Effects of Direct and Averted Gaze on the Perception of Facially Communicated Emotion. Emotion. 2005;5(1): 3-11. https://doi.org/10.1037/1528-3542.5.1.3	Primary research	Quasi-experimental study	Study 2	Emotional European face stimuli with different gaze directions	Emotion recognition task, intensity rating scale	To examine whether gaze direction influences which of the emotions anger and fear are perceived more on a face containing in both types of cues	28	28	0	Interpretation	Students, USA	Adults	10 males, 18 females
	Adams & Kleck	2005	Effects of Direct and Averted Gaze on the Perception of Facially Communicated Emotion	Dartmouth College, Hanover, USA	USA	Emotion	Snowball	Adams RB, Kleck RE. Effects of Direct and Averted Gaze on the Perception of Facially Communicated Emotion. Emotion. 2005;5(1): 3-11. https://doi.org/10.1037/1528-3542.5.1.3	Primary research	Quasi-experimental study	Study 3	Emotional European face stimuli with different gaze directions	Emotion recognition task, intensity rating scale	To examine if direct gaze increases the perceived intensity of approach-oriented emotions (anger and joy), and if averted gaze increases the perceived intensity of avoidance-oriented emotions (fear and sadness)	36	36	0	Interpretation	Students, USA	Adults	12 males, 24 females
4	Adams et al.	2010	Culture, gaze and the neural processing of fear expressions	Pennsylvania State University, State College, USA	USA	Social Cognitive and Affective Neuroscience	Databank	Adams RB, Franklin RG, Rule NO, Freeman JB, Kveraga K, Hadjikhani N, Yoshikawa S, Ambady N. Culture, gaze and the neural processing of fear expressions. Social Cognitive and Affective Neuroscience. 2010;5(2-3): 340-348. https://doi.org/10.1093/scan/nsp047.	Primary research	Quasi-experimental study		Emotional Caucasian and Japanese face stimuli with different gaze directions	Gaze discrimination task, fMRI	Examining the differences in neural activation to direct- versus averted-gaze fear faces as a function of culture of the participant, the stimulus face and relation between them in Japanese and US Caucasian	32	14	18	Interpretation	Japan	Adults	6 males, 8 females
	Adams et al.	2010	Culture, gaze and the neural processing of fear expressions	Pennsylvania State University, State College, USA	USA	Social Cognitive and Affective Neuroscience	Databank	Adams RB, Franklin RG, Rule NO, Freeman JB, Kveraga K, Hadjikhani N, Yoshikawa S, Ambady N. Culture, gaze and the neural processing of fear expressions. Social Cognitive and Affective Neuroscience. 2010;5(2-3): 340-348. https://doi.org/10.1093/scan/nsp047.	Primary research	Quasi-experimental study		Emotional Caucasian and Japanese face stimuli with different gaze directions	Gaze discrimination task, fMRI	Examining the differences in neural activation to direct- versus averted-gaze fear faces as a function of culture of the participant, the stimulus face and relation between them in Japanese and US Caucasian	32	18	14	Interpretation	US Caucasia	Adults	9 males, 9 females
	Adams et al.	2010	Culture, gaze and the neural processing of fear expressions	Pennsylvania State University, State College, USA	USA	Social Cognitive and Affective Neuroscience	Databank	Adams RB, Franklin RG, Rule NO, Freeman JB, Kveraga K, Hadjikhani N, Yoshikawa S, Ambady N. Culture, gaze and the neural processing of fear expressions. Social Cognitive and Affective Neuroscience. 2010;5(2-3): 340-348. https://doi.org/10.1093/scan/nsp047.	Primary research	Quasi-experimental study		Emotional Caucasian and Japanese face stimuli with different gaze directions	Gaze discrimination task, fMRI	Examining the differences in neural activation to direct- versus averted-gaze fear faces as a function of culture of the participant, the stimulus face and relation between them in Japanese and US Caucasian	32	14	18	Interpretation	Japan	Adults	6 males, 8 females
	Adams et al.	2010	Culture, gaze and the neural processing of fear expressions	Pennsylvania State University, State College, USA	USA	Social Cognitive and Affective Neuroscience	Databank	Adams RB, Franklin RG, Rule NO, Freeman JB, Kveraga K, Hadjikhani N, Yoshikawa S, Ambady N. Culture, gaze and the neural processing of fear expressions. Social Cognitive and Affective Neuroscience. 2010;5(2-3): 340-348. https://doi.org/10.1093/scan/nsp047.	Primary research	Quasi-experimental study		Emotional Caucasian and Japanese face stimuli with different gaze directions	Gaze discrimination task, fMRI	Examining the differences in neural activation to direct- versus averted-gaze fear faces as a function of culture of the participant, the stimulus face and relation between them in Japanese and US Caucasian	32	18	14	Interpretation	US Caucasia	Adults	9 males, 9 females
	Adams et al.	2010	Culture, gaze and the neural processing of fear expressions	Pennsylvania State University, State College, USA	USA	Social Cognitive and Affective Neuroscience	Databank	Adams RB, Franklin RG, Rule NO, Freeman JB, Kveraga K, Hadjikhani N, Yoshikawa S, Ambady N. Culture, gaze and the neural processing of fear expressions. Social Cognitive and Affective Neuroscience. 2010;5(2-3): 340-348. https://doi.org/10.1093/scan/nsp047.	Primary research	Quasi-experimental study		Emotional Caucasian and Japanese face stimuli with different gaze directions	Gaze discrimination task, fMRI	Examining the differences in neural activation to direct- versus averted-gaze fear faces as a function of culture of the participant, the stimulus face and relation between them in Japanese and US Caucasian	32	18	14	Interpretation	US Caucasia	Adults	9 males, 9 females
	Adams et al.	2010	Culture, gaze and the neural processing of fear expressions	Pennsylvania State University, State College, USA	USA	Social Cognitive and Affective Neuroscience	Databank	Adams RB, Franklin RG, Rule NO, Freeman JB, Kveraga K, Hadjikhani N, Yoshikawa S, Ambady N. Culture, gaze and the neural processing of fear expressions. Social Cognitive and Affective Neuroscience. 2010;5(2-3): 340-348. https://doi.org/10.1093/scan/nsp047.	Primary research	Quasi-experimental study		Emotional Caucasian and Japanese face stimuli with different gaze directions	Gaze discrimination task, fMRI	Examining the differences in neural activation to direct- versus averted-gaze fear faces as a function of culture of the participant, the stimulus face and relation between them in Japanese and US Caucasian	32	18	14	Interpretation	Japan	Adults	9 males, 9 females
5	Adolphs et al.	2002	Impaired Recognition of Social Emotions following Amygdala Damage	University of Iowa, Iowa, USA	USA	Journal of Cognitive Neuroscience	Databank	Adolphs R, Baron-Cohen S, Tranel D. Impaired recognition of social emotions following amygdala damage. Journal of Cognitive Neuroscience. 2002;14(8): 1264–1274. https://doi.org/10.1162/089892902760807258.	Primary research	Quasi-experimental study		Emotional face stimuli	Emotion recognition task	To investigate the recognition of a wide variety of facial expressions in subjects with unilateral amygdala damage	79	32	47	Interpretation	Amygdala damage, USA	Adults	15 males, 17 females
6	Akechi et al.	2013	Attention to Eye Contact in the West and East: Autonomic Responses and Evaluative Ratings	University of Tokyo, Tokyo, Japan	Finland & Japan	PLOS ONE	Databank	Akechi H, Senju A, Uibo H, Kikuchi Y, Hasegawa T, et al. Attention to Eye Contact in the West and East: Autonomic Responses and Evaluative Ratings. PLoS ONE. 2013;8(3). https://doi.org/10.1371/journal.pone.0059312.	Primary research	Quasi-experimental study		neutral Finnish and Japanese female face stimuli	Eye gaze performance task, heart rate measurement, self-evaluative rating, SPS, FNE, press buttons	To investigate cultural differences in autonomic correlates of attentional orienting and looking time, and to examine evaluative ratings of eye contact with another real person in Finnish and Japanese	40	20	20	Interpretation	Japan	21.20 mean age	10 males, 10 females
	Akechi et al.	2013	Attention to Eye Contact in the West and East: Autonomic Responses and Evaluative Ratings	University of Tokyo, Tokyo, Japan	Finland & Japan	PLOS ONE	Databank	Akechi H, Senju A, Uibo H, Kikuchi Y, Hasegawa T, et al. Attention to Eye Contact in the West and East: Autonomic Responses and Evaluative Ratings. PLoS ONE. 2013;8(3). https://doi.org/10.1371/journal.pone.0059312.	Primary research	Quasi-experimental study		neutral Finnish and Japanese female face stimuli	Eye gaze performance task, heart rate measurement, self-evaluative rating, SPS, FNE, press buttons	To investigate cultural differences in autonomic correlates of attentional orienting and looking time, and to examine evaluative ratings of eye contact with another real person in Finnish and Japanese	40	20	20	Interpretation	Finland	21.80 mean age	10 males, 10 females
7	Akiyama et al.	2006a	A deficit in discriminating gaze direction in a case with right superior temporal gyrus lesion	Komagino Hospital, Tokyo, Japan	Japan	Neuropsychologica	Snowball	Akiyama T, Kato M, Muramatsu T, Saito F, Nakachi R, Kashima H. A deficit in discriminating gaze direction in a case with right superior temporal gyrus lesion. Neuropsychologica. 2006;44(2): 161-170. https://doi.org/10.1016/j.neuropsychologia.2005.05.018.	Primary research	Case report	Study 1	Photographs of the eye region of a female with direct gaze	Gaze discrimination task	To assess the ability of gaze cognition in female with right superior temporal gyrus (STG) lesion	14	1	13	Interpretation	Females with right superior temporal gyrus (STG) lesion, Japan	54 years	1 female
	Akiyama et al.	2006a	A deficit in discriminating gaze direction in a case with right superior temporal gyrus lesion	Komagino Hospital, Tokyo, Japan	Japan	Neuropsychologica	Snowball	Akiyama T, Kato M, Muramatsu T, Saito F, Nakachi R, Kashima H. A deficit in discriminating gaze direction in a case with right superior temporal gyrus lesion. Neuropsychologica. 2006;44(2): 161-170. https://doi.org/10.1016/j.neuropsychologia.2005.05.018.	Primary research	Case report	Study 1	Photographs of the eye region of a female with direct gaze	Gaze discrimination task	To assess the ability of gaze cognition in female with right superior temporal gyrus (STG) lesion	14	1	13	Interpretation	Females with right superior temporal gyrus (STG) lesion, Japan	54 years	1 female
	Akiyama et al.	2006a	A deficit in discriminating gaze direction in a case with right superior temporal gyrus lesion	Komagino Hospital, Tokyo, Japan	Japan	Neuropsychologica	Snowball	Akiyama T, Kato M, Muramatsu T, Saito F, Nakachi R, Kashima H. A deficit in discriminating gaze direction in a case with right superior temporal gyrus lesion. Neuropsychologica. 2006;44(2): 161-170. https://doi.org/10.1016/j.neuropsychologia.2005.05.018.	Primary research	Case report	Study 2	Eye region stimuli with direct and averted gaze	Gaze discrimination task, gaze registration	To test whether females with with right superior temporal gyrus (STG) lesion have preserved cognition of dection of mutual gaze	1	1	0	Interpretation	Females with right superior temporal gyrus (STG) lesion, Japan	54 years	1 female
	Akiyama et al.	2006a	A deficit in discriminating gaze direction in a case with right superior temporal gyrus lesion	Komagino Hospital, Tokyo, Japan	Japan	Neuropsychologica	Snowball	Akiyama T, Kato M, Muramatsu T, Saito F, Nakachi R, Kashima H. A deficit in discriminating gaze direction in a case with right superior temporal gyrus lesion. Neuropsychologica. 2006;44(2): 161-170. https://doi.org/10.1016/j.neuropsychologia.2005.05.018.	Primary research	Case report	Study 3	Rectangular schematic eyes consisted of rectangular and elliptical diagrams in pairs, with direct and averted gaze	Gaze discrimination task	To investigate whether the gaze discrimination impairment in persons with right superior temporal gyrus (STG) lesion are gaze-specific, and not just a reflection of the residual spatial inattention per se	1	1	0	Interpretation	Females with right superior temporal gyrus (STG) lesion, Japan	54 years	1 female
8	Akiyama et al.	2006b	Gaze but not arrows: a dissociative impairment after right superior temporal gyrus damage	Komagino Hospital, Tokyo, Japan	Japan	Neuropsychologica	Snowball	Akiyama T, Kato M, Muramatsu T, Saito F, Umeda S, Kashima H. Gaze but not arrows: A dissociative impairment after right superior temporal gyrus damage. Neuropsychologica. 2006;44(10): 1804-1810. https://doi.org/10.1016/j.neuropsychologia.2006.03.007.	Primary research	Quasi-experimental study		Face stimuli with different gaze directions, blocks and arrows	Target detection task, gaze fixation registration, computer keyboard buttons	To investigate whether the impaired discrimination of gaze direct in persons with lesion to the right superior temporal gyrus (STG) is unique to gaze	16	1	15	Interpretation	Females with right superior temporal gyrus (STG) lesion, Japan	60 years	1 female
9	Akiyama et al.	2007	Unilateral Amygdala Lesions Hamper Attentional Orienting Triggered by Gaze Direction	Komagino Hospital, Tokyo, Japan	Japan	Cerebral Cortex	Databank	Akiyama T, Kato M, Muramatsu T, Umeda S, Saito F, Kashima H. Unilateral Amygdala Lesions Hamper Attentional Orienting Triggered by Gaze Direction. Cerebral Cortex. 2007;17(11):2593-2600. https://doi.org/10.1093/cercor/bhl166.	Primary research	Quasi-experimental study		Drawings of faces, eyes and arrows	Substituting task, WAIS-R, WMS-R, Cancellation Test, Tapping Span Test, SDMT, eye-tracking	To investigate if the amygdala could be essential in detecting potentially relevant social stimuli and directing attention accordingly in people with unilateral amygdala-damaged subjects	20	5	15	Interpretation	Unilateral amygdala lesions, Japan	43.40 mean age	4 males, 1 female
10	Alaerts et al.	2011	Action and Emotion Recognition from Point Light Displays: An Investigation of Gender Differences	Katholieke Universiteit Leuven, Leuven, Belgium	Belgium	PLOS ONE	Snowball	Alaerts K, Nackaerts E, Meyns P, Swinnen SP, Wenderoth, N. Action and Emotion Recognition from Point Light Displays: An Investigation of Gender Differences. PLOS ONE. 2011;6(6). doi:10.1371/journal.pone.0020989.	Primary research	Quasi-experimental study	Study 2	Emotional eye region along with words of mental states	Motion recognition task, control color task, control color test, RMET	The Bubbles technique was used to verify which facial cue is the most important when it comes to discriminating between eight static and dynamic facial expressions	37	15	22	Interpretation	Males, Belgium	Adults	15 males
	Alaerts et al.	2011	Action and Emotion Recognition from Point Light Displays: An Investigation of Gender Differences	Katholieke Universiteit Leuven, Leuven, Belgium	Belgium	PLOS ONE	Snowball	Alaerts K, Nackaerts E, Meyns P, Swinnen SP, Wenderoth, N. Action and Emotion Recognition from Point Light Displays: An Investigation of Gender Differences. PLOS ONE. 2011;6(6). doi:10.1371/journal.pone.0020989.	Primary research	Quasi-experimental study	Study 2	Emotional eye region along with words of mental states	Motion recognition task, control color task, control color test, RMET	The Bubbles technique was used to verify which facial cue is the most important when it comes to discriminating between eight static and dynamic facial expressions	37	22	15	Interpretation	Females, Belgium	Adults	22 females
11	Amalfitano & Kalt	1977	Effects of eye contact on the evaluation of job applicants	Mahony Placement Service, New York, USA	USA	Journal of Employment Counseling	Snowball	Amalfitano JG, Kalt NC. Effects of eye contact on the evaluation of job applicants. Journal of Employment Counseling. 1977;14(1): 46–48. https://doi.org/10.1002/j.2161-1920.1977.tb00637.x.	Primary research	Quasi-experimental study		Face stimuli with different gaze directions	Personality rating scale	To determine if eye contact affects job interviewers' evaluations of applicants	44	44	0	Interpretation	USA	Adults	28 males, 16 females
12	Argyle et al.	1974	The meaning of five patterns of gaze	Oxford Brookes University, Oxford, UK	Belgium	European Journal of Social Psychology	Snowball	Argyle M, Lefebvre L, Cook M. The meaning of five patterns of gaze. European Journal of Social Psychology. 1974;4(2): 125-136. https://doi.org/10.1002/ejsp.2420040202	Primary research	Quasi-experimental study		Conversation	Personality bipolar rating scale	To test the hypothesis that greater amounts of gaze are decoded in terms of perceived liking and positively evaluated personality characteristics	40	20	20	Interpretation	Belgium	Adults	20 males, 20 females
	Argyle et al.	1974	The meaning of five patterns of gaze	Oxford Brookes University, Oxford, UK	Belgium	European Journal of Social Psychology	Snowball	Argyle M, Lefebvre L, Cook M. The meaning of five patterns of gaze. European Journal of Social Psychology. 1974;4(2): 125-136. https://doi.org/10.1002/ejsp.2420040202	Primary research	Quasi-experimental study		Conversation	Personality bipolar rating scale	To test the hypothesis that greater amounts of gaze are decoded in terms of perceived liking and positively evaluated personality characteristics	40	20	20	Interpretation	Belgium	Adults	20 males, 20 females
	Argyle et al.	1974	The meaning of five patterns of gaze	Oxford Brookes University, Oxford, UK	Belgium	European Journal of Social Psychology	Snowball	Argyle M, Lefebvre L, Cook M. The meaning of five patterns of gaze. European Journal of Social Psychology. 1974;4(2): 125-136. https://doi.org/10.1002/ejsp.2420040202	Primary research	Quasi-experimental study		Conversation	Personality bipolar rating scale	To test the hypothesis that greater amounts of gaze are decoded in terms of perceived liking and positively evaluated personality characteristics	40	20	20	Interpretation	Belgium	Adults	20 males, 20 females
13	Babinet et al.	2022	Eye Direction Detection and Perception as Premises of a Social Brain: A Narrative Review of Behavioral and Neural Data	Centre de Référence Maladies Rares à Expression Psychiatrique, Bron, France	France	Cognitive, Affective, & Behavioral Neuroscience	Databank	Babinet MN, Cublier M, Demily C, Michael GA. Eye Direction Detection and Perception as Premises of a Social Brain: A Narrative Review of Behavioral and Neural Data. Cognitive, Affective, & Behavioral Neuroscience. 2022;22: 1–20. https://doi.org/10.3758/s13415-021-00959-w.	Evidence synthesis	Textual evidence: narrative		Not applicable	Not applicable	To examine whether difficulties in extracting information relevant to the eye region is the result of impaired recognition of facial identity, facial emotions, and inference of the intentions of others	Not applicable	Not applicable	Not applicable	Interpretation	Not applicable	Adults	Not applicable
14	Balter et al.	2018	Low-Grade Inflammation Decreases Emotion Recognition – Evidence from the Vaccination Model of Inflammation	University of Birmingham, Birmingham, UK	UK	Brain, Behavior and Immunity	Databank	Balter LJT, Hulsken S, Aldred S, Drayson MT, Higgs S, Veldhuijzen JJCS, Raymond JE, Bosch JA. Low-Grade Inflammation Decreases Emotion Recognition – Evidence from the Vaccination Model of Inflammation. Brain, Behavior and Immunity. 2018;73(10): 216-221. https://doi.org/10.1016/j.bbi.2018.05.006.	Primary research	Randomized controlled trial		Emotional eye region along with words of mental states, salmonella typhi vaccination (saline-injection as control)	Measurement of tympanic body temperature, blood sample, standardized breakfast, EEG, cognitive test, RMET	To investigate the influence of inflammation on the ability to adequately interpret the mental state of another person, considered a hallmark of 'theory of mind'	40	20	20	Interpretation	Males, UK	24.70 mean age	40 males
15	Baron-Cohen et al.	1997	Is There a “Language of the Eyes”? Evidence from Normal Adults, and Adults with Autism or Asperger Syndrome	University of Cambridge, Cambridge, UK	UK	Visual Cognition	Databank	Baron-Cohen S, Wheelwright S, Jolliffe T. Is There a “Language of the Eyes”? Evidence from Normal Adults, and Adults with Autism or Asperger Syndrome. Visual Cognition. 1997;4(3): 311-331. https://doi.org/10.1080/713756761.	Primary research	Quasi-experimental study	Study 1	Emotional face stimuli with full face, eyes only, mouth only	Emotion recognition task	To investigate whether we perceive the eyes as more expressive of mental states than the mouth, and whether this is especially true for the complex mental states	50	50	0	Interpretation	UK	18-21 years	25 males, 25 females
	Baron-Cohen et al.	1997	Is There a “Language of the Eyes”? Evidence from Normal Adults, and Adults with Autism or Asperger Syndrome	University of Cambridge, Cambridge, UK	UK	Visual Cognition	Databank	Baron-Cohen S, Wheelwright S, Jolliffe T. Is There a “Language of the Eyes”? Evidence from Normal Adults, and Adults with Autism or Asperger Syndrome. Visual Cognition. 1997;4(3): 311-331. https://doi.org/10.1080/713756761.	Primary research	Quasi-experimental study	Study 1	Emotional face stimuli with full face, eyes only, mouth only	Emotion recognition task	To investigate whether we perceive the eyes as more expressive of mental states than the mouth, and whether this is especially true for the complex mental states	50	50	0	Interpretation	UK	18-21 years	25 males, 25 females
	Baron-Cohen et al.	1997	Is There a “Language of the Eyes”? Evidence from Normal Adults, and Adults with Autism or Asperger Syndrome	University of Cambridge, Cambridge, UK	UK	Visual Cognition	Databank	Baron-Cohen S, Wheelwright S, Jolliffe T. Is There a “Language of the Eyes”? Evidence from Normal Adults, and Adults with Autism or Asperger Syndrome. Visual Cognition. 1997;4(3): 311-331. https://doi.org/10.1080/713756761.	Primary research	Quasi-experimental study	Study 2	Emotional face stimuli with full face, eyes only, mouth only	Emotion recognition task	To investigate whether we perceive the eyes as more expressive of mental states than the mouth, and whether this is especially true for the complex mental states	17	17	0	Interpretation	UK	18-21 years	8 males, 9 females
	Baron-Cohen et al.	1997	Is There a “Language of the Eyes”? Evidence from Normal Adults, and Adults with Autism or Asperger Syndrome	University of Cambridge, Cambridge, UK	UK	Visual Cognition	Databank	Baron-Cohen S, Wheelwright S, Jolliffe T. Is There a “Language of the Eyes”? Evidence from Normal Adults, and Adults with Autism or Asperger Syndrome. Visual Cognition. 1997;4(3): 311-331. https://doi.org/10.1080/713756761.	Primary research	Quasi-experimental study	Study 2	Emotional face stimuli with full face, eyes only, mouth only	Emotion recognition task	To investigate whether we perceive the eyes as more expressive of mental states than the mouth, and whether this is especially true for the complex mental states	17	17	0	Interpretation	UK	18-21 years	8 males, 9 females
16	Baron-Cohen et al.	2006	fMRI of parents of children with Asperger Syndrome: A pilot study	University of Cambridge, Cambridge, UK	UK	Brain and Cognition	Snowball	Baron-Cohen S, Ring H, Chitnis X, Wheelwright S, Gregory L, Williams S, Brammer M, Bullmore E. fMRI of parents of children with Asperger Syndrome: A pilot study. Brain and Cognition. 2006;61(1): 122-130. https://doi.org/10.1016/j.bandc.2005.12.011.	Primary research	Quasi-experimental study		Emotional eye region along with words of mental states	RMET, fMRI	To test if parents of children with AS show atypical brain activity during a visual search and an empathy task; to test for sex differences and if parents of children with autism are hyper-masculinized	24	12	12	Interpretation	Parents of children with autism, UK	Adults	6 males, 6 females
17	Beebe	1974	Eye contact: A nonverbal determinant of speaker credibility	University of Missouri‐Columbia, Columbia, USA	USA	Speech Teacher	Snowball	Beebe SA. Eye Contact: A Nonverbal Determinant of Speaker Credibility. Speech Teacher. 1974;23(1): 21-25. https://doi.org/10.1080/03634527409378052.	Primary research	Quasi-experimental study		Informative speech with direct and averted gaze	Semantic scales for measurement of speaker credibility, video recording	To quantify the importance of direct eye contact ot a speaker's perceived credibility in a live public-speaking situation	84	42	42	Interpretation	USA	Adults	Unspecified
18	Bindermann et al.	2008	How do eye gaze and facial expression interact?	University of Glasgow, Glasgow, UK	UK	Visual Cognition	Snowball	Bindemann M, Burton AM, Langton SRH. How do eye gaze and facial expression interact? Visual Cognition. 2008;16(6): 708-733. https://doi.org/10.1080/13506280701269318.	Primary research	Quasi-experimental study	Study 1	Emotional Caucasian male face stimuli with different gaze directions	Emotion recognition task, computer keyboard buttons	To examine whether responses to facial emotional expressions are faster to happy faces with direct gaze than to the same faces with averted gaze, and the reverse pattern for sad expressions	22	22	0	Interpretation	UK	Adults	Unspecified
	Bindermann et al.	2008	How do eye gaze and facial expression interact?	University of Glasgow, Glasgow, UK	UK	Visual Cognition	Snowball	Bindemann M, Burton AM, Langton SRH. How do eye gaze and facial expression interact? Visual Cognition. 2008;16(6): 708-733. https://doi.org/10.1080/13506280701269318.	Primary research	Quasi-experimental study	Study 2	Emotional Caucasian male face stimuli with different gaze directions	Emotion recognition task, computer keyboard buttons	To examine whether responses to facial emotional expressions are faster to happy faces with direct gaze than to the same faces with averted gaze, and the reverse pattern for sad expressions	30	30	0	Interpretation	UK	Adults	Unspecified
	Bindermann et al.	2008	How do eye gaze and facial expression interact?	University of Glasgow, Glasgow, UK	UK	Visual Cognition	Snowball	Bindemann M, Burton AM, Langton SRH. How do eye gaze and facial expression interact? Visual Cognition. 2008;16(6): 708-733. https://doi.org/10.1080/13506280701269318.	Primary research	Quasi-experimental study	Study 3	Emotional Caucasian male face stimuli with different gaze directions	Emotion recognition task, computer keyboard buttons	To examine whether responses to facial emotional expressions are faster to angry happy faces with direct gaze than to the same faces with averted gaze, and the reverse pattern for fearful expressions	24	24	0	Interpretation	UK	Adults	Unspecified
	Bindermann et al.	2008	How do eye gaze and facial expression interact?	University of Glasgow, Glasgow, UK	UK	Visual Cognition	Snowball	Bindemann M, Burton AM, Langton SRH. How do eye gaze and facial expression interact? Visual Cognition. 2008;16(6): 708-733. https://doi.org/10.1080/13506280701269318.	Primary research	Quasi-experimental study	Study 4	Emotional Caucasian male face stimuli with different gaze directions	Emotion recognition task, computer keyboard buttons	To investigate whether eye gaze affects expression judgements in a different way when the target faces are processed in greater detail	20	20	0	Interpretation	UK	Adults	Unspecified
	Bindermann et al.	2008	How do eye gaze and facial expression interact?	University of Glasgow, Glasgow, UK	UK	Visual Cognition	Snowball	Bindemann M, Burton AM, Langton SRH. How do eye gaze and facial expression interact? Visual Cognition. 2008;16(6): 708-733. https://doi.org/10.1080/13506280701269318.	Primary research	Quasi-experimental study	Study 5	Emotional face stimuli with different gaze directions	Emotion recognition task, computer keyboard buttons	To examine whether facial expression processing is impaired when eye gaze is direct or averted	18	18	0	Interpretation	UK	Adults	Unspecified
	Bindermann et al.	2008	How do eye gaze and facial expression interact?	University of Glasgow, Glasgow, UK	UK	Visual Cognition	Snowball	Bindemann M, Burton AM, Langton SRH. How do eye gaze and facial expression interact? Visual Cognition. 2008;16(6): 708-733. https://doi.org/10.1080/13506280701269318.	Primary research	Quasi-experimental study	Study 6	Emotional face stimuli with different gaze directions	Emotion recognition task, computer keyboard buttons	To examine whether facial expression processing is impaired when eye gaze is direct or averted	32	32	0	Interpretation	UK	Adults	Unspecified
19	Blais et al.	2012	The eyes are not the window to basic emotions	Université de Montréal, Montréal, Canada	Canada	Neuropsychologia	Databank	Blais C, Roy C, Fiset D, Arguin M, Gosselin F. The eyes are not the window to basic emotions. Neuropsychologia. 2012;50(12): 2830-2838. https://doi.org/10.1016/j.neuropsychologia.2012.08.010.	Primary research	Quasi-experimental study		Emotional Caucasian face stimuli with Bubbles technique	Emotion recognition task, computer keyboard buttons	To discover which facial information is the most important when it comes to discriminating a significant subset of facial emotions	100	41	59	Interpretation	Caucasia	24.20 mean age	14 males, 27 females
20	Bond & Goodman	1980	Gaze patterns and interaction contexts: Effects on personality impressions and attributions	Chinese University of Hong Kong, Hong Kong, China	China	Psychologia: An International Journal of Psychology in the Orient	Snowball	Bond MH, Goodman GN. Gaze patterns and interaction contexts: Effects on personality impressions and attributions. Psychologia: An International Journal of Psychology in the Orient. 1980;23(2): 70–77.	Primary research	Quasi-experimental study		Movies of dyadic interacties with different durations of gaze	Personality rating task	To assess whether people in audiences respond differently to persons who gaze frequently for short periods than for longer average periods	128	128	0	Interpretation	China	Adults	64 males, 64 females
21	Buchanan et al.	1977	Eye contact, sex, and the violation of personal space	University of Missouri, Kansas City, USA	USA	Journal of Social Psychology	Snowball	Buchanan DR, Goldman M, Juhnke R. Eye contact, sex, and the violation of personal space. The Journal of Social Psychology. 1977;103(1): 19–25. https://doi.org/10.1080/00224545.1977.9713291.	Primary research	Quasi-experimental study	Study 1	Emotional eye region along with words of mental states, video's of white dots against black background	Indulgence-avoidance task, control color test, RMET	To examine the relationship of direct or averted gaze on personal space in a public elevator	147	147	0	Interpretation	USA	Adults	86 males, 61 females
	Buchanan et al.	1977	Eye contact, sex, and the violation of personal space	University of Missouri, Kansas City, USA	USA	Journal of Social Psychology	Snowball	Buchanan DR, Goldman M, Juhnke R. Eye contact, sex, and the violation of personal space. The Journal of Social Psychology. 1977;103(1): 19–25. https://doi.org/10.1080/00224545.1977.9713291.	Primary research	Quasi-experimental study	Study 1	Violating of personal space in elevator, other with direct or averted gaze	Indulgence-avoidance task	To examine the relationship of direct or averted gaze on personal space in a public elevator	147	86	61	Interpretation	Males, USA	Adults	86 males
	Buchanan et al.	1977	Eye contact, sex, and the violation of personal space	University of Missouri, Kansas City, USA	USA	Journal of Social Psychology	Snowball	Buchanan DR, Goldman M, Juhnke R. Eye contact, sex, and the violation of personal space. The Journal of Social Psychology. 1977;103(1): 19–25. https://doi.org/10.1080/00224545.1977.9713291.	Primary research	Quasi-experimental study	Study 1	Violating of personal space in elevator, other with direct or averted gaze	Indulgence-avoidance task	To examine the relationship of direct or averted gaze on personal space in a public elevator	147	61	86	Interpretation	Females, USA	Adults	61 females
	Buchanan et al.	1977	Eye contact, sex, and the violation of personal space	University of Missouri, Kansas City, USA	USA	Journal of Social Psychology	Snowball	Buchanan DR, Goldman M, Juhnke R. Eye contact, sex, and the violation of personal space. The Journal of Social Psychology. 1977;103(1): 19–25. https://doi.org/10.1080/00224545.1977.9713291.	Primary research	Quasi-experimental study	Study 2	Violating of personal space in elevator, other with direct or averted gaze	Indulgence-avoidance task	To examine the relationship of direct or averted gaze on personal space in a public elevator	112	112	0	Interpretation	USA	Adults	68 males, 44 females
	Buchanan et al.	1977	Eye contact, sex, and the violation of personal space	University of Missouri, Kansas City, USA	USA	Journal of Social Psychology	Snowball	Buchanan DR, Goldman M, Juhnke R. Eye contact, sex, and the violation of personal space. The Journal of Social Psychology. 1977;103(1): 19–25. https://doi.org/10.1080/00224545.1977.9713291.	Primary research	Quasi-experimental study	Study 3	Violating of personal space in elevator, other with direct or averted gaze	Indulgence-avoidance task	To examine the relationship between gender, gaze and violation of personal space in a public elevator	46	28	18	Interpretation	Males, USA	Adults	28 males
	Buchanan et al.	1977	Eye contact, sex, and the violation of personal space	University of Missouri, Kansas City, USA	USA	Journal of Social Psychology	Snowball	Buchanan DR, Goldman M, Juhnke R. Eye contact, sex, and the violation of personal space. The Journal of Social Psychology. 1977;103(1): 19–25. https://doi.org/10.1080/00224545.1977.9713291.	Primary research	Quasi-experimental study	Study 3	Violating of personal space in elevator, other with direct or averted gaze	Indulgence-avoidance task	To examine the relationship between gender, gaze and violation of personal space in a public elevator	46	18	28	Interpretation	Females, USA	Adults	18 females
22	Bull & Gibson-Robinson	1981	The influence of eye-gaze, style of dress, and locality on the amounts of money donated to charity	North East London Polytechnic, London, UK	UK	Human Relations	Snowball	Bull R, Gibson-Robinson E. The influences of eye-gaze, style of dress, and locality on the amounts of money donated to a charity. Human Relations. 1981;34(10): 895–905. https://doi.org/10.1177/001872678103401005.	Primary research	Quasi-experimental study		Door-to-door collections with collector making eye contact or not	Registration of amount of charity donation	To examine the influence of eye gaze, style of dress and locality on the amounts of money donated to charity	84	84	0	Interpretation	UK	20-60 years	19 males, 65 females
23	Burgoon et al.	1985	Effects of Gaze on Hiring, Credibility, Attraction and Relational Message Interpretation	University of Arizona, Tucson, USA	USA	Journal of Nonverbal Behavior	Snowball	Burgoon JK, Manusov V, Mineo P, Hale JL. Effects of Gaze on Hiring, Credibility, Attraction and Relational Message Interpretation. Journal of Nonverbal Behavior. 1985;9(3): 133-146. https://doi.org/10.1007/BF01000735.	Primary research	Randomized controlled trial		Job interviewer role play	Persuasiveness rating scale, attraction rating sclae, meaning in eye gaze rating scale	To test competing models of the social meaning and effects of eye gaze	140	70	70	Interpretation	USA	Adults	Unspecified
24	Burra & Kerzel	2021	Meeting another’s gaze shortens subjective time by capturing attention	University of Geneva, Geneva, Switzerland	Switzerland	Cognition	Snowball	Burra N, Kerzel D. Meeting another's gaze shortens subjective time by capturing attention. Cognition. 2021;212. https://doi.org/10.1016/j.cognition.2021.104734.	Primary research	Quasi-experimental study	Study 1	Neutral face stimuli with different gaze directions	Presentation duration discriminating task, computer keyboard buttons	To investigate whether direct gaze influences time perception	22	22	0	Interpretation	Switzerland	21.60 mean age	4 males, 18 females
	Burra & Kerzel	2021	Meeting another’s gaze shortens subjective time by capturing attention	University of Geneva, Geneva, Switzerland	Switzerland	Cognition	Snowball	Burra N, Kerzel D. Meeting another's gaze shortens subjective time by capturing attention. Cognition. 2021;212. https://doi.org/10.1016/j.cognition.2021.104734.	Primary research	Quasi-experimental study	Study 2	Neutral face stimuli with different gaze directions	Presentation duration discriminating task, computer keyboard buttons	To investigate whether direct gaze influences time perception	24	24	0	Interpretation	Switzerland	21.60 mean age	9 males, 5 females
	Burra & Kerzel	2021	Meeting another’s gaze shortens subjective time by capturing attention	University of Geneva, Geneva, Switzerland	Switzerland	Cognition	Snowball	Burra N, Kerzel D. Meeting another's gaze shortens subjective time by capturing attention. Cognition. 2021;212. https://doi.org/10.1016/j.cognition.2021.104734.	Primary research	Quasi-experimental study	Study 3	Neutral face stimuli with different gaze directions	Presentation duration discriminating task, computer keyboard buttons	To investigate whether direct gaze influences time perception	24	24	0	Interpretation	Switzerland	21.60 mean age	9 males, 5 females
	Burra & Kerzel	2021	Meeting another’s gaze shortens subjective time by capturing attention	University of Geneva, Geneva, Switzerland	Switzerland	Cognition	Snowball	Burra N, Kerzel D. Meeting another's gaze shortens subjective time by capturing attention. Cognition. 2021;212. https://doi.org/10.1016/j.cognition.2021.104734.	Primary research	Quasi-experimental study	Study 4	Neutral face stimuli with different gaze directions	Presentation duration discriminating task, computer keyboard buttons	To investigate whether direct gaze influences time perception	25	25	0	Interpretation	Switzerland	20.80 mean age	5 males, 20 females
25	Burra et al.	2013	Amygdala activation for eye contact despite complete cortical blindnes	University of Geneva, Geneva, Switzerland	Switzerland	Journal of Neuroscience	Snowball	Burra N, Hervais-Adelman A, Kerzel D, Tamietto M, de Gelder B, Pegna AJ. Amygdala Activation for Eye Contact Despite Complete Cortical Blindness. Journal of Neuroscience. 2013;33(25): 10483-10489. https://doi.org/10.1523/JNEUROSCI.3994-12.2013.	Primary research	Case report		High-, normal-, and low-pass male and female faces with direct and averted gaze	Gaze discrimination task, fMRI, computer keyboard buttons	To investigate whether direction of gaze could also be processed in the absence of any functional visual cortex	1	1	0	Interpretation	Males with bilateral destruction of cortical blindness, Switzerland	57 years	1 male
26	Burra et al.	2017	Processing of gaze direction within the N170/M170 time window: A combined EEG/MEG study	University of Geneva, Geneva, Switzerland	France	Neuropsychologica	Snowball	Burra N, Baker S, George N. Processing of gaze direction within the N170/M170 time window: A combined EEG/MEG study. Neuropsychologica. 2017;100: 207-219. https://doi.org/10.1016/j.neuropsychologia.2017.04.028.	Primary research	Quasi-experimental study		Frontal faces with direct and averted gaze	Gender discrimination task, EEG, MEG	To investigate the role of the superior temporal sulcus (STS) in the coding of gaze direction and in the integration of gaze and head cues of social attention	14	14	0	Interpretation	France	27.60 mean age	10 males, 4 females
27	Burra et al.	2019	The influence of top-down modulation on the processing of direct gaze	University of Geneva, Geneva, Switzerland	Switzerland	Wiley Interdisciplinary Reviews - Cognitive Science	Snowball	Burra N, Mares I, Senju A. The influence of top-down modulation on the processing of direct gaze. Wiley Interdisciplinary Reviews - Cognitive Science. 2019;10. https://doi.org/10.1002/wcs.1500.	Evidence synthesis	Textual evidence: narrative		Not applicable	Not applicable	To review recent developments in gaze processing research in the last decade to extend the fast-track modulator model	Not applicable	Not applicable	Not applicable	Interpretation	Not applicable	Adults	Not applicable
28	Caldara et al.	2005	Does prosopagnosia take the eyes out of face representations? Evidence for a defect in representing diagnostic facial information following brain damage	University of Glasgow, Glasgow, UK	Belgium	Journal of Cognitive Neuroscience	Snowball	Caldara R, Schyns P, Mayer E, Smith ML, Gosselin F, Rossion B. Does prosopagnosia take the eyes out of face representations? Evidence for a defect in representing diagnostic facial information following brain damage. Journal of Cognitive Neuroscience. 2005;17(10: 1652-1666. https://doi.org/10.1162/089892905774597254.	Primary research	Case report		Face stimuli with Bubbles technique	Face processing task	To investigate eye fixation during face processing in patient with brain damage and prosopagnosia	8	1	7	Interpretation	Females with brain damage and prosopagnosia, Belgium	54 years	1 female
29	Calder et al.	2002	Reading the mind from eye gaze	MRC Cognition and Brain Sciences Unit, Cambridge, UK	UK	Neuropsychologia	Snowball	Calder AJ, Lawrence AD, Keane J, Scott SK, Owen AM, Christoffels I, Young AW. Reading the mind from eye gaze. Neuropsychologia. 2002;40(8): 1129–1138. https://doi.org/10.1016/S0028-3932(02)00008-8.	Primary research	Quasi-experimental study		Face stimuli with different head positions and gaze directions	Eyebrow thickness task	To investigate brain areas associated with Theory of Mind (posterior superior temporal sulcus and medial prefrontal (MPF) cortex in relation to eye gaze processing	9	9	0	Interpretation	Females, UK	58.30 mean age	9 females
30	Campbell & Lancioni	1979	The effects of staring and pew invasion in church settings	University of Kansas, Lawrence, USA	USA	The Journal of Social Psychology	Snowball	Campbell DE, Lancioni GE. The effects of staring and pew invasion in church settings. The Journal of Social Psychology. 1979;108(1): 19–24. https://doi.org/10.1080/00224545.1979.9711956.	Primary research	Quasi-experimental study		Invaders approaching with direct or averted gaze to subjects seated at end of church pew	Registration of reactions on invasion and gazing	To investigate the agonistic effect of staring on worshippers of a confederate when invading pews in churches	98	98	0	Interpretation	Church worshippers, USA	37.00 mean age	57 males, 41 females
31	Cañadas & Lupiáñez	2012	Spatial interference between gaze direction and gaze location: A study on the eye contact effect	University of Granada, Granada, Spain	Spain	The Quarterly Journal of Experimental Psychology	Snowball	Cañadas E, Lupiáñez J. Spatial interference between gaze direction and gaze location: A study on the eye contact effect. The Quarterly Journal of Experimental Psychology. 2012;65(8): 1586–1598. https://doi.org/10.1080/17470218.2012.659190.	Primary research	Quasi-experimental study	Study 1	Emotional Caucasian face stimuli with direct gaze	Gaze discrimination task, computer keyboard buttons	To test whether discrimination of a gazing face would be enhanced when participants could interpret it as looking directly at them even when that implied a reverse congruency effect	22	22	0	Interpretation	Spain	23.00 mean age	11 males, 11 females
	Cañadas & Lupiáñez	2012	Spatial interference between gaze direction and gaze location: A study on the eye contact effect	University of Granada, Granada, Spain	Spain	The Quarterly Journal of Experimental Psychology	Snowball	Cañadas E, Lupiáñez J. Spatial interference between gaze direction and gaze location: A study on the eye contact effect. The Quarterly Journal of Experimental Psychology. 2012;65(8): 1586–1598. https://doi.org/10.1080/17470218.2012.659190.	Primary research	Quasi-experimental study	Study 2	Emotional Caucasian face stimuli with direct gaze	Gaze discrimination task, computer keyboard buttons	To test whether discrimination of a gazing face would be enhanced when participants could interpret it as looking directly at them even when that implied a reverse congruency effect	20	20	0	Interpretation	Spain	22.00 mean age	10 males, 10 females
32	Caprioni et al.	1977	Seating position, instructor's e)e contact availability and student participation in a small seminar	Newcomb College of Tulane University, New Orleans, USA	USA	The Journal of Social Psychology	Snowball	Caprioni VE, O'Neal LE, McDonald P, Garwood G. Seating Position, Instructor's Eye Contact Availability, and Student Participation in a Small Seminar. The Journal of Social Psychology. 1977;103: 315-316. https://doi.org/10.1080/00224545.1977.9713335.	Primary research	Quasi-experimental study		Interaction with teacher during social psychology course	Registration of student initiation of discourse with teacher or another student	To investigate whether eye contact with teacher facilitates participation of students in the classroom	13	13	0	Interpretation	USA	Adults	Unspecified
33	Carlin & Calder	2013	The neural basis of eye gaze processing	MRC Cognition and Brain Sciences Unit, Cambridge, UK	UK	Current Opinion in Neurobiology	Snowball	Carlin JD, Calder AJ. The neural basis of eye gaze processing. Current Opinion in Neurobiology. 2013;23(3): 450-455. https://doi.org/10.1016/j.conb.2012.11.014.	Evidence synthesis	Textual evidence: narrative		Not applicable	Not applicable	To review recent studies that have begun to delineate a neural system for gaze perception. In particular on a set of core gaze processes: perceptual coding, gaze-cued attentional orienting and the experience of joint attention	Not applicable	Not applicable	Not applicable	Interpretation	Not applicable	Adults	Not applicable
34	Carlin et al.	2011	A Head View-Invariant Representation of Gaze Direction in Anterior Superior Temporal Sulcus	MRC Cognition and Brain Sciences Unit, Cambridge, UK	UK	Current Biology	Snowball	Carlin JD, Calder AJ, Kriegeskorte N, Nili H, Rowe JB. A Head View-Invariant Representation of Gaze Direction in Anterior Superior Temporal Sulcus. Current Biology. 2011;21(21): 1817-1821. https://doi.org/10.1016/j.cub.2011.09.025.	Primary research	Quasi-experimental study		Face stimuli with different gaze directions	One-back matching task, fMRI, eye-tracking	To test whether the superior temporal sulcus (STS) contains a higher-order, head view-invariant code for gaze direction	18	18	0	Interpretation	UK	24.00 mean age	5 males, 13 females
35	Carrick et al.	2007	It’s all in the eyes: neural responses to socially significant gaze shifts	West Virginia University School of Medicine, Morgantown, USA	USA	NeuroReport	Snowball	Carrick OK, Thompson JC, Epling JA, Puce A. It's all in the eyes: neural responses to socially significant gaze shifts. NeuroReport. 2007;18(8): 763-766. https://www.doi.org/10.1097/WNR.0b013e3280ebb44b.	Primary research	Quasi-experimental study		Face stimuli with different head positions and gaze directions	Shared focus of attention task, ERP recording	To investigate neural responses to socially significant gaze shifts	14	14	0	Interpretation	USA	31.30 mean age	7 males, 7 females
36	Chen et al.	2017	Affect in the eyes: explicit and implicit evaluations	University of Tampere, Tampere, Finland	Finland	Cognition and Emotion	Snowball	Chen T, Helminen TM, Hietanen JK. Affect in the eyes: explicit and implicit evaluations. Cognition and Emotion. 2017;31: 1070–1082. https://doi.org/10.1080/02699931.2016.1188059.	Primary research	Quasi-experimental study	Study 1	Eye region stimuli with different gaze directions and closed eyes	Self-rating task, affective priming task, mask discrimination task	To investigate the explicit and implicit affective evaluations of direct gaze, averted gaze, and closed eyes stimuli	29	29	0	Interpretation	Finland	27.00 mean age	8 males, 21 females
	Chen et al.	2017	Affect in the eyes: explicit and implicit evaluations	University of Tampere, Tampere, Finland	Finland	Cognition and Emotion	Snowball	Chen T, Helminen TM, Hietanen JK. Affect in the eyes: explicit and implicit evaluations. Cognition and Emotion. 2017;31: 1070–1082. https://doi.org/10.1080/02699931.2016.1188059.	Primary research	Quasi-experimental study	Study 2	Eye region stimuli with different gaze directions and closed eyes	Self-rating task, affective priming task, mask discrimination task	To investigate if presentation time of stimuli influences the explicit and implicit affective evaluations of direct gaze, averted gaze, and closed eyes	40	40	0	Interpretation	Finland	28.00 mean age	17 males, 23 females
37	Collova et al.	2017	A new Other-Race Effect in gaze perception	University of Western Australia, Perth, Australia	Australia	Journal of Experimental Psychology: Human Perception and Performance	Snowball	Collova JR, Kloth N, Crookes K, Burton N, Chan CYH, Hsiao JH, Rhodes G. A new other-race effect for gaze perception. Journal of Experimental Psychology: Human Perception and Performance. 2017;43(11): 1857–1863. https://doi.org/10.1037/xhp0000460.	Primary research	Quasi-experimental study	Study 1	Caucasian and Asian face stimuli with different gaze directions, and with race-amiguous eyes,	Gaze discrimination task, computer keyboard buttons	To measure sensitivity to detect direct gaze in Caucasian and Asian individuals in faces	112	58	54	Interpretation	Caucasia	19.60 mean age	11 males, 47 females
	Collova et al.	2017	A new Other-Race Effect in gaze perception	University of Western Australia, Perth, Australia	Australia	Journal of Experimental Psychology: Human Perception and Performance	Snowball	Collova JR, Kloth N, Crookes K, Burton N, Chan CYH, Hsiao JH, Rhodes G. A new other-race effect for gaze perception. Journal of Experimental Psychology: Human Perception and Performance. 2017;43(11): 1857–1863. https://doi.org/10.1037/xhp0000460.	Primary research	Quasi-experimental study	Study 1	Caucasian and Asian face stimuli with different gaze directions, and with race-amiguous eyes,	Gaze discrimination task, computer keyboard buttons	To measure sensitivity to detect direct gaze in Caucasian and Asian individuals in faces	112	54	58	Interpretation	Asians	21.10 mean age	17 males, 37 females
	Collova et al.	2017	A new Other-Race Effect in gaze perception	University of Western Australia, Perth, Australia	Australia	Journal of Experimental Psychology: Human Perception and Performance	Snowball	Collova JR, Kloth N, Crookes K, Burton N, Chan CYH, Hsiao JH, Rhodes G. A new other-race effect for gaze perception. Journal of Experimental Psychology: Human Perception and Performance. 2017;43(11): 1857–1863. https://doi.org/10.1037/xhp0000460.	Primary research	Quasi-experimental study	Study 2	Caucasian and Asian face stimuli with different gaze directions, and with race-amiguous eyes	Gaze discrimination task, CFMT, questionnaire, computer keyboard buttons	To measure sensitivity to detect direct gaze in Caucasian and Asian individuals in faces	113	63	50	Interpretation	Caucasia	19.70 mean age	21 males, 42 females
	Collova et al.	2017	A new Other-Race Effect in gaze perception	University of Western Australia, Perth, Australia	Australia	Journal of Experimental Psychology: Human Perception and Performance	Snowball	Collova JR, Kloth N, Crookes K, Burton N, Chan CYH, Hsiao JH, Rhodes G. A new other-race effect for gaze perception. Journal of Experimental Psychology: Human Perception and Performance. 2017;43(11): 1857–1863. https://doi.org/10.1037/xhp0000460.	Primary research	Quasi-experimental study	Study 2	Caucasian and Asian face stimuli with different gaze directions, and with race-amiguous eyes	Gaze discrimination task, CFMT, questionnaire, computer keyboard buttons	To measure sensitivity to detect direct gaze in Caucasian and Asian individuals in faces	113	50	63	Interpretation	Asians	22.00 mean age	21 males, 29 females
38	Conty et al.	2007	When eye creates the contact! ERP evidence for early dissociation between direct and averted gaze motion processing	Ecole Normale Supérieure, Paris, France	France	Neuropsychologica	Snowball	Conty L, N'Diaye K, Tijus C, George N. When eye creates the contact! ERP evidence for early dissociation between direct and averted gaze motion processing. Neuropsychologica. 2007;45(13): 3024-3037. https://doi.org/10.1016/j.neuropsychologia.2007.05.017.	Primary research	Quasi-experimental study		Neutral face stimuli with different gaze directions	Gaze discrimination task, EEG	To examine whether direct gaze could be early dissociated from averted gaze during the processing of gaze direction	14	14	0	Interpretation	France	24.00 mean age	7 males, 7 females
39	Conty et al.	2010	The cost of being watched: stroop interference increases under concomitant eye contact	Ecole Normale Supérieure, Paris, France	France	Cognition	Snowball	Conty L, Gimmig D, Belletier C, George N, Huguet P. The cost of being watched: stroop interference increases under concomitant eye contact. Cognition. 2010;115: 133–139. https://doi.org/10.1016/j.cognition.2009.12.005.	Primary research	Quasi-experimental study	Study 1	Eye region stimuli with direct gaze and closed eyes	Stroop test	To evaluate the distracting strength of eye contact on concurrent visual processing	34	34	0	Interpretation	France	21.20 mean age	Unspecified
	Conty et al.	2010	The cost of being watched: stroop interference increases under concomitant eye contact	Ecole Normale Supérieure, Paris, France	France	Cognition	Snowball	Conty L, Gimmig D, Belletier C, George N, Huguet P. The cost of being watched: stroop interference increases under concomitant eye contact. Cognition. 2010;115: 133–139. https://doi.org/10.1016/j.cognition.2009.12.005.	Primary research	Quasi-experimental study	Study 3	Eye region stimuli with direct gaze and closed eyes	Stroop test	To evaluate the distracting strength of eye contact on concurrent visual processing	34	34	0	Interpretation	France	20.00 mean age	13 males, 21 females
40	Conty et al.	2012	Early binding of gaze, gesture, and emotion: neural time coure and correlates	University Paris Nanterre, Nanterre, France	France	Journal of Neuroscience	Snowball	Conty L, Dezecache G, Hugueville L, Grèzes J. Early Binding of Gaze, Gesture, and Emotion: Neural Time Course and Correlates. Journal of Neuroscience. 2012;32(13): 4531-4539. https://doi.org/10.1523/JNEUROSCI.5636-11.2012.	Primary research	Quasi-experimental study		Emotional face and gesture stimuli with different gaze directions	Direction attention task, EEG, fMRI	To investigate how visual social cues, including gaze direction, is integrated over time in the brain and whether this binding occurs in the emotional or the motor system	22	22	0	Interpretation	France	25.00 mean age	11 males, 11 females
41	Dai	2021	Foreign Language Teachers’ Emotion Recognition in College Oral English Classroom Teaching	Anhui International Studies University, Hefei, China	China	Frontiers in Psychology	Databank	Dai Y. Foreign Language Teachers’ Emotion Recognition in College Oral English Classroom Teaching. Frontiers in Psychology. 2021;12. https://doi.org/10.3389/fpsyg.2021.782379.	Primary research	Qualitative research		College course	Questionnaire	To examine communication hurdles between “foreign language teachers” and “native students” in Chinese universities during the English course, which is usually taught by a foreign language instructor	43	43	0	Interpretation	Foreign language teachers, China	19-22 years	17 males, 26 females
42	Daniell & Lewis	1972	Stability of eye contact and physical distance across a series of structured interviews	University of Georgia, Georgia, USA	USA	Journal of Consulting and Clinical Psychology	Snowball	Daniell RJ, Lewis P. Stability of eye contact and physical distance across a series of structured interviews. Journal of Consulting and Clinical Psychology. 1972;39(1): 172. https://doi.org/10.1037/h0033160.	Primary research	Quasi-experimental study		Interview, free choice of sitting distance from direct gazing interviewer	Registration of eye contact frequency and physical distance	To investigate the relationship between eye contact and physical distance	36	36	0	Interpretation	USA	Adults	18 males, 18 females
43	Demos et al.	2008	Human amygdala sensitivity to the pupil size of others	Dartmouth College, Hanover, USA	USA	Cerebral Cortex	Snowball	Demos KE, Kelley WM, Ryan SL, Davis FC, Whalen PJ. Human amygdala sensitivity to the pupil size of others. Cerebral Cortex. 2008;18: 2729–2734. https://doi.org/10.1093/cercor/bhn034.	Primary research	Quasi-experimental study		Female face stimuli with different pupil sizes	Passive viewing task, MRI, attractiveness rating scale, attractiveness scale	To examine whether the amygdala is sensitive to variations in the pupil size of others	27	27	0	Interpretation	Males, USA	22.00 mean age	27 males
44	Doi & Ueda	2007	Searching for a perceived stare in the crowd	Nagasaki University, Nagasaki City, Japan	Japan	Perception	Snowball	Doi H, Ueda K. Searching for a perceived stare in the crowd. Perception. 2007;36(5): 773-780. https://doi.org/10.1068/p561.	Primary research	Quasi-experimental study		Face stimuli with oddly directed gaze, independent manipulation of eye pupil and gaze direction	Gaze discrimination task, computer keyboard buttons	To examine whether gaze direction or pupil size is prefered when searching for an oddly directed gaze	9	9	0	Interpretation	Japan	26.40 mean age	2 males, 7 females
45	Dovidio & Ellyson	1982	Decoding visual dominance: Attributions of power based on relative percentages of looking while speaking and looking while listening	Colgate University, Hamilton, USA	USA	Social Psychology Quarterly	Snowball	Dovidio JE, Ellyson SL. Decoding visual dominance: Attributions of power based on relative percentages of looking while speaking and looking while listening. Social Psychology Quarterly. 1982;45: 106-113. https://doi.org/10.2307/3033933.	Primary research	Quasi-experimental study	Study 1	Video of conversation with one person looks to camera, with different gaze directions	Power-related personality questionnaire	To investigate the attributions of power on relative percentages of looking while speaking and looking while listening	246	246	0	Interpretation	USA	Adults	129 males, 117 females
	Dovidio & Ellyson	1982	Decoding visual dominance: Attributions of power based on relative percentages of looking while speaking and looking while listening	Colgate University, Hamilton, USA	USA	Social Psychology Quarterly	Snowball	Dovidio JE, Ellyson SL. Decoding visual dominance: Attributions of power based on relative percentages of looking while speaking and looking while listening. Social Psychology Quarterly. 1982;45: 106-113. https://doi.org/10.2307/3033933.	Primary research	Quasi-experimental study	Study 2	Video of conversation with one person looks to camera, with different gaze directions	Power-related personality questionnaire	To investigate the attributions of power on relative percentages of looking while speaking and looking while listening	108	108	0	Interpretation	USA	Adults	54 males, 54 females
46	Eddy & Hansen	2020	Predictors of performance on the Reading the Mind in the Eyes Test	National Centre for Mental Health, Birmingham, UK	UK	PLOS ONE	Snowball	Eddy CM, Hansen PC. Predictors of performance on the Reading the Mind in the Eyes Test. PLOS ONE. 2020;15(7). https://doi.org/10.1371/journal.pone.0235529.	Primary research	Quasi-experimental study		Emotional eye region along with words of mental states	RMET, DOT-A, TMT, IRI, TAS-20, SPQ, OCI-R, EQ, rSAS, pet questionnaire	To explore factors associated with performance on the Reading the Mind in the Eyes Test, under undergraduate students	176	176	0	Interpretation	UK	19.65 mean age	16 males, 160 females
	Eddy & Hansen	2020	Predictors of performance on the Reading the Mind in the Eyes Test	National Centre for Mental Health, Birmingham, UK	UK	PLOS ONE	Snowball	Eddy CM, Hansen PC. Predictors of performance on the Reading the Mind in the Eyes Test. PLOS ONE. 2020;15(7). https://doi.org/10.1371/journal.pone.0235529.	Primary research	Quasi-experimental study		Emotional eye region along with words of mental states	RMET, DOT-A, TMT, IRI, TAS-20, SPQ, OCI-R, EQ, rSAS, pet questionnaire	To explore factors associated with performance on the Reading the Mind in the Eyes Test, under undergraduate students	176	176	0	Interpretation	Schizotypal personality traits, UK	19.65 mean age	16 males, 160 females
	Eddy & Hansen	2020	Predictors of performance on the Reading the Mind in the Eyes Test	National Centre for Mental Health, Birmingham, UK	UK	PLOS ONE	Snowball	Eddy CM, Hansen PC. Predictors of performance on the Reading the Mind in the Eyes Test. PLOS ONE. 2020;15(7). https://doi.org/10.1371/journal.pone.0235529.	Primary research	Quasi-experimental study		Emotional eye region along with words of mental states	RMET, DOT-A, TMT, IRI, TAS-20, SPQ, OCI-R, EQ, rSAS, pet questionnaire	To explore factors associated with performance on the Reading the Mind in the Eyes Test, under undergraduate students	176	176	0	Interpretation	UK	19.65 mean age	16 males, 160 females
	Eddy & Hansen	2020	Predictors of performance on the Reading the Mind in the Eyes Test	National Centre for Mental Health, Birmingham, UK	UK	PLOS ONE	Snowball	Eddy CM, Hansen PC. Predictors of performance on the Reading the Mind in the Eyes Test. PLOS ONE. 2020;15(7). https://doi.org/10.1371/journal.pone.0235529.	Primary research	Quasi-experimental study		Emotional eye region along with words of mental states	RMET, DOT-A, TMT, IRI, TAS-20, SPQ, OCI-R, EQ, rSAS, pet questionnaire	To explore factors associated with performance on the Reading the Mind in the Eyes Test, under undergraduate students	176	176	0	Interpretation	UK	19.65 mean age	16 males, 160 females
47	Elgar et al.	2002	Are you looking at me? Accuracy in processing line-of-sight in Turner syndrome	Institute of Child Health, London, UK	UK	Proceedings: Biological Sciences	Snowball	Elgar K, Campbell R, Skuse D. Are you looking at me? Accuracy in processing line-of-sight in Turner syndrome. Proceedings: Biological Sciences. 2002;269(1508): 2415–2422. https://www.jstor.org/stable/3558672.	Primary research	Quasi-experimental study		Female face stimuli with direct and averted head and gaze	Gaze discrimination task, WAIS-R	To examine the accuracy of direction of gaze detection in females with Turner syndrome	83	41	42	Interpretation	Females with Turner syndrome, UK	22.20 mean age	41 females
48	Ellsworth et al.	1972	The Stare as a Stimulus to Flight in Human Subjects: A Series of Field Experiments	Stanford University, Stanford, USA	USA	Journal of Personality and Social Psychology	Snowball	Ellsworth PC, Carlsmith JM, Henson A. The Stare as a Stimulus to Flight in Human Subjects: A Series of Field Experiments. Journal of Personality and Social Psychology. 1972;21(3): 302-311. https://doi.org/10.1037/h0032323.	Primary research	Quasi-experimental study	Study 1	Eye staring in traffic	Stopwatch	To test in field experiments the hypothesis that avoidance behavior is elicited in human subjects by staring	77	37	40	Interpretation	Caucasian automobile drivers, USA	Adults	36 males, 41 females
	Ellsworth et al.	1972	The Stare as a Stimulus to Flight in Human Subjects: A Series of Field Experiments	Stanford University, Stanford, USA	USA	Journal of Personality and Social Psychology	Snowball	Ellsworth PC, Carlsmith JM, Henson A. The Stare as a Stimulus to Flight in Human Subjects: A Series of Field Experiments. Journal of Personality and Social Psychology. 1972;21(3): 302-311. https://doi.org/10.1037/h0032323.	Primary research	Quasi-experimental study	Study 2	Eye staring in traffic	Stopwatch	To test in field experiments the hypothesis that avoidance behavior is elicited in human subjects by staring	88	45	43	Interpretation	Caucasian automobile drivers, USA	Adults	47 males, 41 females
	Ellsworth et al.	1972	The Stare as a Stimulus to Flight in Human Subjects: A Series of Field Experiments	Stanford University, Stanford, USA	USA	Journal of Personality and Social Psychology	Snowball	Ellsworth PC, Carlsmith JM, Henson A. The Stare as a Stimulus to Flight in Human Subjects: A Series of Field Experiments. Journal of Personality and Social Psychology. 1972;21(3): 302-311. https://doi.org/10.1037/h0032323.	Primary research	Quasi-experimental study	Study 3	Eye staring in traffic	Stopwatch	To test in field experiments the hypothesis that avoidance behavior is elicited in human subjects by staring	128	64	64	Interpretation	Caucasian automobile drivers, USA	Adults	80 males, 48 females
	Ellsworth et al.	1972	The Stare as a Stimulus to Flight in Human Subjects: A Series of Field Experiments	Stanford University, Stanford, USA	USA	Journal of Personality and Social Psychology	Snowball	Ellsworth PC, Carlsmith JM, Henson A. The Stare as a Stimulus to Flight in Human Subjects: A Series of Field Experiments. Journal of Personality and Social Psychology. 1972;21(3): 302-311. https://doi.org/10.1037/h0032323.	Primary research	Quasi-experimental study	Study 4	Eye staring in traffic	Stopwatch	To test in field experiments the hypothesis that avoidance behavior is elicited in human subjects by staring	128	62	66	Interpretation	Pedestrians, USA	Adults	73 males, 55 females
	Ellsworth et al.	1972	The Stare as a Stimulus to Flight in Human Subjects: A Series of Field Experiments	Stanford University, Stanford, USA	USA	Journal of Personality and Social Psychology	Snowball	Ellsworth PC, Carlsmith JM, Henson A. The Stare as a Stimulus to Flight in Human Subjects: A Series of Field Experiments. Journal of Personality and Social Psychology. 1972;21(3): 302-311. https://doi.org/10.1037/h0032323.	Primary research	Quasi-experimental study	Study 5	Eye staring in traffic	Stopwatch, questionnaire	To test in field experiments the hypothesis that avoidance behavior is elicited in human subjects by staring	30	10	20	Interpretation	USA	Adults	Unspecified
49	Ellsworth & Carlsmith	1973	Eye contact and gaze aversion- in an aggressive encounter	University of Michigan, Michigan, USA	UK	Journal of Personality and Social Psychology	Snowball	Ellsworth P, Carlsmith JM. Ellsworth, E C., & Carlsmith, J. M. (1973). Eye contact and gaze aversion- in an aggressive encounter. Journal of Personality and Social Psychology. 1973;28: 280-292. https://doi.org/10.1037/h0035779.	Primary research	Quasi-experimental study		Being exposed to victims with direct and averted gaze, angering or nonangering noise	GSR registration, delivering shocks task	To investigate the influence of gaze direction on the amount of delivered shocks to victims	61	61	0	Interpretation	UK	Adults	Unspecified
50	Ellsworth & Ross	1975	Intimacy in response to direct gaze	University of Michigan, Michigan, USA	USA	Journal of Experimental Social Psychology	Snowball	Ellsworth PC, Ross LD. Intimacy in response to direct gaze. Journal of Experimental Social Psychology. 1975;11(6): 592-613.	Primary research	Quasi-experimental study		Conversation	Monologue intimicy rating, eye contact registration	To investigate the relation between gaze direction and the promotion of intimicy	220	100	120	Interpretation	Females, USA	Adults	100 males
	Ellsworth & Ross	1975	Intimacy in response to direct gaze	University of Michigan, Michigan, USA	USA	Journal of Experimental Social Psychology	Snowball	Ellsworth PC, Ross LD. Intimacy in response to direct gaze. Journal of Experimental Social Psychology. 1975;11(6): 592-613.	Primary research	Quasi-experimental study		Conversation	Monologue intimicy rating, eye contact registration	To investigate the relation between gaze direction and the promotion of intimicy	220	120	100	Interpretation	Males, USA	Adults	120 females
51	Elman et al.	1977	Effects of facial expression and stare duration on walking speed: Two field experiments	Kent State University, Kent, USA	USA	Environmental Psychology and Nonverbal Behavior	Snowball	Elman D, Schulte DC, Bukoff A. Effects of facial expression and stare duration on walking speed: Two field experiments. Environmental Psychology and Nonverbal Behavior. 1977;2: 93-99. https://doi.org/10.1007/BF01145825.	Primary research	Quasi-experimental study	Study 1	Stare confrontation with pedestrian on the street	Walking speed registration	To investigate the effect of staring on the corner on walking speed in pedestrians	64	64	0	Interpretation	USA	Adults	34 males, 30 females
	Elman et al.	1977	Effects of facial expression and stare duration on walking speed: Two field experiments	Kent State University, Kent, USA	USA	Environmental Psychology and Nonverbal Behavior	Snowball	Elman D, Schulte DC, Bukoff A. Effects of facial expression and stare duration on walking speed: Two field experiments. Environmental Psychology and Nonverbal Behavior. 1977;2: 93-99. https://doi.org/10.1007/BF01145825.	Primary research	Quasi-experimental study	Study 2	Stare confrontation with pedestrian on the street	Walking speed registration	To investigate the effect of staring on speed of walking from an elevator	129	129	0	Interpretation	USA	Adults	66 males, 63 females
52	Ewing et al.	2010	Have you got the look? Gaze direction affects judgements of facial attractiveness	University of Western Australia, Crawley, Australia	Australia	Visual Cognition	Snowball	Ewing L, Rhodes G, Pellicano E. Have you got the look? Gaze direction affects judgements of facial attractiveness. Visual Cognition. 2010;18(3): 321-330. https://doi.org/10.1080/13506280902965599.	Primary research	Quasi-experimental study		Neutral attractive and unattractive female face stimuli with different gaze directions	Attractiveness preference task, computer keyboard buttons	To examine the effect of a social cue, eye-gaze direction, on facial attractiveness	32	32	0	Interpretation	Australia	26.60 mean age	32 males
53	Fathi et al.	2014	Effects of Watching Eyes and Norm Cues on Charitable Giving in a Surreptitious Behavioral Experiment	Newcastle University, Newcastle, UK	UK	Evolutionary Psychology	Snowball	Fathi M, Bateson M, Nettle D. Effects of Watching Eyes and Norm Cues on Charitable Giving in a Surreptitious Behavioral Experiment. Evolutionary Psychology. 2014;12(5): 878-887. https://doi.org/10.1177/147470491401200502.	Primary research	Quasi-experimental study		Charity donation with male eyed and controled poster, GNAA leaflet	Questionnaires, charity jar	To examine the impacts of watching eye images and cues to local norms on charitable donations in a controlled setting	123	123	0	Interpretation	UK	34.57 mean age	45 males, 78 females
54	Fox et al.	2007	Anxiety and sensitivity to gaze direction in emotionally expressive faces	University of Essex, Colchester, UK	UK	Emotion	Snowball	Fox E, Mathews A, Calder AJ, Yiend J. Anxiety and sensitivity to gaze direction in emotionally expressive faces. Emotion. 2007;7(3): 478-486. https://doi.org/10.1037/1528-3542.7.3.478.	Primary research	Quasi-experimental study		Face stimuli with direct and averted gaze and unpredictably appearing target letters	Target speed task, STAI, response box	To investigate the role of neutral, happy, fearful, and angry facial expressions in enhancing orienting to the direction of eye gaze	40	40	0	Interpretation	Anxiety traits, UK	18-32 years	Unspecified
55	Framorando et al.	2016	Straight gaze facilitates face processing but does not cause involuntary attentional capture	Université de Genève, Geneva, Switzerland	Switzerland	Visual Cognition	Snowball	Framorando D, George N, Kerzel D, Burra N. traight gaze facilitates face processing but does not cause involuntary attentional capture. Visual Cognition. 2016;24. 381–391. https://doi.org/10.1080/13506285.2017.1285840.	Primary research	Quasi-experimental study	Study 1	Frontal faces in a crowd with direct, averted gaze and closed eyes	Gender discrimination task	To investigate the conditions under which eyes with a straight gaze capture attention more than eyes with an averted gaze, a phenomenon called the stare-in-the-crowd effect	13	13	0	Interpretation	Switzerland	20.00 mean age	6 males, 7 females
	Framorando et al.	2016	Straight gaze facilitates face processing but does not cause involuntary attentional capture	Université de Genève, Geneva, Switzerland	Switzerland	Visual Cognition	Snowball	Framorando D, George N, Kerzel D, Burra N. traight gaze facilitates face processing but does not cause involuntary attentional capture. Visual Cognition. 2016;24. 381–391. https://doi.org/10.1080/13506285.2017.1285840.	Primary research	Quasi-experimental study	Study 2	Frontal faces in a crowd with direct, averted gaze and closed eyes	Gender discrimination task	To investigate the conditions under which eyes with a straight gaze capture attention more than eyes with an averted gaze, a phenomenon called the stare-in-the-crowd effect	13	13	0	Interpretation	Switzerland	23.00 mean age	3 males, 10 females
	Framorando et al.	2016	Straight gaze facilitates face processing but does not cause involuntary attentional capture	Université de Genève, Geneva, Switzerland	Switzerland	Visual Cognition	Snowball	Framorando D, George N, Kerzel D, Burra N. traight gaze facilitates face processing but does not cause involuntary attentional capture. Visual Cognition. 2016;24. 381–391. https://doi.org/10.1080/13506285.2017.1285840.	Primary research	Quasi-experimental study	Study 3	Frontal faces in a crowd with direct, averted gaze and closed eyes	Gender discrimination task	To investigate the conditions under which eyes with a straight gaze capture attention more than eyes with an averted gaze, a phenomenon called the stare-in-the-crowd effect	14	14	0	Interpretation	Switzerland	19.79 mean age	6 males, 8 females
	Framorando et al.	2016	Straight gaze facilitates face processing but does not cause involuntary attentional capture	Université de Genève, Geneva, Switzerland	Switzerland	Visual Cognition	Snowball	Framorando D, George N, Kerzel D, Burra N. traight gaze facilitates face processing but does not cause involuntary attentional capture. Visual Cognition. 2016;24. 381–391. https://doi.org/10.1080/13506285.2017.1285840.	Primary research	Quasi-experimental study	Study 4	Frontal faces in a crowd with direct, averted gaze and closed eyes	Gender discrimination task	To investigate the conditions under which eyes with a straight gaze capture attention more than eyes with an averted gaze, a phenomenon called the stare-in-the-crowd effect	17	17	0	Interpretation	Switzerland	21.35 mean age	8 males, 9 females
56	Friesen & Kingstone	1998	The eyes have it! Reflexive orienting is triggered by nonpredictive gaze	University of Alberta, Edmonton, Canada	Canada	Psychonomic Bulletin & Review	Snowball	Friesen CK, Kingstone A. The eyes have it! Reflexive orienting is triggered by nonpredictive gaze. Psychonomic Bulletin & Review. 1998;5(3): 490–495. https://doi.org/10.3758/BF03208827.	Primary research	Quasi-experimental study		Face stimuli with direct and averted gaze, with appearance of letters to the left or right of the face	Target location and identification detection task	To investigate mechanisms of orienting on others' gaze direction	24	24	0	Interpretation	Canada	Adults	5 males, 19 females
57	Friesen et al.	2019	Perceiving Happiness in an Intergroup Context: The Role of Race and Attention to the Eyes in Differentiating Between True and False Smiles	University of Winnipeg, Winnipeg, Canada	Unspecified	Journal of Personality and Social Psychology: Attitudes and Social Cognition	Snowball	Friesen JP, Kawakami K, Vingilis-Jaremko L, Caprara R, Sidhu DM, Williams A, Hugenberg K, Rodríguez-Bailón R, Cañadas E, Niedenthal P. Perceiving Happiness in an Intergroup Context: The Role of Race and Attention to the Eyes in Differentiating Between True and False Smiles. Journal of Personality and Social Psychology: Attitudes and Social Cognition. 2019;116(3): 375-395. http://dx.doi.org/10.103…	Primary research	Quasi-experimental study	Study 6	Black and White face stimuli with direct gaze and fake or true smiles	Happiness rating scale	To investigate racial biases in the perception of positive emotional expressions	121	62	59	Interpretation	Non-Black students, Canada	19.00 mean age	45 males, 76 females
58	Friesen et al.	2004	Attentional effects of counterpredictive gaze and arrow cues	North Dakota State University, Fargo, USA	Canada	Journal of Experimental Psychology: Human Perception and Performance	Snowball	Friesen CK, Ristic J, Kingstone A. Attentional effects of counterpredictive gaze and arrow cues. Journal of Experimental Psychology: Human Perception and Performance. 2004;30(2): 319–329. https://doi.org/10.1037/0096-1523.30.2.319.	Primary research	Quasi-experimental study	Study 1	Face stimuli with different gaze directions, target onset different positions arround the face	Object detection task	To investigate the comparison of gazed-at (cued) target locations and likely (predicted) target locations against locations that are not cued and not predicted	24	24	0	Interpretation	Canada	Adults	7 males, 17 females
59	Friesen et al.	2005	Does gaze direction really trigger a reflexive shift of spatial attention?	North Dakota State University, Fargo, USA	Canada	Brain and Cognition	Snowball	Friesen CK, Moore C, Kingstone A. Does gaze direction really trigger a reflexive shift of spatial attention? Brain and Cognition. 2005;57(1): 66–69. https://doi.org/10.1016/j.bandc.2004.08.025.	Primary research	Quasi-experimental study		Face stimuli with averted gaze, eyes without pupils and distracting objects besides the head	Object detection task	To investigate whether gaze direction trigger a reflexive shift of spatial attention	48	48	0	Interpretation	Canada	Adults	Unspecified
60	Frischen et al.	2007	Gaze cueing of attention: Visual attention, social cognition, and individual differences	Macquarie University, Sydney, Australia	Australia	Psychological Bulletin	Snowball	Frischen A, Bayliss AP, Tipper SP. Gaze cueing of attention: Visual attention, social cognition, and individual differences. Psychological Bulletin. 2007;133(4): 694–724. https://doi.org/10.1037/0033-2909.133.4.694.	Evidence synthesis	Textual evidence: narrative		Not applicable	Not applicable	To investigate the perception of gaze behavior and its effect on the observer	Not applicable	Not applicable	Not applicable	Interpretation	Not applicable	Adults	Not applicable
61	Fromme & Beam	1974	Dominance and sex differences in nonverbal responses to differential eye contact	Oklahoma State University, Stillwater, USA	USA	Journal of Research in Personality	Snowball	Fromme DK, Beam DC. Dominance and sex differences in nonverbal responses to differential eye contact. Journal of Research in Personality. 1974;8(1): 76–87. https://doi.org/10.1016/0092-6566(74)90047-6.	Primary research	Quasi-experimental study		Choosing comfortability distance to others	Measurement of personal space, appriach, reciprocal eye contact and attitude towards cohort	To investigate the relationship between dominance and sex differences in nonverbal responses to differential eye contact	32	32	0	Interpretation	High-dominancy, USA	22.40 mean age	16 males, 16 females
	Fromme & Beam	1974	Dominance and sex differences in nonverbal responses to differential eye contact	Oklahoma State University, Stillwater, USA	USA	Journal of Research in Personality	Snowball	Fromme DK, Beam DC. Dominance and sex differences in nonverbal responses to differential eye contact. Journal of Research in Personality. 1974;8(1): 76–87. https://doi.org/10.1016/0092-6566(74)90047-6.	Primary research	Quasi-experimental study		Choosing comfortability distance to others	Measurement of personal space, appriach, reciprocal eye contact and attitude towards cohort	To investigate the relationship between dominance and sex differences in nonverbal responses to differential eye contact	32	16	16	Interpretation	Males, USA	22.40 mean age	16 males
	Fromme & Beam	1974	Dominance and sex differences in nonverbal responses to differential eye contact	Oklahoma State University, Stillwater, USA	USA	Journal of Research in Personality	Snowball	Fromme DK, Beam DC. Dominance and sex differences in nonverbal responses to differential eye contact. Journal of Research in Personality. 1974;8(1): 76–87. https://doi.org/10.1016/0092-6566(74)90047-6.	Primary research	Quasi-experimental study		Choosing comfortability distance to others	Measurement of personal space, appriach, reciprocal eye contact and attitude towards cohort	To investigate the relationship between dominance and sex differences in nonverbal responses to differential eye contact	32	16	16	Interpretation	Females, USA	22.40 mean age	16 females
62	Fujiwara	2018	Looking at the Eyes Interferes With Facial Emotion Recognition in Alexithymia	University of Alberta, Edmonton, Canada	Canada	Journal of Abnormal Psychology	Databank	Fujiwara E. Looking at the Eyes Interferes With Facial Emotion Recognition in Alexithymia. Journal of Abnormal Psychology. 2018;127(6): 571-577. http://dx.doi.org/10.1037/abn0000361.	Primary research	Randomized controlled trial		Emotional blended face stimuli with direct gaze	Emotion recognition task, TAS-20, VAS, DASS-21, eye-tracking, computer mouse	To probe alexithymic problems with identifying clear and ambiguous blends of emotions in faces and their underlying visual attention patterns	149	73	76	Interpretation	Alexithymia traits, Canada	18.78 mean age	35 males, 38 females
63	Gale et al.	1972	Some EEG Correlates of Face-to Face Contact	University of Exeter, Exeter, UK	UK	British Journal of Social and Clinical Psychology	Snowball	Gale A, Lucas B, Nissim R, Harpham B. Some EEG Correlates of Face-to Face Contact. British Journal of Social and Clinical Psychology. 1972;11(4): 326-332. https://doi.org/10.1111/j.2044-8260.1972.tb00822.x.	Primary research	Quasi-experimental study		Gazing while being smiled at	EEG	To investigate gazing patterns as external indicants of internal states of the subject	12	12	0	Interpretation	Males, UK	18-21 years	12 males
64	Gamer & Büchel	2009	Amygdala Activation Predicts Gaze toward Fearful Eyes	University of Würzburg, Würzburg, Germany	Germany	Journal of Neuroscience	Databank	Gamer M, Büchel C. Amygdala Activation Predicts Gaze toward Fearful Eyes. Journal of Neuroscience. 2009;29(28): 9123-9126. https://doi.org/10.1523/JNEUROSCI.1883-09.2009.	Primary research	Quasi-experimental study		Emotional face stimuli with direct gaze	Emotion recognition task, emotion intensity rating, MRI, eye-tracking, button box	To examine the functional relevance of amygdala for redirecting the gaze towards the eye regio, when presenting fearful faces	16	16	0	Interpretation	Males, Germany	27.50 mean age	16 males
65	Gamer & Hecht	2007	Are you looking at me? Measuring the cone of gaze	Johannes Gutenberg-Universitat Mainz, Mainz, Germany	Germany	Journal of Experimental Psychology: Human Perception and Performance	Snowball	Gamer M, Hecht H. Are you looking at me? Measuring the cone of gaze. Journal of Experimental Psychology: Human Perception and Performance. 2007;33(3): 705–715. https://doi.org/10.1037/0096-1523.33.3.705.	Primary research	Quasi-experimental study	Study 1	Natural looking head with head rotating in one direction, different visibilities of the eyes	Eye contact centering task	To examine whether observers are able to integrate the gaze direction of both eyes of the looker into an optimized estimate of the gaze cone’s direction	10	10	0	Interpretation	Germany	26.60 mean age	6 males, 4 females
	Gamer & Hecht	2007	Are you looking at me? Measuring the cone of gaze	Johannes Gutenberg-Universitat Mainz, Mainz, Germany	Germany	Journal of Experimental Psychology: Human Perception and Performance	Snowball	Gamer M, Hecht H. Are you looking at me? Measuring the cone of gaze. Journal of Experimental Psychology: Human Perception and Performance. 2007;33(3): 705–715. https://doi.org/10.1037/0096-1523.33.3.705.	Primary research	Quasi-experimental study	Study 2	Natural looking head with head rotating in one direction, different visibilities of the eyes	Eye contact centering task	To examine whether the gaze cone is symmetric	12	12	0	Interpretation	Germany	23.00 mean age	3 males, 9 females
	Gamer & Hecht	2007	Are you looking at me? Measuring the cone of gaze	Johannes Gutenberg-Universitat Mainz, Mainz, Germany	Germany	Journal of Experimental Psychology: Human Perception and Performance	Snowball	Gamer M, Hecht H. Are you looking at me? Measuring the cone of gaze. Journal of Experimental Psychology: Human Perception and Performance. 2007;33(3): 705–715. https://doi.org/10.1037/0096-1523.33.3.705.	Primary research	Quasi-experimental study	Study 3	Natural looking head with head rotating in multiple direction, different visibilities of the eyes, and a second head appearing	Eye contact centering task	To investigate whether a social stimulus entirely irrelevant to gaze discrimination exerts an influence on the observer’s gaze direction estimates	10	10	0	Interpretation	Germany	26.10 mean age	4 males, 6 females
	Gamer & Hecht	2007	Are you looking at me? Measuring the cone of gaze	Johannes Gutenberg-Universitat Mainz, Mainz, Germany	Germany	Journal of Experimental Psychology: Human Perception and Performance	Snowball	Gamer M, Hecht H. Are you looking at me? Measuring the cone of gaze. Journal of Experimental Psychology: Human Perception and Performance. 2007;33(3): 705–715. https://doi.org/10.1037/0096-1523.33.3.705.	Primary research	Quasi-experimental study	Study 4	Real head with head rotating in multiple direction, different visibilities of the eyes	Eye contact centering task	To investigate the discriminability of another’s line of gaze	10	10	0	Interpretation	Germany	24.20 mean age	7 males, 3 females
66	Gendron	2017	Revisiting diversity: cultural variation reveals the constructed nature of emotion perception	Northeastern University, Boston, USA	USA	Current Opinion in Psychology	Grey literature	Gendron M. Revisiting diversity: cultural variation reveals the constructed nature of emotion perception. Current Opinion in Psychology. 2017;17: 145-150. http://dx.doi.org/10.1016/j.copsyc.2017.07.014.	Evidence synthesis	Textual evidence: narrative		Not applicable	Not applicable	To synthesise evidence that suggests that cultures vary in what cues are relevant to perceptions of emotion	Not applicable	Not applicable	Not applicable	Interpretation	Not applicable	Adults	Not applicable
67	George & Conty	2008	Facing the gaze of others	Hôpital de Pitié-Salpêtrière, Paris, France	France	Neurophysiologie Clinique	Snowball	George N, Conty L. Facing the gaze of others. Neurophysiologie Clinique. 2008;38(3): 197–207. https://doi.org/10.1016/j.neucli.2008.03.001.	Evidence synthesis	Textual evidence: narrative		Not applicable	Not applicable	To investigate whether attention to direct or averted gaze trigger distinct or samen cognitive processes	Not applicable	Not applicable	Not applicable	Interpretation	Not applicable	Adults	Not applicable
68	George et al.	2001	Seen gaze direction modulates fusiform activity and its coupling with other brain areas during face processing	Wellcome Department of Cognitive Neurology, London, UK	UK	Neuroimage	Snowball	George N, Driver J, Dolan RJ. Seen gaze direction modulates fusiform activity and its coupling with other brain areas during face processing. Neuroimage. 2001;13(6): 1102–1112. https://doi.org/10.1006/nimg.2001.0769.	Primary research	Quasi-experimental study		Neutral face stimuli, with head rotations and direct and averted gaze	Gender categorisation task, fMRI	To investigate how gaze direction influences face processing in an fMRI study, where seen gaze and head direction could independently be direct or deviated	7	7	0	Interpretation	UK	28.00 mean age	3 males, 4 females
	George et al.	2001	Seen gaze direction modulates fusiform activity and its coupling with other brain areas during face processing	Wellcome Department of Cognitive Neurology, London, UK	UK	Neuroimage	Snowball	George N, Driver J, Dolan RJ. Seen gaze direction modulates fusiform activity and its coupling with other brain areas during face processing. Neuroimage. 2001;13(6): 1102–1112. https://doi.org/10.1006/nimg.2001.0769.	Primary research	Quasi-experimental study		Neutral face stimuli, with head rotations and direct and averted gaze	Gender categorisation task, fMRI	To investigate how gaze direction influences face processing in an fMRI study, where seen gaze and head direction could independently be direct or deviated	7	7	0	Interpretation	UK	28.00 mean age	3 males, 4 females
	George et al.	2001	Seen gaze direction modulates fusiform activity and its coupling with other brain areas during face processing	Wellcome Department of Cognitive Neurology, London, UK	UK	Neuroimage	Snowball	George N, Driver J, Dolan RJ. Seen gaze direction modulates fusiform activity and its coupling with other brain areas during face processing. Neuroimage. 2001;13(6): 1102–1112. https://doi.org/10.1006/nimg.2001.0769.	Primary research	Quasi-experimental study		Neutral face stimuli, with head rotations and direct and averted gaze	Gender categorisation task, fMRI	To investigate how gaze direction influences face processing in an fMRI study, where seen gaze and head direction could independently be direct or deviated	7	7	0	Interpretation	UK	28.00 mean age	3 males, 4 females
69	Gregory et al.	2020	A cross-cultural investigation into the influence of eye gaze on working memory for happy and angry faces	Aston University, Birmingham, UK	Japan	Cognition and Emotion	Databank	Gregory SEA, Langton SRH, Yoshikawa S, Jackson MC. A cross-cultural investigation into the influence of eye gaze on working memory for happy and angry faces. Cognition and Emotion. 2020;34(8): 1561-1572. https://doi.org/10.1080/02699931.2020.1782353.	Primary research	Quasi-experimental study	Study 1	Emotional Japanese face stimuli with different gaze directions	Face memory task , press buttons	To examine wheter gaze effects diverge due to cultural variation between the faces and participants in Eastern culture with Japanese faces and Western culture with Caucasian faces	30	30	0	Interpretation	UK	23.00 mean age	15 males, 15 females
	Gregory et al.	2020	A cross-cultural investigation into the influence of eye gaze on working memory for happy and angry faces	Aston University, Birmingham, UK	Japan	Cognition and Emotion	Databank	Gregory SEA, Langton SRH, Yoshikawa S, Jackson MC. A cross-cultural investigation into the influence of eye gaze on working memory for happy and angry faces. Cognition and Emotion. 2020;34(8): 1561-1572. https://doi.org/10.1080/02699931.2020.1782353.	Primary research	Quasi-experimental study	Study 2	Emotional Japanese face stimuli with different gaze directions	Face memory task , press buttons	To examine wheter gaze effects diverge due to cultural variation between the faces and participants in Eastern culture with Japanese faces and Western culture with Caucasian faces	20	20	0	Interpretation	Japan	21.00 mean age	13 males, 7 females
	Gregory et al.	2020	A cross-cultural investigation into the influence of eye gaze on working memory for happy and angry faces	Aston University, Birmingham, UK	Japan	Cognition and Emotion	Databank	Gregory SEA, Langton SRH, Yoshikawa S, Jackson MC. A cross-cultural investigation into the influence of eye gaze on working memory for happy and angry faces. Cognition and Emotion. 2020;34(8): 1561-1572. https://doi.org/10.1080/02699931.2020.1782353.	Primary research	Quasi-experimental study	Study 2	Emotional Japanese face stimuli with different gaze directions	Face memory task , press buttons	To examine wheter gaze effects diverge due to cultural variation between the faces and participants in Eastern culture with Japanese faces and Western culture with Caucasian faces	20	20	0	Interpretation	Japan	21.00 mean age	13 males, 7 females
	Gregory et al.	2020	A cross-cultural investigation into the influence of eye gaze on working memory for happy and angry faces	Aston University, Birmingham, UK	Japan	Cognition and Emotion	Databank	Gregory SEA, Langton SRH, Yoshikawa S, Jackson MC. A cross-cultural investigation into the influence of eye gaze on working memory for happy and angry faces. Cognition and Emotion. 2020;34(8): 1561-1572. https://doi.org/10.1080/02699931.2020.1782353.	Primary research	Quasi-experimental study	Study 2	Emotional Japanese face stimuli with different gaze directions	Face memory task , press buttons	To examine wheter gaze effects diverge due to cultural variation between the faces and participants in Eastern culture with Japanese faces and Western culture with Caucasian faces	20	20	0	Interpretation	Japan	21.00 mean age	13 males, 7 females
70	Grosbras et al.	2005	Cortical regions involved in eye movements, shifts of attention, and gaze perception	McGill University, Montreal, Canada	Canada	Human Brain Mapping	Snowball	Grosbras MH, Laird AR, Paus T. Cortical regions involved in eye movements, shifts of attention, and gaze perception. Human Brain Mapping. 2005;25(1): 140–154. https://doi.org/10.1002/hbm.20145.	Evidence synthesis	Textual evidence: narrative		Not applicable	Not applicable	To investigate which cortical regions are involved in eye movements, shifts of attention, and gaze perception	Not applicable	Not applicable	Not applicable	Interpretation	Not applicable	Adults	Not applicable
71	Guariglia et al.	2015	The eyes test is influenced more by artistic inclination and less by sex	Università degli Studi Kore, Enna, Italy	Italy	Frontiers in Human Neuroscience	Snowball	Guariglia P, Piccardi L, Giaimo F, Alaimo S, Miccichè G, Antonucci G. The eyes test is influenced more by artistic inclination and less by sex. Frontiers in Human Neuroscience. 2015;9. https://doi.org/10.3389/fnhum.2015.00292.	Primary research	Diagnostic test accuracy study	Study 1	Emotional eye region along with words of mental states	RMET	To investigate the presence of gender effects and the sensitivity of test stimuli and other individual factors that could influence the ability to understand emotions from gaze	140	140	0	Interpretation	Males, Italy	24.96 mean age	70 males, 70 females
	Guariglia et al.	2015	The eyes test is influenced more by artistic inclination and less by sex	Università degli Studi Kore, Enna, Italy	Italy	Frontiers in Human Neuroscience	Snowball	Guariglia P, Piccardi L, Giaimo F, Alaimo S, Miccichè G, Antonucci G. The eyes test is influenced more by artistic inclination and less by sex. Frontiers in Human Neuroscience. 2015;9. https://doi.org/10.3389/fnhum.2015.00292.	Primary research	Diagnostic test accuracy study	Study 1	Emotional eye region along with words of mental states	RMET	To investigate the presence of gender effects and the sensitivity of test stimuli and other individual factors that could influence the ability to understand emotions from gaze	140	140	0	Interpretation	Females, Italy	24.96 mean age	70 males, 70 females
	Guariglia et al.	2015	The eyes test is influenced more by artistic inclination and less by sex	Università degli Studi Kore, Enna, Italy	Italy	Frontiers in Human Neuroscience	Snowball	Guariglia P, Piccardi L, Giaimo F, Alaimo S, Miccichè G, Antonucci G. The eyes test is influenced more by artistic inclination and less by sex. Frontiers in Human Neuroscience. 2015;9. https://doi.org/10.3389/fnhum.2015.00292.	Primary research	Diagnostic test accuracy study	Study 2	Emotional eye region along with words of mental states	RMET, EPQ-R, EQ	To investigate the presence of gender effects and the sensitivity of test stimuli and other individual factors that could influence the ability to understand emotions from gaze	100	50	50	Interpretation	Artists, Italy	28.80 mean age	Unspecified
72	Hadders-Algra	2022	Human face and gaze perception is highly context specific and involves bottom-up and top-down neural processing	University Medical Center Groningen, Groningen, the Netherlands	The Netherlands	Neuroscience and Biobehavioral Reviews	Databank	Hadders-Algra M. Human face and gaze perception is highly context specific and involves bottom-up and top-down neural processing. Neuroscience and Biobehavioral Reviews. 2022;132: 304-323. https://doi.org/10.1016/j.neubiorev.2021.11.042.	Evidence synthesis	Textual evidence: narrative		Not applicable	Not applicable	To summarize human perception and processing of face and gaze signals	Not applicable	Not applicable	Not applicable	Interpretation	Not applicable	Adults	Not applicable
73	Hamilton	2016	Gazing at me: The importance of social meaning in understanding direct-gaze cues	University College London, London, UK	UK	Philosophical Transactions of the Royal Society B: Biological Sciences	Snowball	Hamilton A. Gazing at me: The importance of social meaning in understanding direct-gaze cues. Philosophical Transactions of the Royal Society B: Biological Sciences. 2016;371(1686): 20150080. https://doi.org/10.1098/rstb.2015.0080.	Evidence synthesis	Textual evidence: narrative		Not applicable	Not applicable	To investigate more about what neural and cognitive systems are engaged by direct gaze and why	Not applicable	Not applicable	Not applicable	Interpretation	UK	Adults	Not applicable
	Hamilton	2016	Gazing at me: The importance of social meaning in understanding direct-gaze cues	University College London, London, UK	UK	Philosophical Transactions of the Royal Society B: Biological Sciences	Snowball	Hamilton A. Gazing at me: The importance of social meaning in understanding direct-gaze cues. Philosophical Transactions of the Royal Society B: Biological Sciences. 2016;371(1686): 20150080. https://doi.org/10.1098/rstb.2015.0080.	Evidence synthesis	Textual evidence: narrative		Not applicable	Not applicable	To investigate more about what neural and cognitive systems are engaged by direct gaze and why	Not applicable	Not applicable	Not applicable	Interpretation	UK	Adults	Not applicable
74	Hietanen et al.	2008	Seeing direct and averted gaze activates the approach–avoidance motivational brain systems	Tampere University, Tampere, Finland	Finland	Neuropsychologia	Snowball	Hietanen JK, Leppänen JM, Peltola MJ, Linna-aho K, Ruuhiala HJ. Seeing direct and averted gaze activates the approach-avoidance motivational brain systems. Neuropsychologia. 2008;46(9): 2423–2430. https://doi.org/10.1016/j.neuropsychologia.2008.02.029.	Primary research	Quasi-experimental study		Neutral face stimuli with direct and averted gaze	Face viewing task, portable radios, SAM, EEG, GSR registration	To determine whether seeing another person’s direct versus averted gaze has an influence on the observer’s neural approach–avoidance responses	20	20	0	Interpretation	Finland	24.80 mean age	8 males, 12 females
75	Hietanen et al.	2018	Eye contact reduces lying	Tampere University, Tampere, Finland	Finland	Consciousness and Cognition	Snowball	Hietanen JO, Syrjämäki AH, Zilliacus PK, Hietanen JK. Eye contact reduces lying. Consciousness and Cognition. 2018;66: 65-73. https://doi.org/10.1016/j.concog.2018.10.006.	Primary research	Quasi-experimental study		Lying game with direct or downward gaze of confederate	GSR registration, questionnaire, SSAS, lying frequency questionnaire	To investigate the effect of watching eyes on dishonesty	51	51	0	Interpretation	Finland	24.70 mean age	25 males, 26 females
76	Hoffman & Haxby	2000	Distinct representations of eye gaze and identity in the distributed human neural system for face perception	National Institute of Mental Health, Maryland, USA	USA	Nature Neuroscience	Snowball	Hoffman EA, Haxby JV. Distinct representations of eye- gaze and identity in the distributed human neural system for face perception. Nature Neuroscience. 2000;3(1): 80–84. https://doi.org/10.1038/71152.	Primary research	Quasi-experimental study		Face stimuli with direct or averted gaze	Face recognition task, fMRI	To investigate the perception of face identity and eye gaze in the human brain	9	9	0	Interpretation	USA	24.00 mean age	3 males, 6 females
	Hoffman & Haxby	2000	Distinct representations of eye gaze and identity in the distributed human neural system for face perception	National Institute of Mental Health, Maryland, USA	USA	Nature Neuroscience	Snowball	Hoffman EA, Haxby JV. Distinct representations of eye- gaze and identity in the distributed human neural system for face perception. Nature Neuroscience. 2000;3(1): 80–84. https://doi.org/10.1038/71152.	Primary research	Quasi-experimental study		Face stimuli with direct or averted gaze	Face recognition task, fMRI	To investigate the perception of face identity and eye gaze in the human brain	9	9	0	Interpretation	USA	24.00 mean age	3 males, 6 females
77	Honma	2013	Hyper-volume of eye-contact perception and social anxiety traits	National Institute of Mental Health, Tokyo, Japan	Japan	Consciousness and Cognition	Snowball	Honma M. Hyper-volume of eye-contact perception and social anxiety traits. Consciousness and Cognition. 2013;22 (1): 167–173. https://doi.org/10.1016/j.concog.2012.12.002.	Primary research	Quasi-experimental study		Having eye contact during dyadic interaction	Gaze discrimination task, eye-tracking	To investigate the relationship between the eye-contact spatial response bias and the associated pupil response, and how they relate to anxiety traits	42	42	0	Interpretation	Anxiety traits, Japan	21.20 mean age	20 males, 22 females
78	Hooker et al.	2003	Brain networks for analyzing eye gaze	Northwestern University, Evanston, USA	USA	Cognitive Brain Research	Snowball	Hooker CI, Paller KA, Gitelman DR, Parrish TB, Mesulam MM, Reber PJ. Brain networks for analyzing eye gaze. Cognitive Brain Research. 2003;17(2): 406–418. https://doi.org/10.1016/S0926-6410(03)00143-5.	Primary research	Quasi-experimental study		Happy and angry face stimuli with direct and averted gaze, arrows	Gaze discrimination task, MRI	To investigate which brain networks are involved in analyzing eye gaze	10	10	0	Interpretation	USA	24.00 mean age	4 males, 6 females
	Hooker et al.	2003	Brain networks for analyzing eye gaze	Department of Psychology, Northwestern University, Evanston, USA	USA	Cognitive Brain Research	Snowball	Hooker CI, Paller KA, Gitelman DR, Parrish TB, Mesulam MM, Reber PJ. Brain networks for analyzing eye gaze. Cognitive Brain Research. 2003;17(2): 406–418. https://doi.org/10.1016/S0926-6410(03)00143-5.	Primary research	Quasi-experimental study		Happy and angry face stimuli with direct and averted gaze, arrows	Gaze discrimination task, MRI	To investigate which brain networks are involved in analyzing eye gaze	10	10	0	Interpretation	USA	24.00 mean age	4 males, 6 females
79	Hu et al.	2017	Trait Anxiety Impacts the Perceived Gaze Direction of Fearful But Not Angry Faces	Liaoning Normal University, Dalian, China	China	Frontiers in Psychology	Databank	Hu Z, Gendron M, Liu Q, Zhao G, Li H. Trait Anxiety Impacts the Perceived Gaze Direction of Fearful But Not Angry Faces. Frontiers in Psychology. 2017;8(7). https://doi.org/10.3389/fpsyg.2017.01186.	Primary research	Quasi-experimental study		Emotional Chinese male central face stimuli with direct gaze	Emotion recognition task, STAI, BDI	To reexamine the effect of the anxiety level on the processing of facial expressions and gaze direction by matching participants on depression scores	106	52	52	Interpretation	Anxiety traits, China	20.04 mean age	32 males, 20 females
80	Hughes & Goldman	1978	Eye contact, facial expression, sex, and the violation of personal space	University of Missouri, Kansas, USA	USA	Perceptual and Motor Skills	Snowball	Hughes J, Goldman M. Eye contact, facial expression, sex, and the violation of personal space. Perceptual and Motor Skills. 1978;46: 579-584. https://doi.org/10.2466/pms.1978.46.2.579.	Primary research	Quasi-experimental study	Study 1	Confederate in elevator with direct or averted gaze violating personal space	Measurement of physical distance	To examine how variations in eye contact, facial expression, sex of subject and of confederate affects the violation of personal space	184	184	0	Interpretation	USA	Adults	105 males, 79 females
	Hughes & Goldman	1978	Eye contact, facial expression, sex, and the violation of personal space	University of Missouri, Kansas, USA	USA	Perceptual and Motor Skills	Snowball	Hughes J, Goldman M. Eye contact, facial expression, sex, and the violation of personal space. Perceptual and Motor Skills. 1978;46: 579-584. https://doi.org/10.2466/pms.1978.46.2.579.	Primary research	Quasi-experimental study	Study 1	Confederate in elevator with direct or averted gaze violating personal space	Measurement of physical distance	To examine how variations in eye contact, facial expression, sex of subject and of confederate affects the violation of personal space	184	184	0	Interpretation	USA	Adults	105 males, 79 females
	Hughes & Goldman	1978	Eye contact, facial expression, sex, and the violation of personal space	University of Missouri, Kansas, USA	USA	Perceptual and Motor Skills	Snowball	Hughes J, Goldman M. Eye contact, facial expression, sex, and the violation of personal space. Perceptual and Motor Skills. 1978;46: 579-584. https://doi.org/10.2466/pms.1978.46.2.579.	Primary research	Quasi-experimental study	Study 2	Confederate in elevator with direct or averted gaze violating personal space	Measurement of physical distance	To examine how variations in eye contact, facial expression, sex of subject and of confederate affects the violation of personal space	176	90	86	Interpretation	Males, USA	Adults	90 males
	Hughes & Goldman	1978	Eye contact, facial expression, sex, and the violation of personal space	University of Missouri, Kansas, USA	USA	Perceptual and Motor Skills	Snowball	Hughes J, Goldman M. Eye contact, facial expression, sex, and the violation of personal space. Perceptual and Motor Skills. 1978;46: 579-584. https://doi.org/10.2466/pms.1978.46.2.579.	Primary research	Quasi-experimental study	Study 2	Confederate in elevator with direct or averted gaze violating personal space	Measurement of physical distance	To examine how variations in eye contact, facial expression, sex of subject and of confederate affects the violation of personal space	176	86	90	Interpretation	Females, USA	Adults	86 females
81	Isernia et al.	2020	Untangling the Ties Between Social Cognition and Body Motion: Gender Impact	Eberhard Karls University of Tübingen, Tübingen, Germany	Germany	Frontiers in Psychology	Snowball	Isernia S, Sokolov AN, Fallgatter AJ, Pavlova MA. Untangling the Ties Between Social Cognition and Body Motion: Gender Impact. Frontiers in Psychology. 2020;11. https://doi.org/10.3389/fpsyg.2020.00128.	Primary research	Quasi-experimental study		Emotional eye region along with words of mental states, animations of emotional walker facing left and right	RMET, computer keyboard button	To investigate the viability of the general hypothesis that biological motion (BM) processing serves as a hallmark of social cognition and whether BM processing and inferring emotions through body language reading are linked	40	20	20	Interpretation	Males, Germany	19-39 years	20 males
	Isernia et al.	2020	Untangling the Ties Between Social Cognition and Body Motion: Gender Impact	Eberhard Karls University of Tübingen, Tübingen, Germany	Germany	Frontiers in Psychology	Snowball	Isernia S, Sokolov AN, Fallgatter AJ, Pavlova MA. Untangling the Ties Between Social Cognition and Body Motion: Gender Impact. Frontiers in Psychology. 2020;11. https://doi.org/10.3389/fpsyg.2020.00128.	Primary research	Quasi-experimental study		Emotional eye region along with words of mental states, animations of emotional walker facing left and right	RMET, computer keyboard button	To investigate the viability of the general hypothesis that biological motion (BM) processing serves as a hallmark of social cognition and whether BM processing and inferring emotions through body language reading are linked	40	20	20	Interpretation	Females, Germany	19-39 years	20 females
82	Itier et al.	2007	Eyes always attract attention but gaze orienting is task-dependent: evidence from eye movement monitoring	Baycrest Centre for Geriatric Care, Toronto, Canada	Canada	Neuropsychologia	Snowball	Itier RJ, Villate C, Ryan JD. Eyes always attract attention but gaze orienting is task-dependent: evidence from eye movement monitoring. Neuropsychologia. 2007;45(5): 1019–1028. https://doi.org/10.1016/j.neuropsychologia.2006.09.004.	Primary research	Quasi-experimental study		Neutral face stimuli with direct or averted gaze	Gaze task, head task, eye-tracking	To investigate the shift in attention towards the eye region and gaze direction of a perceived face	14	14	0	Interpretation	Canada	21-35 years	Unspecified
83	Jack et al.	2012	Internal Representations Reveal Cultural Diversity in Expectations of Facial Expressions of Emotion	University of Glasgow, Glasgow, UK	UK	Journal of Experimental Psychology: General	Databank	Jack RE, Caldara R, Schyns P. Internal Representations Reveal Cultural Diversity in Expectations of Facial Expressions of Emotion. Journal of Experimental Psychology: General. 2012;141(1): 19-25. https://doi.org/10.1037/a0023463.	Primary research	Quasi-experimental study	Study 2	Stimuli depicted the subject’s own representation of emotions	Emotion recognition task	To examine wether consistent cultural differences in the recognition of facial expressions contradict notions such as 'universal language of emotion' and if culture could generate different expectations	20	10	10	Interpretation	Western Caucasia	26.10 mean age	4 males, 6 females
	Jack et al.	2012	Internal Representations Reveal Cultural Diversity in Expectations of Facial Expressions of Emotion	University of Glasgow, Glasgow, UK	UK	Journal of Experimental Psychology: General	Databank	Jack RE, Caldara R, Schyns P. Internal Representations Reveal Cultural Diversity in Expectations of Facial Expressions of Emotion. Journal of Experimental Psychology: General. 2012;141(1): 19-25. https://doi.org/10.1037/a0023463.	Primary research	Quasi-experimental study	Study 2	Stimuli depicted the subject’s own representation of emotions	Emotion recognition task	To examine wether consistent cultural differences in the recognition of facial expressions contradict notions such as 'universal language of emotion' and if culture could generate different expectations	20	10	10	Interpretation	East Asia	26.10 mean age	4 males, 6 females
84	Kampe et al.	2001	Reward value of attractiveness and gaze	University College London, London, UK	UK	Nature	Snowball	Kampe KKW, Frith CD, Dolan RJ, Frith U. Reward value of attractiveness and gaze. Nature. 2001;413(6856): 589–589. https://doi.org/10.1038/35098149.	Primary research	Quasi-experimental study		Face stimuli with direct or averted gaze	fMRI, attractiveness rating scale	To investigate the role of eye contact when being confronted with an attractive unfamiliar face	16	16	0	Interpretation	UK	Adults	8 males, 8 females
85	Karandashev et al.	2016	Sensory Values in Romantic Attraction in Four Europeans Countries: Gender and Cross-Cultural Comparison	Aquinas College, Grand Rapids, USA	Russia, Portugal, Georgia & France	Cross-Cultural Research	Databank	Karandashev V, Zarubko E, Artemeva V, Neto F, Surmanidze L, Feybesse C. Sensory Values in Romantic Attraction in Four Europeans Countries: Gender and Cross-Cultural Comparison. Cross-Cultural Research. 2016;50(5): 478-504. https://doi.org/10.1177/1069397116674446.	Primary research	Quasi-experimental study		Survey	PAS, SES	To explore the role of visual, auditory, tactile-kinesthetic, and olfactory modalities in physical attraction toward a romantic partner in four cultures and between gender	1330	248	1082	Interpretation	Portugal	25.50 mean age	Unspecified
	Karandashev et al.	2016	Sensory Values in Romantic Attraction in Four Europeans Countries: Gender and Cross-Cultural Comparison	Aquinas College, Grand Rapids, USA	Russia, Portugal, Georgia & France	Cross-Cultural Research	Databank	Karandashev V, Zarubko E, Artemeva V, Neto F, Surmanidze L, Feybesse C. Sensory Values in Romantic Attraction in Four Europeans Countries: Gender and Cross-Cultural Comparison. Cross-Cultural Research. 2016;50(5): 478-504. https://doi.org/10.1177/1069397116674446.	Primary research	Quasi-experimental study		Survey	PAS, SES	To explore the role of visual, auditory, tactile-kinesthetic, and olfactory modalities in physical attraction toward a romantic partner in four cultures and between gender	1330	436	894	Interpretation	Georgia	20.80 mean age	Unspecified
	Karandashev et al.	2016	Sensory Values in Romantic Attraction in Four Europeans Countries: Gender and Cross-Cultural Comparison	Aquinas College, Grand Rapids, USA	Russia, Portugal, Georgia & France	Cross-Cultural Research	Databank	Karandashev V, Zarubko E, Artemeva V, Neto F, Surmanidze L, Feybesse C. Sensory Values in Romantic Attraction in Four Europeans Countries: Gender and Cross-Cultural Comparison. Cross-Cultural Research. 2016;50(5): 478-504. https://doi.org/10.1177/1069397116674446.	Primary research	Quasi-experimental study		Survey	PAS, SES	To explore the role of visual, auditory, tactile-kinesthetic, and olfactory modalities in physical attraction toward a romantic partner in four cultures and between gender	1330	433	897	Interpretation	Russia	19.40 mean age	Unspecified
	Karandashev et al.	2016	Sensory Values in Romantic Attraction in Four Europeans Countries: Gender and Cross-Cultural Comparison	Aquinas College, Grand Rapids, USA	Russia, Portugal, Georgia & France	Cross-Cultural Research	Databank	Karandashev V, Zarubko E, Artemeva V, Neto F, Surmanidze L, Feybesse C. Sensory Values in Romantic Attraction in Four Europeans Countries: Gender and Cross-Cultural Comparison. Cross-Cultural Research. 2016;50(5): 478-504. https://doi.org/10.1177/1069397116674446.	Primary research	Quasi-experimental study		Survey	PAS, SES	To explore the role of visual, auditory, tactile-kinesthetic, and olfactory modalities in physical attraction toward a romantic partner in four cultures and between gender	1330	213	1117	Interpretation	France	22.70 mean age	Unspecified
86	Kawashima et al.	1999	The human amygdala plays an important role in gaze monitoring: A PET study	Tohoku University, Sendai, Japan	Japan	Brain	Snowball	Kawashima R, Sugiura M, Takashi K, Nakamura A, Hatano K, Ito K, Fuduka H, Kojima S, Nakamura K. The human amygdala plays an important role in gaze monitoring: A PET study. Brain. 1999;122: 779–783. https://doi.org/10.1093/brain/122.4.779.	Primary research	Quasi-experimental study		Face stimuli with averted head position, and direct, averted gaze or blinking eyes	Gaze discrimination task, PET	To determine the brain areas involved in gaze monitoring	8	4	4	Interpretation	Japan	20-53 years	8 males
	Kawashima et al.	1999	The human amygdala plays an important role in gaze monitoring: A PET study	Tohoku University, Sendai, Japan	Japan	Brain	Snowball	Kawashima R, Sugiura M, Takashi K, Nakamura A, Hatano K, Ito K, Fuduka H, Kojima S, Nakamura K. The human amygdala plays an important role in gaze monitoring: A PET study. Brain. 1999;122: 779–783. https://doi.org/10.1093/brain/122.4.779.	Primary research	Quasi-experimental study		Face stimuli with averted head position, and direct, averted gaze or blinking eyes	Gaze discrimination task, PET	To determine the brain areas involved in gaze monitoring	8	4	4	Interpretation	Japan	20-53 years	8 males
87	Kellerman et al.	1989	The Effects of Mutual Gaze on Feelings of Romantic Love	Agoraphobia Treatment and Research Center of New England, Boston, USA	USA	Journal of Research in Personality	Snowball	Kellerman J, Lewis J, Laird JD. Looking and Loving: The Effects of Mutual Gaze on Feelings of Romantic Love. Journal of Research in Personality. 1989;23(2): 145-161. https://doi.org/10.1016/0092-6566(89)90020-2.	Primary research	Quasi-experimental study	Study 1	Having eye contact with a stranger of opposite sex	Gazing task, interview, questionnaire	To investigate the effects of mutual gaze on feelings of romantic love	96	48	48	Interpretation	USA	Adults	48 males, 48 females
	Kellerman et al.	1989	The Effects of Mutual Gaze on Feelings of Romantic Love	Agoraphobia Treatment and Research Center of New England, Boston, USA	USA	Journal of Research in Personality	Snowball	Kellerman J, Lewis J, Laird JD. Looking and Loving: The Effects of Mutual Gaze on Feelings of Romantic Love. Journal of Research in Personality. 1989;23(2): 145-161. https://doi.org/10.1016/0092-6566(89)90020-2.	Primary research	Quasi-experimental study	Study 2	Having eye contact with a stranger of opposite sex	Gazing task , Liking and Loving Scale	To investigate the effects of mutual gaze on feelings of romantic love	72	36	36	Interpretation	USA	Adults	36 males, 36 females
88	Kelly & True.	1980	Eye contact and communication of facilitation conditions	George Washington University, Washington, USA	USA	Perceptual and Motor Skills	Snowball	Kelly EW, True JH. Eye contact and communication of facilitation conditions. Perceptual and Motor Skills. 1980;51: 815-820.	Primary research	Quasi-experimental study		Counseling session	Video tape, communicated facilitative conditions rating	To investigate the effects of a counselor's eye contact on the counselor's communication of facilitative conditions	48	48	0	Interpretation	USA	Adults	16 males, 32 females
89	Kendon & Cook	1969	The Consistency of Gaze Patterns in Social Interaction	University of Oxford, Oxford, UK	UK	British Journal of Psychology	Snowball	Kendon A, Cook M. The Consistency of Gaze Patterns in Social Interaction. British Journal of Psychology. 1969; 60(4): 1481-494. https://doi.org/10.1111/j.2044-8295.1969.tb01222.x.	Primary research	Quasi-experimental study		Conversation	Electronic event recorder, press buttons, Semantic Differential Scales, MPI, FIRO	To study gaze and mutal gaze, in sex and personality differences, in order to find consistency of gaze patterns and to examine the effect of gaze and action patterns on the way others perceives this	15	15	0	Interpretation	USA	Adults	7 males, 8 females
90	Kim et al.	2022	Impact of face masks and sunglasses on emotion recognition in South Koreans	Korea University, Seoul, South Korea	South Korea	PLOS ONE	Databank	Kim G, Seong SH, Hong SS, Choi E. Impact of face masks and sunglasses on emotion recognition in South Koreans. PLOS ONE. 2022;17(2). https://doi.org/10.1371/journal.pone.0263466.	Primary research	Quasi-experimental study		Emotional Korean face stimuli with direct gaze	Emotion recognition task, questionnaire, numeric keyboard	To investigate inferred emotions from uncovered, maskcovered and sunglasses-covered faces, in the context of prolonged covid pandemic	39	39	0	Interpretation	South-Korea	24.20 mean age	19 males, 20 females
91	Kirkland et al.	2013	Meta-analysis Reveals Adult Female Superiority in “Reading the Mind in the Eyes Test”	University of Northern Colorado, Greeley, USA	USA	North American Journal of Psychology	Snowball	Kirkland RA, Peterson E, Baker CA, Miller S, Pulos S. Meta-analysis Reveals Adult Female Superiority in “Reading the Mind in the Eyes Test”. North American Journal of Psychology. 2013;15(1): 121–146.	Evidence synthesis	Systematic Review		Emotional eye region along with words of mental states	RMET-R	To examine gender differences in healthy adults on the revised version of the Reading the Mind in the Eyes Test	Not applicable	Not applicable	Not applicable	Interpretation	Not applicable	Adults	Not applicable
92	Kleinke	1986	Gaze and Eye Contact: A Research Review	University of Alaska, Anchorage, USA	USA	Psychological Bulletin	Databank	Kleinke CL. Gaze and Eye Contact: A Research Review. Psychological Bulletin. 1986;100(1): 78-100. https://doi.org/10.1037/0033-2909.100.1.78.	Evidence synthesis	Textual evidence: narrative		Not applicable	Not applicable	To organize research on gaze and eye contact within the framework of Patterson's sequential functional model of nonverbal exchange	Not applicable	Not applicable	Not applicable	Interpretation	Not applicable	Adults	Not applicable
	Kleinke	1986	Gaze and Eye Contact: A Research Review	University of Alaska, Anchorage, USA	USA	Psychological Bulletin	Databank	Kleinke CL. Gaze and Eye Contact: A Research Review. Psychological Bulletin. 1986;100(1): 78-100. https://doi.org/10.1037/0033-2909.100.1.78.	Evidence synthesis	Textual evidence: narrative		Not applicable	Not applicable	To organize research on gaze and eye contact within the framework of Patterson's sequential functional model of nonverbal exchange	Not applicable	Not applicable	Not applicable	Interpretation	Not applicable	Adults	Not applicable
	Kleinke	1986	Gaze and Eye Contact: A Research Review	University of Alaska, Anchorage, USA	USA	Psychological Bulletin	Databank	Kleinke CL. Gaze and Eye Contact: A Research Review. Psychological Bulletin. 1986;100(1): 78-100. https://doi.org/10.1037/0033-2909.100.1.78.	Evidence synthesis	Textual evidence: narrative		Not applicable	Not applicable	To organize research on gaze and eye contact within the framework of Patterson's sequential functional model of nonverbal exchange	Not applicable	Not applicable	Not applicable	Interpretation	Not applicable	Adults	Not applicable
	Kleinke	1986	Gaze and Eye Contact: A Research Review	University of Alaska, Anchorage, USA	USA	Psychological Bulletin	Databank	Kleinke CL. Gaze and Eye Contact: A Research Review. Psychological Bulletin. 1986;100(1): 78-100. https://doi.org/10.1037/0033-2909.100.1.78.	Evidence synthesis	Textual evidence: narrative		Not applicable	Not applicable	To organize research on gaze and eye contact within the framework of Patterson's sequential functional model of nonverbal exchange	Not applicable	Not applicable	Not applicable	Interpretation	Not applicable	Adults	Not applicable
	Kleinke	1986	Gaze and Eye Contact: A Research Review	University of Alaska, Anchorage, USA	USA	Psychological Bulletin	Databank	Kleinke CL. Gaze and Eye Contact: A Research Review. Psychological Bulletin. 1986;100(1): 78-100. https://doi.org/10.1037/0033-2909.100.1.78.	Evidence synthesis	Textual evidence: narrative		Not applicable	Not applicable	To organize research on gaze and eye contact within the framework of Patterson's sequential functional model of nonverbal exchange	Not applicable	Not applicable	Not applicable	Interpretation	Not applicable	Adults	Not applicable
93	Kleinke	1972	Interpersonal attraction as it relates to gaze and distance between people	Wheaton College, Norton, USA	USA	Representative Research in Social Psychology	Snowball	Kleinke CL. Interpersonal attraction as it relates to gaze and distance between people. Representative Research in Social Psychology. 1972;3: 105-120.	Evidence synthesis	Textual evidence: narrative		Not applicable	Not applicable	To investigate the relation between interpersonal attraction and increased eye contact	Not applicable	Not applicable	Not applicable	Interpretation	USA	Adults	Not applicable
94	Kleinke	1977	Compliance to requests made by gazing and touching experimenters in field settings	Wheaton College, Norton, USA	USA	Journal of Experimental Social Psychology	Snowball	Kleinke CL. Compliance to requests made by gazing and touching experimenters in field settings. Journal of Experimental Social Psychology. 1977;13: 218-223. https://doi.org/10.1016/0022-1031(77)90044-0.	Primary research	Quasi-experimental study		Being approached by female looking for lost dime, with direct and averted gaze, touching arm and not	Registration of handing over a found dime	To investigate the role of eye contact in compliance	53	53	0	Interpretation	Males, USA	Adults	53 males
95	Kleinke et al.	1973	Effects of Self-Attributed and Other-Attributed Gaze on Interpersonal Evaluations Between Males and Females	Wheaton College Norton, Massachusetts, USA	USA	Journal of Experimental Social Psychology	Snowball	Kleinke CL, Bustos AA, Meeker FB, Staneski RA. Effects of Self-Attributed and Other-Attributed Gaze on Interpersonal Evaluations Between Males and Females. Journal of Experimental Social Psychology. 1973;9: 154-163. https://doi.org/10.1016/0022-1031(73)90007-3.	Primary research	Quasi-experimental study		Conversation	Rating form	To examine the effects of self-attributed and other-attributed gaze on interpersonal evaluations between males and females	60	30	30	Interpretation	Males, USA	Adults	30 males
	Kleinke et al.	1973	Effects of Self-Attributed and Other-Attributed Gaze on Interpersonal Evaluations Between Males and Females	Wheaton College Norton, Massachusetts, USA	USA	Journal of Experimental Social Psychology	Snowball	Kleinke CL, Bustos AA, Meeker FB, Staneski RA. Effects of Self-Attributed and Other-Attributed Gaze on Interpersonal Evaluations Between Males and Females. Journal of Experimental Social Psychology. 1973;9: 154-163. https://doi.org/10.1016/0022-1031(73)90007-3.	Primary research	Quasi-experimental study		Conversation	Rating form	To examine the effects of self-attributed and other-attributed gaze on interpersonal evaluations between males and females	60	30	30	Interpretation	Females, USA	Adults	30 females
96	Knight et al.	1973	Eye-contact, distance, and atfiliation: The role of observer bias	University of Cincinnati, Cincinnati, USA	USA	Sociometry	Snowball	Knight DJ, Langmeyer D, Lundgren DC. Eye-contact, distance, and atfiliation: The role of observer bias. Sociometry. 1973;36: 390-401. https://doi.org/10.2307/2786340.	Primary research	Diagnostic test accuracy study		Interview with different physical interaction distances	Registration of realization of being stared at	To examine methodological issues associated with standard procedures for determining eye contact	19	19	0	Interpretation	USA	Adults	18 males, 1 female
97	Krämer et al.	2013	Influence of Ethnic Group-Membership and Gaze Direction on the Perception of Emotions. A Cross-Cultural Study between Germany and China	University Hospital Cologne, Cologne, Germany	Germany	PLOS ONE	Databank	Krämer K, Bente G, Luo S, Pfeiffer UJ, Han S, Vogeley K. Influence of Ethnic Group-Membership and Gaze Direction on the Perception of Emotions. A Cross-Cultural Study between Germany and China. PLOS ONE. 2013;8(6). https://doi.org/10.1371/journal.pone.0066335.	Primary research	Quasi-experimental study		Emotional Asian and European faces with direct and averted gaze	Emotion recognition task, registration of realization of being stared at, interview	To study the influence of engagement on emotion perception between persons from different ethnicities	80	40	40	Interpretation	China	23.15 mean age	40 males, 40 females
	Krämer et al.	2013	Influence of Ethnic Group-Membership and Gaze Direction on the Perception of Emotions. A Cross-Cultural Study between Germany and China	University Hospital Cologne, Cologne, Germany	Germany	PLOS ONE	Databank	Krämer K, Bente G, Luo S, Pfeiffer UJ, Han S, Vogeley K. Influence of Ethnic Group-Membership and Gaze Direction on the Perception of Emotions. A Cross-Cultural Study between Germany and China. PLOS ONE. 2013;8(6). https://doi.org/10.1371/journal.pone.0066335.	Primary research	Quasi-experimental study		Emotional Asian and European faces with direct and averted gaze	Emotion recognition task, registration of realization of being stared at, interview	To study the influence of engagement on emotion perception between persons from different ethnicities	80	40	40	Interpretation	China	23.15 mean age	40 males, 40 females
	Krämer et al.	2013	Influence of Ethnic Group-Membership and Gaze Direction on the Perception of Emotions. A Cross-Cultural Study between Germany and China	University Hospital Cologne, Cologne, Germany	Germany	PLOS ONE	Databank	Krämer K, Bente G, Luo S, Pfeiffer UJ, Han S, Vogeley K. Influence of Ethnic Group-Membership and Gaze Direction on the Perception of Emotions. A Cross-Cultural Study between Germany and China. PLOS ONE. 2013;8(6). https://doi.org/10.1371/journal.pone.0066335.	Primary research	Quasi-experimental study		Emotional Asian and European faces with direct and averted gaze	Emotion recognition task, registration of realization of being stared at, interview	To study the influence of engagement on emotion perception between persons from different ethnicities	80	40	40	Interpretation	Germany	23.15 mean age	40 males, 40 females
	Krämer et al.	2013	Influence of Ethnic Group-Membership and Gaze Direction on the Perception of Emotions. A Cross-Cultural Study between Germany and China	University Hospital Cologne, Cologne, Germany	Germany	PLOS ONE	Databank	Krämer K, Bente G, Luo S, Pfeiffer UJ, Han S, Vogeley K. Influence of Ethnic Group-Membership and Gaze Direction on the Perception of Emotions. A Cross-Cultural Study between Germany and China. PLOS ONE. 2013;8(6). https://doi.org/10.1371/journal.pone.0066335.	Primary research	Quasi-experimental study		Emotional Asian and European faces with direct and averted gaze	Emotion recognition task, registration of realization of being stared at, interview	To study the influence of engagement on emotion perception between persons from different ethnicities	80	40	40	Interpretation	Germany	23.15 mean age	40 males, 40 females
98	Krämer et al.	2014	Neural correlates of emotion perception depending on culture and gaze direction	University Hospital Cologne, Cologne, Germany	Germany	Culture and Brain	Snowball	Krämer K, Bente G, Kuzmanovic B, Barisic I, Pfeiffer UJ, Georgescu AL, Vogeley K. Neural correlates of emotion perception depending on culture and gaze direction. Culture and Brain. 2014;2. https://doi.org/10.1007/s40167-014-0013-9.	Primary research	Quasi-experimental study		Asian and European looking faces with direct and averted gaze	Emotion recognition task, cultural discrimination task, rating scale, SCS, EES, fMRI, MR-compatible response device	To investigate the combination between a person’s cultural background and gaze direction, and the influence of them on the behavioural and neural processing of emotional expressions	22	22	0	Interpretation	Germany	24.50 mean age	11 males, 11 females
	Krämer et al.	2014	Neural correlates of emotion perception depending on culture and gaze direction	University Hospital Cologne, Cologne, Germany	Germany	Culture and Brain	Snowball	Krämer K, Bente G, Kuzmanovic B, Barisic I, Pfeiffer UJ, Georgescu AL, Vogeley K. Neural correlates of emotion perception depending on culture and gaze direction. Culture and Brain. 2014;2. https://doi.org/10.1007/s40167-014-0013-9.	Primary research	Quasi-experimental study		Asian and European looking faces with direct and averted gaze	Emotion recognition task, rating scale, SCS, EES, fMRI, MR-compatible response device	To investigate the combination between a person’s cultural background and gaze direction, and the influence of them on the behavioural and neural processing of emotional expressions	22	22	0	Interpretation	Germany	24.50 mean age	11 males, 11 females
	Krämer et al.	2014	Neural correlates of emotion perception depending on culture and gaze direction	University Hospital Cologne, Cologne, Germany	Germany	Culture and Brain	Snowball	Krämer K, Bente G, Kuzmanovic B, Barisic I, Pfeiffer UJ, Georgescu AL, Vogeley K. Neural correlates of emotion perception depending on culture and gaze direction. Culture and Brain. 2014;2. https://doi.org/10.1007/s40167-014-0013-9.	Primary research	Quasi-experimental study		Asian and European looking faces with direct and averted gaze	Emotion recognition task, rating scale, SCS, EES, fMRI, MR-compatible response device	To investigate the combination between a person’s cultural background and gaze direction, and the influence of them on the behavioural and neural processing of emotional expressions	22	22	0	Interpretation	Germany	24.50 mean age	11 males, 11 females
99	Kret & de Gelder	2012	Islamic headdress influences how emotion is recognized from the eyes	Tilburg University, Tilburg, Netherlands	The Netherlands	Frontiers in Psychology	Databank	Kret ME, de Gelder B. Islamic headdress influences how emotion is recognized from the eyes. Frontiers in Psychology. 2012;3(4). https://doi.org/10.3389/fpsyg.2012.00110.	Primary research	Quasi-experimental study		Emotional female face stimuli with direct gaze	Emotion recognition task, forced-choice rating, questionnaire	To test whether emotions can be recognized when just the eyes are visible and whether this recognition is affected by context cues, such as various Islamic headdresses versus a cap or a scarf	81	81	0	Interpretation	Caucasia	18-36 years	18 males, 63 females
	Kret & de Gelder	2012	Islamic headdress influences how emotion is recognized from the eyes	Tilburg University, Tilburg, Netherlands	The Netherlands	Frontiers in Psychology	Databank	Kret ME, de Gelder B. Islamic headdress influences how emotion is recognized from the eyes. Frontiers in Psychology. 2012;3(4). https://doi.org/10.3389/fpsyg.2012.00110.	Primary research	Quasi-experimental study		Emotional female face stimuli with direct gaze	Emotion recognition task , forced-choice rating, questionnaire	To test whether emotions can be recognized when just the eyes are visible and whether this recognition is affected by context cues, such as various Islamic headdresses versus a cap or a scarf	81	81	0	Interpretation	Caucasia	18-36 years	18 males, 63 females
100	Kreysa	2016	Direct speaker gaze promotes trust in truth-ambiguous statements	Friedrich Schiller University Jena, Jena, Germany	Germany	PLOS ONE	Snowball	Kreysa H, Kessler L, Schweinberger SR. Direct speaker gaze promotes trust in truth-ambiguous statements. PLOS ONE. 2016;11: e0162291. https://doi.org/10.1371/journal.pone.0162291.	Primary research	Quasi-experimental study		Video with speaker's truth ambiguous statements	Forced-choice rating	To investigate whether direct eye gaze of a speaker affects the likelihood of listeners believing truth-ambiguous statements	35	35	0	Interpretation	Germany	22.00 mean age	4 males, 31 females
101	Langton	2000	The Mutual Influence of Gaze and Head Orientation in the Analysis of Social Attention Direction	University of Stirling, Stirling, UK	UK	Quarterly Journal of Experimental Psychology Section A	Snowball	Langton SRH. The Mutual Influence of Gaze and Head Orientation in the Analysis of Social Attention Direction. The Quarterly Journal of Experimental Psychology Section A. 2000;53(3): 825–845. https://doi.org/10.1080/713755908.	Primary research	Quasi-experimental study	Study 1	Neutral face stimuli with different head directions and different averted gaze directionsHead direction detection task	Head direction detection task, computer keyboard buttons	To investigate the mutual influence of gaze and head orientation in the analysis of social attention direction	32	32	0	Interpretation	UK	Adults	Unspecified
	Langton	2000	The Mutual Influence of Gaze and Head Orientation in the Analysis of Social Attention Direction	University of Stirling, Stirling, UK	UK	Quarterly Journal of Experimental Psychology Section A	Snowball	Langton SRH. The Mutual Influence of Gaze and Head Orientation in the Analysis of Social Attention Direction. The Quarterly Journal of Experimental Psychology Section A. 2000;53(3): 825–845. https://doi.org/10.1080/713755908.	Primary research	Quasi-experimental study	Study 2	Neutral face stimuli with different head directions and different averted gaze directionsHead direction detection task	Head direction detection task, computer keyboard buttons	To investigate the mutual influence of gaze and head orientation in the analysis of social attention direction	16	16	0	Interpretation	UK	Adults	Unspecified
	Langton	2000	The Mutual Influence of Gaze and Head Orientation in the Analysis of Social Attention Direction	University of Stirling, Stirling, UK	UK	Quarterly Journal of Experimental Psychology Section A	Snowball	Langton SRH. The Mutual Influence of Gaze and Head Orientation in the Analysis of Social Attention Direction. The Quarterly Journal of Experimental Psychology Section A. 2000;53(3): 825–845. https://doi.org/10.1080/713755908.	Primary research	Quasi-experimental study	Study 3	Neutral face stimuli with different head and averted gaze directions, question mark, spoken words	Verbal recognition task, computer keyboard buttons, timer	To investigate the mutual influence of gaze and head orientation in the analysis of social attention direction	16	16	0	Interpretation	UK	Adults	Unspecified
102	Langton et al.	2000	Do the eyes have it? Cues to the direction of social attention	University of Stirling, Stirling, UK	UK	Trends in Cognitive Sciences	Snowball	Langton SRH, Watt RJ, Bruce II. Do the eyes have it? Cues to the direction of social attention. Trends in Cognitive Sciences. 2000;4: 50–59. https://doi.org/10.1016/S1364-6613(99)01436-9	Evidence synthesis	Textual evidence: narrative		Not applicable	Not applicable	To investigate if the evolution of eyes provides a powerful signal to gaze direction, if humans evolved neural mechanisms to processing of gaze direction, and if other cues make significant contributions to gaze discrimination	Not applicable	Not applicable	Not applicable	Interpretation	Not applicable	Adults	Not applicable
103	Lawrence et al.	2003	Interpreting gaze in Turner syndrome: impaired sensitivity to intention and emotion, but preservation of social cueing	University College London, London, UK	UK	Neuropsychologia	Snowball	Lawrence K, Campbell R, Swettenham J, Terstegge J, Akers R, Coleman M, Skuse D. Interpreting gaze in Turner syndrome: impaired sensitivity to intention and emotion, but preservation of social cueing. Neuropsychologia. 2003;41: 894–905. https://doi.org/10.1016/S0028-3932(03)00002-2.	Primary research	Quasi-experimental study		Emotional eye region along with words of mental states	RMET	To investigate whether females with Turner syndrome, show an impairment in processing of gaze	78	43	35	Interpretation	Females with Turner syndrome, UK	18-36 years	43 females
104	Lawson	2015	I just love the attention: implicit preference for direct eye contact	University of Liverpool, Liverpool, UK	UK	Visual Cognition	Databank	Lawson R. I just love the attention: implicit preference for direct eye contact. Visual Cognition. 2015;23(4): 450-488. http://dx.doi.org/10.1080/13506285.2015.1039101.	Primary research	Quasi-experimental study	Study 1	Neutral face and eye region stimuli with direct and averted gaze	Gaze preference task, IAT, computer keyboard buttons	To investigate whether persons prefer faces that look towards rather than away from them, because direct gaze faces signal that someone is attending to them and they maybe enjoy this attention	32	32	0	Interpretation	UK	19.00 mean age	13 males, 19 females
	Lawson	2015	I just love the attention: implicit preference for direct eye contact	University of Liverpool, Liverpool, UK	UK	Visual Cognition	Databank	Lawson R. I just love the attention: implicit preference for direct eye contact. Visual Cognition. 2015;23(4): 450-488. http://dx.doi.org/10.1080/13506285.2015.1039101.	Primary research	Quasi-experimental study	Study 2	Neutral face stimuli with different head directions and direct and averted gaze, emotional words	Gaze preference task, IAT, computer keyboard buttons	To investigate whether persons prefer faces that look towards rather than away from them, because direct gaze faces signal that someone is attending to them and they maybe enjoy this attention	24	24	0	Interpretation	UK	Adults	Unspecified
	Lawson	2015	I just love the attention: implicit preference for direct eye contact	University of Liverpool, Liverpool, UK	UK	Visual Cognition	Databank	Lawson R. I just love the attention: implicit preference for direct eye contact. Visual Cognition. 2015;23(4): 450-488. http://dx.doi.org/10.1080/13506285.2015.1039101.	Primary research	Quasi-experimental study	Study 3	Neutral face stimuli with different head directions and direct and averted gaze	Gaze preference task	To investigate whether persons prefer faces that look towards rather than away from them, because direct gaze faces signal that someone is attending to them and they maybe enjoy this attention	48	24	24	Interpretation	UK	Adults	Unspecified
	Lawson	2015	I just love the attention: implicit preference for direct eye contact	University of Liverpool, Liverpool, UK	UK	Visual Cognition	Databank	Lawson R. I just love the attention: implicit preference for direct eye contact. Visual Cognition. 2015;23(4): 450-488. http://dx.doi.org/10.1080/13506285.2015.1039101.	Primary research	Quasi-experimental study	Study 4	Happy or angry face stimuli with direct and averted gaze	Gaze preference task	To investigate whether persons prefer faces that look towards rather than away from them, because direct gaze faces signal that someone is attending to them and they maybe enjoy this attention	48	24	24	Interpretation	UK	Adults	Unspecified
	Lawson	2015	I just love the attention: implicit preference for direct eye contact	University of Liverpool, Liverpool, UK	UK	Visual Cognition	Databank	Lawson R. I just love the attention: implicit preference for direct eye contact. Visual Cognition. 2015;23(4): 450-488. http://dx.doi.org/10.1080/13506285.2015.1039101.	Primary research	Quasi-experimental study	Study 5	Happy or angry face stimuli with direct and averted gaze	Gaze preference task	To investigate whether persons prefer faces that look towards rather than away from them, because direct gaze faces signal that someone is attending to them and they maybe enjoy this attention	48	24	24	Interpretation	UK	Adults	Unspecified
105	Liang et al.	2021	Emotional Gaze: The Effects of Gaze Direction on the Perception of Facial Emotions	Ludong University, Yantai, China	China	Frontiers in Psychology	Databank	Liang J, Zou YQ, Liang SY, Wu YW, Yan WJ. Emotional Gaze: The Effects of Gaze Direction on the Perception of Facial Emotions. Frontiers in Psychology. 2021;12. https://doi.org/10.3389/fpsyg.2021.684357.	Primary research	Quasi-experimental study	Study 1	Emotional face stimuli with direct and averted gaze	Emotion recognition task	In this research an attempt is made to verify the shared signal hypothesis (SSH) by using different materials on Asian participants	44	44	0	Interpretation	Asia	Adults	17 males, 27 females
	Liang et al.	2021	Emotional Gaze: The Effects of Gaze Direction on the Perception of Facial Emotions	Ludong University, Yantai, China	China	Frontiers in Psychology	Databank	Liang J, Zou YQ, Liang SY, Wu YW, Yan WJ. Emotional Gaze: The Effects of Gaze Direction on the Perception of Facial Emotions. Frontiers in Psychology. 2021;12. https://doi.org/10.3389/fpsyg.2021.684357.	Primary research	Quasi-experimental study	Study 1	Emotional face stimuli with direct and averted gaze	Emotion recognition task	In this research an attempt is made to verify the shared signal hypothesis (SSH) by using different materials on Asian participants	44	44	0	Interpretation	Asia	Adults	17 males, 27 females
	Liang et al.	2021	Emotional Gaze: The Effects of Gaze Direction on the Perception of Facial Emotions	Ludong University, Yantai, China	China	Frontiers in Psychology	Databank	Liang J, Zou YQ, Liang SY, Wu YW, Yan WJ. Emotional Gaze: The Effects of Gaze Direction on the Perception of Facial Emotions. Frontiers in Psychology. 2021;12. https://doi.org/10.3389/fpsyg.2021.684357.	Primary research	Quasi-experimental study	Study 2	Emotional face stimuli with direct and averted gaze	Emotion recognition task	In this research an attempt is made to verify the shared signal hypothesis (SSH) by using different materials on Asian participants	37	37	0	Interpretation	Asia	Adults	9 males, 28 females
	Liang et al.	2021	Emotional Gaze: The Effects of Gaze Direction on the Perception of Facial Emotions	Ludong University, Yantai, China	China	Frontiers in Psychology	Databank	Liang J, Zou YQ, Liang SY, Wu YW, Yan WJ. Emotional Gaze: The Effects of Gaze Direction on the Perception of Facial Emotions. Frontiers in Psychology. 2021;12. https://doi.org/10.3389/fpsyg.2021.684357.	Primary research	Quasi-experimental study	Study 2	Emotional face stimuli with direct and averted gaze	Emotion recognition task	In this research an attempt is made to verify the shared signal hypothesis (SSH) by using different materials on Asian participants	37	37	0	Interpretation	Asia	Adults	9 males, 28 females
106	Ma et al.	2021	Own Race Eye-Gaze Bias for All Emotional Faces but Accuracy Bias Only for Sad Expressions	University of Electronic Science and Technology of China, Chengdu, China	China	Frontiers in Neuroscience	Databank	Ma X, Fu M, Zhang X, Song X, Becker B, Wu R, Xu X, Gao Z, Kendrick K, Zhao W. Own Race Eye-Gaze Bias for All Emotional Faces but Accuracy Bias Only for Sad Expressions. Frontiers in Neuroscience. 2022;16. https://doi.org/10.3389/fnins.2022.852484.	Primary research	Quasi-experimental study		Emotional Chinese face stimuli with direct gaze	Emotion recognition task, eye-tracking	This study aimed to determine whether Chinese exhibit different recognition accuracy and eye gaze patterns for Asian (own-race) and White (other-race) facial expressions	89	89	0	Interpretation	China	22.15 mean age	44 males, 45 females
107	MacDonald	2009	Patient-Clinician Eye Contact: Social Neuroscience and Art of Clinical Engagement	University of California, San Diego, USA	USA	Postgraduate Medicine	Databank	MacDonald K. Patient-Clinician Eye Contact: Social Neuroscience and Art of Clinical Engagement. Postgraduate Medicine. 2009;121(4): 136-144. https://doi.org/10.3810/pgm.2009.07.2039.	Evidence synthesis	Textual evidence: narrative		Not applicable	Not applicable	To synthesize aspects of the neurobiology of social attention, the role of certain neurochemicals in eye contact, and the diagnostic importance of eye contact and gaze in various diagnostic entities	Not applicable	Not applicable	Not applicable	Interpretation	USA	Adults	Not applicable
	MacDonald	2009	Patient-Clinician Eye Contact: Social Neuroscience and Art of Clinical Engagement	University of California, San Diego, USA	USA	Postgraduate Medicine	Databank	MacDonald K. Patient-Clinician Eye Contact: Social Neuroscience and Art of Clinical Engagement. Postgraduate Medicine. 2009;121(4): 136-144. https://doi.org/10.3810/pgm.2009.07.2039.	Evidence synthesis	Textual evidence: narrative		Not applicable	Not applicable	To synthesize aspects of the neurobiology of social attention, the role of certain neurochemicals in eye contact, and the diagnostic importance of eye contact and gaze in various diagnostic entities	Not applicable	Not applicable	Not applicable	Interpretation	USA	Adults	Not applicable
108	Macrae et al.	2002	Are you looking at me? Eye gaze and person perception	Dartmouth College, Hanover, USA	UK	Psychological Science	Snowball	Macrae CN, Hood BM, Milne AB, Rowe AC, Mason MF. Are you looking at me? Eye gaze and person perception. Psychological Science. 2002;13(5): 460–464. https://doi.org/10.1111/1467-9280.00481.	Primary research	Quasi-experimental study	Study 1	Face stimuli with direct, averted gaze and closed eyes	Gender discrimination task, computer keyboard buttons	To investigate the effects of eye gaze on basic aspects of the person-perception process, namely, person construal and the extraction of category-related knowledge from semantic memory	32	32	0	Interpretation	UK	Adults	14 males, 18 females
	Macrae et al.	2002	Are you looking at me? Eye gaze and person perception	Dartmouth College, Hanover, USA	UK	Psychological Science	Snowball	Macrae CN, Hood BM, Milne AB, Rowe AC, Mason MF. Are you looking at me? Eye gaze and person perception. Psychological Science. 2002;13(5): 460–464. https://doi.org/10.1111/1467-9280.00481.	Primary research	Quasi-experimental study	Study 2	Face stimuli with direct, averted gaze and closed eyes, letter strings	Gender discrimination task, word recognition task, computer keyboard buttons	To investigate the effects of eye gaze on basic aspects of the person-perception process, namely, person construal and the extraction of category-related knowledge from semantic memory	18	18	0	Interpretation	UK	Adults	9 males, 9 females
109	Madipakkam et al.	2015	Gaze Direction Modulates the Relation between Neural Responses to Faces and Visual Awareness	Universitätsmedizin Berlin, Berlin, Germany	Germany	Journal of Neuroscience	Snowball	Madipakkam AR, Rothkirch M, Guggenmos M, Heinz A, Sterzer P. Gaze Direction Modulates the Relation between Neural Responses to Faces and Visual Awareness. Journal of Neuroscience.2015;35(39): 13287–13299. https://doi.org/10.1523/JNEUROSCI.0815-15.2015.	Primary research	Quasi-experimental study		Neutral averted face stimuli with direct and averted gaze, geometric stimuli	Two-alternative forced choice taskt, confidence rating, fMRI, eye-tracking	To investigate the neural mechanisms underlying the privileged access of direct gaze to visual awareness	16	16	0	Interpretation	Germany	25.00 mean age	3 males, 13 females
110	Mai et al.	2021	Eyes Are Windows to the Chinese Soul: Evidence from the Detection of Real and Fake Smiles	Beijing Normal University, Beijing, China	China	PLOS ONE	Snowball	Mai X, Ge Y, Tao L, Tang H, Liu C, Luo YJ. Eyes Are Windows to the Chinese Soul: Evidence from the Detection of Real and Fake Smiles. PLOS ONE. 2021;6(5). https://doi.org/10.1371/journal.pone.0019903.	Primary research	Quasi-experimental study		Video clips of an individual smiling or neutral expression	Emotion recognition task , questionnaire	To investigate the accuracy and sensitivity of Chinese participant's judgement whether Duchenne and non-Duchenne smiles are real or fake	100	100	0	Interpretation	China	23.04 mean age	50 males, 50 females
	Mai et al.	2021	Eyes Are Windows to the Chinese Soul: Evidence from the Detection of Real and Fake Smiles	Beijing Normal University, Beijing, China	China	PLOS ONE	Snowball	Mai X, Ge Y, Tao L, Tang H, Liu C, Luo YJ. Eyes Are Windows to the Chinese Soul: Evidence from the Detection of Real and Fake Smiles. PLOS ONE. 2021;6(5). https://doi.org/10.1371/journal.pone.0019903.	Primary research	Quasi-experimental study		Video clips of an individual smiling or neutral expression	Emotion recognition task , questionnaire	To investigate the accuracy and sensitivity of Chinese participant's judgement whether Duchenne and non-Duchenne smiles are real or fake	100	100	0	Interpretation	China	23.04 mean age	50 males, 50 females
111	Mares et al.	2018	Revealing the neural time-course of direct gaze processing via spatial frequency manipulation of faces	University of London, London, UK	UK	Biological Psychology	Snowball	Mares I, Smith ML, Johnson MH, Senju A. Revealing the neural time-course of direct gaze processing via spatial frequency manipulation of faces. Biological Psychology. 2018;135: 76–83. https://doi.org/10.1016/j.biopsycho.2018.03.001.	Primary research	Quasi-experimental study		Neutral face stimuli with direct and averted gaze, photographs of buildings	Square detection task, EEG, computer keyboard button	To investigate the relevance of neural low spatial frequency (LSF) and high spatial frequency (HSF) in facial cues for direct gaze processing	15	15	0	Interpretation	UK	33.13 mean age	5 males, 10 females
112	Mareschal et al.	2013	Humans have an expectation that gaze is directed toward them	University of Sydney, Sydney, Australia	Australia	Current Biology	Snowball	Mareschal I, Calder AJ, Clifford CWG. Humans have an expectation that gaze is directed toward them. Current Biology. 2013;23: 717–721. https://doi.org/10.1016/j.cub.2013.03.030.	Primary research	Quasi-experimental study	Study 2	Rotating face stimuli with direct and averted gaze, with or without fractal noise	Gaze discrimination task, computer keyboard buttons	To investigate how others' direction of gaze is interpreted	9	9	0	Interpretation	Australia	Adults	Unspecified
113	Martin & Gardner	1979	The relative effects of eye-gaze and smiling on arousal in asocial situations	Catholic University of America, Washington, USA	USA	Journal of Psychology	Snowball	Martin WW, Gardner SN. The relative effects of eye-gaze and smiling on arousal in asocial situations. Journal of Psychology. 1979;102: 253-259. https://doi.org/10.1080/00223980.1979.9923495.	Primary research	Quasi-experimental study		Smiling or not smiling face stimuli with direct and averted gaze	EEG, tape recorder	To investigate the relation between eye gaze and arousal	10	10	0	Interpretation	Males, USA	Adults	10 males
114	Mason et al.	2004	Look into my eyes: gaze direction and person memory	Dartmouth College, Hanover, USA	USA	Memory	Snowball	Mason MF, Hood BM, Macrae CN. Look into my eyes: gaze direction and person memory. Memory. 2004;12(5): 637–643. https://doi.org/10.1080/09658210344000152.	Primary research	Quasi-experimental study	Study 1	Face stimuli with direct and averted gaze	Person-classification task, surprise memory test	To investigate the effects of gaze direction on person memory	25	25	0	Interpretation	USA	Adults	5 males, 20 females
	Mason et al.	2004	Look into my eyes: gaze direction and person memory	Dartmouth College, Hanover, USA	USA	Memory	Snowball	Mason MF, Hood BM, Macrae CN. Look into my eyes: gaze direction and person memory. Memory. 2004;12(5): 637–643. https://doi.org/10.1080/09658210344000152.	Primary research	Quasi-experimental study	Study 2	Face stimuli with direct and averted gaze	Spatial detection task, surprise memory test	To investigate the effects of gaze direction on person memory	20	20	0	Interpretation	USA	Adults	12 males, 8 females
115	Mathews et al.	2003	The face of fear: effects of eye gaze and emotion on visual attention	MRC Cognition & Brian Sciences Unit, Cambridge, UK	UK	Visual Cognition	Snowball	Mathews A, Fox E, Yiend J, Calder A. The face of fear: effects of eye gaze and emotion on visual attention. Visual Cognition. 2003;10(7): 823–835. https://doi.org/10.1080/13506280344000095.	Primary research	Quasi-experimental study		Face stimuli with direct and averted gaze, along with target letters	Letter discrimination task, STAI, button-box	To investigate whether a fearful expression enhances the effect of another's gaze in directing the attention of an observer	45	22	23	Interpretation	Anxiety traits, UK	18-24 years	Unspecified
116	McCrackin & Itier	2019	Perceived gaze direction differentially affects discrimination of facial emotion, attention, and gender	University of Waterloo, Waterloo, Canada	Canada	Frontiers in Neuroscience	Snowball	McCrackin SD, Itier RJ. Perceived gaze direction differentially affects discrimination of facial emotion, attention, and gender. Frontiers in Neuroscience. 2019;13: 517. https://doi.org/10.3389/fnins.2019.00517.	Primary research	Quasi-experimental study		Emotional face stimuli with direct and averted gaze	Emotion discrimination task, gender discrimination task, EEG	To examine how perception of direct and averted gaze affected performance on tasks	26	26	0	Interpretation	Canada	19.67 mean age	9 males, 17 females
	McCrackin & Itier	2019	Perceived gaze direction differentially affects discrimination of facial emotion, attention, and gender	University of Waterloo, Waterloo, Canada	Canada	Frontiers in Neuroscience	Snowball	McCrackin SD, Itier RJ. Perceived gaze direction differentially affects discrimination of facial emotion, attention, and gender. Frontiers in Neuroscience. 2019;13: 517. https://doi.org/10.3389/fnins.2019.00517.	Primary research	Quasi-experimental study		Emotional face stimuli with direct and averted gaze	Emotion discrimination task, gender discrimination task, EEG	To examine how perception of direct and averted gaze affected performance on tasks	26	26	0	Interpretation	Canada	19.67 mean age	9 males, 17 females
117	Megías-Robles et al.	2020	The ‘Reading the mind in the Eyes’ test and emotional intelligence	University of Málaga, Málaga, Spain	Spain	Royal Society Open Science	Snowball	Megías-Robles A, Gutiérrez-Cobo MJ, Cabello R, Gómez-Leal R, Baron-Cohen S, Fernández-Berrocal P. The ‘Reading the mind in the Eyes’ test and emotional intelligence. Royal Society Open Science. 2020;7. http://dx.doi.org/10.1098/rsos.201305.	Primary research	Quasi-experimental study		Emotional eye region along with words of mental states	RMET, MSCEIT	To analyse the relationship between the Eyes Test and (difficulty of) each of the emotional intelligence (EI) branches: perceiving, facilitating, understanding and managing emotions	874	874	0	Interpretation	Spain	22.44 mean age	182 males, 692 females
118	Milders et al.	2011	Detection of emotional faces is modulated by the direction of eye gaze	Vrije Universiteit Amsterdam, Amsterdam, The Netherlands	UK	Emotion	Snowball	Milders M, Hietanen JK, Leppänen JM, Braun M. Detection of emotional faces is modulated by the direction of eye gaze. Emotion. 2011;11: 1456–1461. https://doi.org/10.1037/a0022901.	Primary research	Quasi-experimental study		Emotional face stimuli with direct and averted gaze	Facial memory task, response box button	To investigate the effect of eye gaze on detecting the presence of emotional faces	20	20	0	Interpretation	UK	22.20 mean age	12 males, 8 females
119	Moore & Gilliland	1921	The measurement of aggressiveness	Dartmouth College, Hanover, USA	USA	The Journal of Applied Psychology	Snowball	Moore HT, Gilliland AR. The measurement of aggressiveness. The Journal of Applied Psychology. 1921;5(2): 97-118. https://doi.org/10.1037/h0073691.	Primary research	Quasi-experimental study	Study 2	Being stared at by instructor while perfoming a task	Fear distraction test, registration of eye contact, mental additions test	To investigate patterns of aggressive behavior	26	13	13	Interpretation	Agressiveness traits, USA	Adults	13 males
120	Morris et al.	2002	Human amygdala responses to fearful eyes	Wellcome Department of Imaging Neuroscience, London, UK	UK	Neuroimage	Snowball	Morris JS, de Bonis M, Dolan RJ. Human amygdala responses to fearful eyes. Neuroimage. 2002;17: 214–222. https://doi.org/10.1006/nimg.2002.1220.	Primary research	Quasi-experimental study		Emotional face stimuli, neutral and fearful eyes or mouth	Emotion recognition task, fMRI	To investigate whether eye or mouth components of a fearful face are critical in evoking increased amygdala activity	12	12	0	Interpretation	UK	24.60 mean age	6 males, 6 females
121	Naiman & Breed	1974	Gaze duration as a cue for judging conversational tone	University of South Dakota, Vermillion, USA	USA	Representative Research in Social Psychology	Snowball	Naiman TH, Breed G. Gaze duration as a cue for judging conversational tone. Representative Research in Social Psychology. 1974;5: 115-122.	Primary research	Quasi-experimental study		Video tapes of an interview with different durations of eye contact	Speaker attitude rating task	To investigate the effect of gaze duration on judging conversational tone	23	23	0	Interpretation	Females, USA	Adults	23 females
122	Napieralski et al.	1995	The Effect of Duration of Eye Contact on American College Students' Attributions of State, Trait, and Test Anxiety	Kings College, Wilkes-Barre, USA	USA	The Journal of Social Psychology	Databank	Napieralski LP, Brooks CI, Droney JM. The Effect of Duration of Eye Contact on American College Students' Attributions of State, Trait, and Test Anxiety. The Journal of Social Psychology. 1995;135(3): 273-280. https://doi.org/10.1080/00224545.1995.9713957.	Primary research	Randomized controlled trial		Video tapes of an interview with different durations of eye contact	Emotion recogntion task, STAI, TAI	To investigate the effect of duration of eye contact on American College Students' attributions of state, trait and test anxiety	73	36	37	Interpretation	Males, USA	Adults	36 males
	Napieralski et al.	1995	The Effect of Duration of Eye Contact on American College Students' Attributions of State, Trait, and Test Anxiety	Kings College, Wilkes-Barre, USA	USA	The Journal of Social Psychology	Databank	Napieralski LP, Brooks CI, Droney JM. The Effect of Duration of Eye Contact on American College Students' Attributions of State, Trait, and Test Anxiety. The Journal of Social Psychology. 1995;135(3): 273-280. https://doi.org/10.1080/00224545.1995.9713957.	Primary research	Randomized controlled trial		Video tapes of an interview with different durations of eye contact	Emotion recogntion task, STAI, TAI	To investigate the effect of duration of eye contact on American College Students' attributions of state, trait and test anxiety	73	37	36	Interpretation	Females, USA	Adults	37 females
123	Nichols & Champness	1971	Eye gaze and the GSR	University of Exeter, Exeter, UK	UK	Journal of Experimental Social Psychology	Snowball	Nichols KA, Champness BG. Eye Gaze and the GSR. Journal of Experimental Social Psychology. 1971;7(6): 623-626. https://doi.org/10.1016/0022-1031(71)90024-2.	Primary research	Quasi-experimental study		Eye contact with confederate	GSR registration	To investigate the differential effects of eye contact and unreciprocated gaze upon galvanic skin response (GSR) activity	40	20	20	Interpretation	UK	Adults	20 males, 20 females
	Nichols & Champness	1971	Eye gaze and the GSR	University of Exeter, Exeter, UK	UK	Journal of Experimental Social Psychology	Snowball	Nichols KA, Champness BG. Eye gaze and the GSR. Journal of Experimental Social Psychology. 1971;7(6): 623–626. https://doi.org/10.1016/0022-1031(71)90024-2.	Primary research	Quasi-experimental study		Eye contact with confederate	GSR registration	To investigate the differential effects of eye contact and unreciprocated gaze upon galvanic skin response activity	40	40	0	Interpretation	UK	Adults	20 males, 20 females
124	Patterson	1975	Eye-contact and distance: A re-examination of measurement problems	University of Missouri, St. Louis, USA	USA	Personality and Social Psychology Bulletin	Snowball	Patterson ML. Eye-contact and distance: A re-examination of measurement problems. Personality and Social Psychology Bulletin. 1975;1: 600-603. https://doi.org/10.1177/014616727500100411.	Evidence synthesis	Textual evidence: narrative		Not applicable	Not applicable	To evaluate the evidence of the equilibrium theory prediction, relating eye contact and interpersonal distance	Not applicable	Not applicable	Not applicable	Interpretation	Not applicable	Adults	Not applicable
125	Pavlova et al.	2022	Ties between reading faces, bodies, eyes, and autistic traits	Eberhard Karls University of Tübingen, Tübingen, Germany	Germany	Frontiers in Neuroscience	Databank	Pavlova MA, Romagnano V, Kubon J, Isernia S, Fallgatter AJ, Sokolov AN. Ties between reading faces, bodies, eyes, and autistic traits. Frontiers in Neuroscience. 2022;16(9). https://doi.org/10.3389/fnins.2022.997263.	Primary research	Quasi-experimental study		Emotional eye region along with words of mental states, happy or angry face stimuli	Bodymotion-emotion task, forced choice, RMET-R, AQ, pressing buttons	To examine whether reading of dynamic faces, bodies, and eyes are tied in a gender-specific way, and how these capabilities are related to autistic traits expression	49	49	0	Interpretation	Males, Germany	19-31 years	23 males, 26 females
	Pavlova et al.	2022	Ties between reading faces, bodies, eyes, and autistic traits	Eberhard Karls University of Tübingen, Tübingen, Germany	Germany	Frontiers in Neuroscience	Databank	Pavlova MA, Romagnano V, Kubon J, Isernia S, Fallgatter AJ, Sokolov AN. Ties between reading faces, bodies, eyes, and autistic traits. Frontiers in Neuroscience. 2022;16(9). https://doi.org/10.3389/fnins.2022.997263.	Primary research	Quasi-experimental study		Emotional eye region along with words of mental states, happy or angry face stimuli	Bodymotion-emotion task, forced choice, RMET-R, AQ, pressing buttons	To examine whether reading of dynamic faces, bodies, and eyes are tied in a gender-specific way, and how these capabilities are related to autistic traits expression	49	49	0	Interpretation	Females, Germany	19-31 years	23 males, 26 females
126	Pelphrey et al.	2004	When strangers pass: processing of mutual and averted social gaze in the superior temporal sulcus	Duke University Medical Center, Durham, USA	USA	Psychological Science	Snowball	Pelphrey KA, Viola RJ, McCarthy G. When strangers pass: processing of mutual and averted social gaze in the superior temporal sulcus. Psychological Science. 2004;15: 598–603. https://doi.org/10.1111/j.0956-7976.2004.00726.x.	Primary research	Quasi-experimental study		Male stimuli walking towards subject with direct and averted gaze	Behavioural task, fMRI	To investigate brain activity evoked by mutual and averted gaze in a compelling and commonly experienced social encounter	14	8	6	Interpretation	USA	Adults	8 males, 6 females
127	Pönkänen et al.	2011	Does it make a difference if I have an eye contact with you or with your picture? An ERP study	University of Tampere, Tampere, Finland	Finland	Social Cognitive and Affective Neuroscience	Snowball	Pönkänen LM, Alhoniemi A, Leppänen JM, Hietanen JK. Does it make a difference if I have an eye contact with you or with your picture? An ERP study. Social Cognitive and Affective Neuroscience. 2011;6: 486–494. https://doi.org/10.1093/scan/nsq068.	Primary research	Quasi-experimental study		Neutral female static and live face stimuli with direct and averted gaze and closes eyes	Naturally face processing task, EEG	To investigate the difference between having eye contact with a live person or a picture	20	20	0	Interpretation	Finland	24.10 mean age	4 males, 16 females
	Pönkänen et al.	2011	Does it make a difference if I have an eye contact with you or with your picture? An ERP study	University of Tampere, Tampere, Finland	Finland	Social Cognitive and Affective Neuroscience	Snowball	Pönkänen LM, Alhoniemi A, Leppänen JM, Hietanen JK. Does it make a difference if I have an eye contact with you or with your picture? An ERP study. Social Cognitive and Affective Neuroscience. 2011;6: 486–494. https://doi.org/10.1093/scan/nsq068.	Primary research	Quasi-experimental study		Neutral female static and live face stimuli with direct and averted gaze and closes eyes	Naturally face processing task, EEG	To investigate the difference between having eye contact with a live person or a picture	20	20	0	Interpretation	Finland	24.10 mean age	4 males, 16 females
128	Rennig & Beauchamp	2018	Free viewing of talking faces reveals mouth and eye preferring regions of the human superior temporal sulcus	Baylor College of Medicine, Houston, USA	USA	Neuroimage	Snowball	Rennig J, Beauchamp MS. Free viewing of talking faces reveals mouth and eye preferring regions of the human superior temporal sulcus. Neuroimage. 2018;183: 25–6. https://doi.org/10.1016/j.neuroimage.2018.08.008.	Primary research	Quasi-experimental study		Movies of dyadic interactions, auditory, visual or auditory-visual speech	Syllable recognition task, fMRI, eye-tracking	To investigate the neural correlates of fixating on mouth or eyes during face-to-face communication	34	34	0	Interpretation	USA	26.50 mean age	18 males, 15 females
	Rennig & Beauchamp	2018	Free viewing of talking faces reveals mouth and eye preferring regions of the human superior temporal sulcus	Baylor College of Medicine, Houston, USA	USA	Neuroimage	Snowball	Rennig J, Beauchamp MS. Free viewing of talking faces reveals mouth and eye preferring regions of the human superior temporal sulcus. Neuroimage. 2018;183: 25–6. https://doi.org/10.1016/j.neuroimage.2018.08.008.	Primary research	Quasi-experimental study		Movies of dyadic interactions, auditory, visual or auditory-visual speech	Syllable recognition task, fMRI, eye-tracking	To investigate the neural correlates of fixating on mouth or eyes during face-to-face communication	34	34	0	Interpretation	USA	26.50 mean age	18 males, 15 females
129	Ricciardelli et al.	2000	The positive and negative of human expertise in gaze perception	University College London, London, UK	UK	Cognition	Snowball	Ricciardelli P, Baylis G, Driver J. The positive and negative of human expertise in gaze perception. Cognition. 2008;77(1): B1–B14. https://doi.org/10.1016/S0010-0277(00)00092-5.	Primary research	Quasi-experimental study	Study 1	Stimuli of a person with direct and several degrees of averted gaze, with black irises and white sclera or black sclera and white irises	Gaze discrimination task	To investigate whether the contrast polarity of iris and sclera of seen eyes has an infuence on gaze perception	8	8	0	Interpretation	UK	21-35 years	1 male, 7 female
	Ricciardelli et al.	2000	The positive and negative of human expertise in gaze perception	University College London, London, UK	UK	Cognition	Snowball	Ricciardelli P, Baylis G, Driver J. The positive and negative of human expertise in gaze perception. Cognition. 2008;77(1): B1–B14. https://doi.org/10.1016/S0010-0277(00)00092-5.	Primary research	Quasi-experimental study	Study 2	Stimuli of a person with direct and several degrees of averted gaze, with black irises and white sclera or black sclera and white irises	Gaze discrimination task	To investigate whether the contrast polarity of iris and sclera of seen eyes has an infuence on gaze perception	8	8	0	Interpretation	UK	21-35 years	4 males, 4 females
	Ricciardelli et al.	2000	The positive and negative of human expertise in gaze perception	University College London, London, UK	UK	Cognition	Snowball	Ricciardelli P, Baylis G, Driver J. The positive and negative of human expertise in gaze perception. Cognition. 2008;77(1): B1–B14. https://doi.org/10.1016/S0010-0277(00)00092-5.	Primary research	Quasi-experimental study	Study 3	Eyes stimuli with degrees of averted gaze, with black irises and white sclera, black sclera and white irises or other coloured sclera and irises	Gaze discrimination task	To investigate whether the contrast polarity of iris and sclera of seen eyes has an infuence on gaze perception	8	8	0	Interpretation	UK	21-35 years	4 males, 4 females
	Ricciardelli et al.	2000	The positive and negative of human expertise in gaze perception	University College London, London, UK	UK	Cognition	Snowball	Ricciardelli P, Baylis G, Driver J. The positive and negative of human expertise in gaze perception. Cognition. 2008;77(1): B1–B14. https://doi.org/10.1016/S0010-0277(00)00092-5.	Primary research	Quasi-experimental study	Study 4	Eyes stimuli with degrees of averted gaze, with black irises and white sclera, black sclera and white irises or other coloured sclera and irises	Head orientation task	To investigate whether the contrast polarity of iris and sclera of seen eyes has an infuence on gaze perception	34	34	0	Interpretation	UK	21-35 years	12 males, 22 females
130	Ricciardelli et al.	2002	A left visual field advantage in perception of gaze direction	University College London, London, UK	UK	Neuropsychologia	Snowball	Ricciardelli P, Ro T, Driver J. A left visual field advantage in perception of gaze direction. Neuropsychologia. 2002;40(7): 769–777. https://doi.org/10.1016/S0028-3932(01)00190-7.	Primary research	Quasi-experimental study	Study 1	Unilateral and bilateral eyes stimuli	Gaze discrimination task, computer keyboard buttons	To determine whether a left visual field advantage not only insists in judgements of identity and emotional expression on faces, byt may also exist for gaze perception	8	8	0	Interpretation	UK	28.00 mean age	6 males, 2 females
	Ricciardelli et al.	2002	A left visual field advantage in perception of gaze direction	University College London, London, UK	UK	Neuropsychologia	Snowball	Ricciardelli P, Ro T, Driver J. A left visual field advantage in perception of gaze direction. Neuropsychologia. 2002;40(7): 769–777. https://doi.org/10.1016/S0028-3932(01)00190-7.	Primary research	Quasi-experimental study	Study 2	Unilateral and bilateral eyes stimuli	Gaze discrimination task, computer keyboard buttons	To determine whether a left visual field advantage not only insists in judgements of identity and emotional expression on faces, byt may also exist for gaze perception	8	8	0	Interpretation	UK	26.88 mean age	4 males, 4 females
	Ricciardelli et al.	2002	A left visual field advantage in perception of gaze direction	University College London, London, UK	UK	Neuropsychologia	Snowball	Ricciardelli P, Ro T, Driver J. A left visual field advantage in perception of gaze direction. Neuropsychologia. 2002;40(7): 769–777. https://doi.org/10.1016/S0028-3932(01)00190-7.	Primary research	Quasi-experimental study	Study 3	Eye region stimuli with pupil size differences in one, or both eyes	Pupil size discrimination task	To determine whether a left visual field advantage not only insists in judgements of identity and emotional expression on faces, byt may also exist for gaze perception	12	12	0	Interpretation	UK	27.00 mean age	5 males, 7 females
131	Ricciardelli et al.	2008	Effects of head orientation on gaze perception: How positive congruency effects can be reversed	University of Milano–Bicocca, Milan, Italy	Italy	Quarterly Journal of Experimental Psychology	Snowball	Ricciardelli P, Driver J. Effects of head orientation on gaze perception: How positive congruency effects can be reversed. Quarterly Journal of Experimental Psychology. 2008;61(3): 491–504. https://doi.org/10.1080/17470210701255457.	Primary research	Quasi-experimental study	Study 3	Whole or parts face stimuli and eye regions	Gaze discrimination task	To investigate how perceived head orientation may be combined with perceived gaze direction in judging where someone else is attending	12	12	0	Interpretation	Italy	21-35 years	3 males, 9 females
132	Rimmele & Lobmaier	2012	Stress increases the feeling of being looked at	University of Geneva, Geneva, Switzerland	USA	Psychoneuroendocrinology	Snowball	Rimmele U, Lobmaier JS. Stress increases the feeling of being looked at. Psychoneuroendocrinology. 2012;37: 292–298. https://doi.org/10.1016/j.psyneuen.2011.06.013.	Primary research	Quasi-experimental study		Emotional face stimuli	Gaze discrimination task, arm dipping in water task, PANAS, SAM, mouse cursor	To examine whether stress affects a positivity bias in gaze perception	40	16	24	Interpretation	USA	21.17 mean age	23 males, 17 females
133	Rutter & Stephenson	1979	The functions of looking: Effects of friendship on gaze	University of Kent, Kent, UK	UK	British Journal of Social and Clinical Psychology	Snowball	Rutter DR, Stephenson GM. The functions of looking: Effects of friendship on gaze. British Journal of Social and Clinical Psychology. 1979;18: 203-205. https://doi.org/10.1111/j.2044-8260.1979.tb00326.x.	Primary research	Quasi-experimental study		Discussion	Video and stereo audio recordings	To examine the effects of friendship on eye gaze behaviour	24	12	12	Interpretation	UK	Adults	12 males, 12 females
134	Saitovitch et al.	2016	Tuning Eye-Gaze Perception by Transitory STS Inhibition	Institut Imagine, Paris, France	France	Cerebral Cortex	Snowball	Saitovitch A, Popa T, Lemaitre H, Rechtman E, Lamy JC, Grévent D, Calmon R, Meunier S, Brunelle F, Samson Y, Boddaert N, Zilbovicius M. Tuning Eye-Gaze Perception by Transitory STS Inhibition. Cerebral Cortex. 2016;26(6): 2823–2831. https://doi.org/10.1093/cercor/bhw045.	Primary research	Quasi-experimental study		Passive watching of social movies	MRI, TMS, eye-tracking	To measure eye gaze perception before and after inhibitory transcranial magnetic stimulation applied over the posterior superior sulcus	30	30	0	Interpretation	France	Adults	19 males, 11 females
135	Scherer	1974	Influence of proximity and eye contact on impression formation	University of Toronto, Toronto, Canada	Canada	Perceptual and Motor Skills	Snowball	Scherer SE. Influence of proximity and eye contact on impression formation. Perceptual and Motor Skills. 1974;38: 538. https://doi.org/10.2466/pms.1974.38.2.538.	Primary research	Quasi-experimental study		Sitting in an adjoining room with another person with direct or averted gaze	Questionnaire	To explore the impact of proximity on eye contact	40	40	0	Interpretation	Males, Canada	Adults	40 males
136	Scherwitz & Helmreich	1973	Interactive effects ofeye contact and verbal content on interpersonal attraction in dyads	University of Texas at Austin, Austin, USA	USA	Journal of Personality and Social Psychology	Snowball	Scherwitz L, Helmreich R. Interactive effects ofeye contact and verbal content on interpersonal attraction in dyads. Journal of Personality and Social Psychology. 1973;25: 6-14. https://doi.org/10.1037/h0034270.	Primary research	Quasi-experimental study	Study 1	Viewing of televised dyadic interactions with confederate's direct or averted gaze and positive	Confederate liking questionnaire, registration of gaze direction	To investigate interactive effects of eye contact and verbal content on interpersonal attraction in dyads	116	116	0	Interpretation	Males, USA	Adults	116 males
	Scherwitz & Helmreich	1973	Interactive effects ofeye contact and verbal content on interpersonal attraction in dyads	University of Texas at Austin, Austin, USA	USA	Journal of Personality and Social Psychology	Snowball	Scherwitz L, Helmreich R. Interactive effects ofeye contact and verbal content on interpersonal attraction in dyads. Journal of Personality and Social Psychology. 1973;25: 6-14. https://doi.org/10.1037/h0034270.	Primary research	Quasi-experimental study	Study 1	Viewing of televised dyadic interactions with confederate's direct or averted gaze and positive	Confederate liking questionnaire, registration of gaze direction	To investigate interactive effects of eye contact and verbal content on interpersonal attraction in dyads	116	116	0	Interpretation	Males, USA	Adults	116 males
	Scherwitz & Helmreich	1973	Interactive effects ofeye contact and verbal content on interpersonal attraction in dyads	University of Texas at Austin, Austin, USA	USA	Journal of Personality and Social Psychology	Snowball	Scherwitz L, Helmreich R. Interactive effects ofeye contact and verbal content on interpersonal attraction in dyads. Journal of Personality and Social Psychology. 1973;25: 6-14. https://doi.org/10.1037/h0034270.	Primary research	Quasi-experimental study	Study 2	Viewing of televised dyadic interactions with confederate's direct or averted gaze and positive	Confederate liking questionnaire, registration of gaze direction	To investigate interactive effects of eye contact and verbal content on interpersonal attraction in dyads	95	95	0	Interpretation	USA	Adults	46 males, 49 females
	Scherwitz & Helmreich	1973	Interactive effects ofeye contact and verbal content on interpersonal attraction in dyads	University of Texas at Austin, Austin, USA	USA	Journal of Personality and Social Psychology	Snowball	Scherwitz L, Helmreich R. Interactive effects ofeye contact and verbal content on interpersonal attraction in dyads. Journal of Personality and Social Psychology. 1973;25: 6-14. https://doi.org/10.1037/h0034270.	Primary research	Quasi-experimental study	Study 2	Viewing of televised dyadic interactions with confederate's direct or averted gaze and positive	Confederate liking questionnaire, registration of gaze direction	To investigate interactive effects of eye contact and verbal content on interpersonal attraction in dyads	95	95	0	Interpretation	USA	Adults	46 males, 49 females
	Scherwitz & Helmreich	1973	Interactive effects ofeye contact and verbal content on interpersonal attraction in dyads	University of Texas at Austin, Austin, USA	USA	Journal of Personality and Social Psychology	Snowball	Scherwitz L, Helmreich R. Interactive effects ofeye contact and verbal content on interpersonal attraction in dyads. Journal of Personality and Social Psychology. 1973;25: 6-14. https://doi.org/10.1037/h0034270.	Primary research	Quasi-experimental study	Study 3	Viewing of televised dyadic interactions with confederate's direct or averted gaze and positive	Confederate liking questionnaire, registration of gaze direction	To investigate interactive effects of eye contact and verbal content on interpersonal attraction in dyads	300	300	0	Interpretation	Low and intermediate social competence, USA	Adults	300 males
	Scherwitz & Helmreich	1973	Interactive effects ofeye contact and verbal content on interpersonal attraction in dyads	University of Texas at Austin, Austin, USA	USA	Journal of Personality and Social Psychology	Snowball	Scherwitz L, Helmreich R. Interactive effects ofeye contact and verbal content on interpersonal attraction in dyads. Journal of Personality and Social Psychology. 1973;25: 6-14. https://doi.org/10.1037/h0034270.	Primary research	Quasi-experimental study	Study 3	Viewing of televised dyadic interactions with confederate's direct or averted gaze and positive	Confederate liking questionnaire, registration of gaze direction	To investigate interactive effects of eye contact and verbal content on interpersonal attraction in dyads	300	300	0	Interpretation	High social competence, USA	Adults	300 males
137	Schmidtmann et al.	2020	In the Blink of an Eye: Reading Mental States From Briefly Presented Eye Regions	University of Plymouth, Plymouth, UK	Canada	i-Perception	Databank	Schmidtmann G, Logan AJ, Carbon CC, Loong JT, Gold I. In the Blink of an Eye: Reading Mental States From Briefly Presented Eye Regions. i-Perception. 2020;11(5): 1-17. https://doi.org/10.1177/2041669520961116.	Primary research	Quasi-experimental study		Emotional eye region along with words of mental states	Adjusted RMET, computer keyboard buttons	To investigate the temporal aspects of processing of facial expressions of complex mental states for very short presentation times based on Reading the Mind in the Eyes test	30	30	0	Interpretation	Canada	21.00 mean age	8 males, 20 females, 2 nonbinary
138	Schmitz et al.	2012	You don’t like me, do you? Enhanced ERP responses to averted eye gaze in social anxiety	University of Freiburg, Freiburg, Germany	USA	Biological Psychology	Databank	Schmitz J, Scheel CN, Rigon A, Gross JJ, Blechert J. You don’t like me, do you? Enhanced ERP responses to averted eye gaze in social anxiety. Biological Psychology. 2012;91(2): 263-269. https://doi.org/10.1016/j.biopsycho.2012.07.004.	Primary research	Quasi-experimental study		Eye region stimuli with direct and averted gaze	Dot probe task, EEG, BFNE, BDI-2, STAI, computer keyboard buttons	To investigate the processing of gaze direction in social anxiety during observation of eye pairs with dirext or averted gaze while measuring subjective ratings and event-related potentials	51	26	25	Interpretation	USA	Unspecified	27 males, 24 females
	Schmitz et al.	2012	You don’t like me, do you? Enhanced ERP responses to averted eye gaze in social anxiety	University of Freiburg, Freiburg, Germany	USA	Biological Psychology	Databank	Schmitz J, Scheel CN, Rigon A, Gross JJ, Blechert J. You don’t like me, do you? Enhanced ERP responses to averted eye gaze in social anxiety. Biological Psychology. 2012;91(2): 263-269. https://doi.org/10.1016/j.biopsycho.2012.07.004.	Primary research	Quasi-experimental study		Eye region stimuli with direct and averted gaze	Dot probe task, EEG, BFNE, BDI-2, STAI, computer keyboard buttons	To investigate the processing of gaze direction in social anxiety during observation of eye pairs with dirext or averted gaze while measuring subjective ratings and event-related potentials	51	26	25	Interpretation	Social anxiety traits, USA	20.50 mean age	13 males, 13 females
	Schmitz et al.	2012	You don’t like me, do you? Enhanced ERP responses to averted eye gaze in social anxiety	University of Freiburg, Freiburg, Germany	USA	Biological Psychology	Databank	Schmitz J, Scheel CN, Rigon A, Gross JJ, Blechert J. You don’t like me, do you? Enhanced ERP responses to averted eye gaze in social anxiety. Biological Psychology. 2012;91(2): 263-269. https://doi.org/10.1016/j.biopsycho.2012.07.004.	Primary research	Quasi-experimental study		Eye region stimuli with direct and averted gaze	Dot probe task, EEG, BFNE, BDI-2, STAI, computer keyboard buttons	To investigate the processing of gaze direction in social anxiety during observation of eye pairs with dirext or averted gaze while measuring subjective ratings and event-related potentials	51	26	25	Interpretation	Social anxiety traits, USA	20.50 mean age	13 males, 13 females
139	Schulze et al.	2013	All eyes on me?! Social anxiety and self-directed perception of eye gaze	Freie Universität Berlin, Berlin, Germany	Germany	Cognition and Emotion	Databank	Schulze L, Lobmaier JS, Arnold M, Renneberg B. All eyes on me?! Social anxiety and self-directed perception of eye gaze. Cognition and Emotion. 2013;27(7): 1305-1313. http://dx.doi.org/10.1080/02699931.2013.773881.	Primary research	Quasi-experimental study		Emotional face stimuli with direct and averted gaze	Gaze discrimination task, SPIN, computer keyboard buttons	To investigate the self-directed perception and processing of subtle gaze cues in social anxiety that might however contribute to excessive feelings of being looked at by others	174	174	0	Interpretation	Social anxiety traits, Germany	28.95 mean age	57 males, 117 females
140	Senju & Hasegawa	2005	Direct gaze captures visuospatial attention	University of Tokyo, Tokyo, Japan	Japan	Visual Cognition	Snowball	Senju A, Hasegawa T. Direct gaze captures visuospatial attention. Visual Cognition. 2005;12: 127–144. https://doi.org/10.1080/13506280444000157.	Primary research	Quasi-experimental study	Study 1	Face stimuli with different gaze directions	Target detection task	To investigate whether the direct gaze of others influences attentional disengagement from faces	7	7	0	Interpretation	Japan	Adults	4 males, 3 females
	Senju & Hasegawa	2005	Direct gaze captures visuospatial attention	University of Tokyo, Tokyo, Japan	Japan	Visual Cognition	Snowball	Senju A, Hasegawa T. Direct gaze captures visuospatial attention. Visual Cognition. 2005;12: 127–144. https://doi.org/10.1080/13506280444000157.	Primary research	Quasi-experimental study	Study 2	Face stimuli with different gaze directions in which the eye region is in negative contrast (i.e. black sclera and white iris)	Target detection task	To investigate whether the direct gaze of others influences attentional disengagement from faces	8	8	0	Interpretation	Japan	Adults	5 males, 3 females
141	Senju & Johnson	2009	The eye contact effect: mechanisms and development	University of London, London, UK	UK	Trends in Cognitive Sciences	Snowball	Senju A, Johnson MH. The eye contact effect: mechanisms and development. Trends in Cognitive Sciences. 2009;13: 127–134. https://doi.org/10.1016/j.tics.2008.11.009.	Evidence synthesis	Textual evidence: narrative		Not applicable	Not applicable	To review different theories of the eye contact effect	Not applicable	Not applicable	Not applicable	Interpretation	Not applicable	Adults	Not applicable
142	Skuse	2003	Fear Recognition and the Neural Basis of Social Cognition	University College London, London, UK	UK	Child and Adolescent Mental Health	Databank	Skuse D. Fear Recognition and the Neural Basis of Social Cognition. Child and Adolescent Mental Health. 2003;8(2): 50-60. https://doi.org/10.1111/1475-3588.00047.	Evidence synthesis	Textual evidence: narrative		Not applicable	Not applicable	To discuss fear recognition and the neural basis of social cognition	Not applicable	Not applicable	Not applicable	Interpretation	Not applicable	Adults	Not applicable
143	Skuse	2006	Genetic influences on the neural basis of social cognition	University College London, London, UK	UK	Philosophical Transactions of the Royal Society B	Databank	Skuse D. Genetic influences on the neural basis of social cognition. Philosophical Transactions of the Royal Society B. 2006;361(1476): 2129-2141. https://doi.org/10.1098/rstb.2006.1935.	Evidence synthesis	Textual evidence: narrative		Not applicable	Not applicable	To discuss genetic influences on the neural basis of social cognition	Not applicable	Not applicable	Not applicable	Interpretation	Not applicable	Adults	Not applicable
	Skuse	2006	Genetic influences on the neural basis of social cognition	University College London, London, UK	UK	Philosophical Transactions of the Royal Society B	Databank	Skuse D. Genetic influences on the neural basis of social cognition. Philosophical Transactions of the Royal Society B. 2006;361(1476): 2129-2141. https://doi.org/10.1098/rstb.2006.1935.	Evidence synthesis	Textual evidence: narrative		Not applicable	Not applicable	To discuss genetic influences on the neural basis of social cognition	Not applicable	Not applicable	Not applicable	Interpretation	Not applicable	Adults	Not applicable
	Skuse	2006	Genetic influences on the neural basis of social cognition	University College London, London, UK	UK	Philosophical Transactions of the Royal Society B	Databank	Skuse D. Genetic influences on the neural basis of social cognition. Philosophical Transactions of the Royal Society B. 2006;361(1476): 2129-2141. https://doi.org/10.1098/rstb.2006.1935.	Evidence synthesis	Textual evidence: narrative		Not applicable	Not applicable	To discuss genetic influences on the neural basis of social cognition	Not applicable	Not applicable	Not applicable	Interpretation	Not applicable	Adults	Not applicable
144	Slessor et al.	2008	Age-Related Declines in Basic Social Perception: Evidence From Tasks Assessing Eye-Gaze Processing	University of Aberdeen, Aberdeen, UK	UK	Psychology and Aging	Snowball	Slessor G, Phillips LH, Bull R. Age-Related Declines in Basic Social Perception: Evidence From Tasks Assessing Eye-Gaze Processing. Psychology and Aging. 2008;23(4): 812-822. https://doi.org/10.1037/a0014348.	Primary research	Quasi-experimental study	Study 1	Neutral male and female face stimuli with direct and averted gaze	Gaze discrimination task, computer keyboard buttons	To investigate age differences in complex social perception tasks such as theory of mind and emotion recognition and whether there are also age-related changes in basic aspects of social perception	86	45	41	Interpretation	Young adults, UK	20.00 mean age	9 males, 36 females
	Slessor et al.	2008	Age-Related Declines in Basic Social Perception: Evidence From Tasks Assessing Eye-Gaze Processing	University of Aberdeen, Aberdeen, UK	UK	Psychology and Aging	Snowball	Slessor G, Phillips LH, Bull R. Age-Related Declines in Basic Social Perception: Evidence From Tasks Assessing Eye-Gaze Processing. Psychology and Aging. 2008;23(4): 812-822. https://doi.org/10.1037/a0014348.	Primary research	Quasi-experimental study	Study 1	Neutral male and female face stimuli with direct and averted gaze	Gaze discrimination task, computer keyboard buttons	To investigate age differences in complex social perception tasks such as theory of mind and emotion recognition and whether there are also age-related changes in basic aspects of social perception	86	41	45	Interpretation	Older adults, UK	72.63 mean age	10 males, 31 females
145	Söderberg et al.	2017	Nursing Students' Reflections After Meetings With Patients and Their Relatives Enacted by Professional Actors: Being Touched and Feeling Empathy	Luleå University of Technology, Luleå, Sweden	Sweden	Issues in Mental Health Nursing	Databank	Söderberg A, Sundbaum JK, Engström Å. Nursing Students' Reflections After Meetings With Patients and Their Relatives Enacted by Professional Actors: Being Touched and Feeling Empathy. Issues in Mental Health Nursing. 2017;38(2): 139-144. https://doi.org/10.1080/01612840.2016.1251517.	Primary research	Qualitative research		Nursing care role-play	Individual written reflection	To study nursing students’ reflections aftermeetings with nursing patients and their relatives, as enacted by professional actors, in psychiatric/elderly care	60	60	0	Interpretation	Nursing students, Sweden	30.30 mean age	5 males, 55 females
146	Song et al.	2019	The effect of emotional information from eyes on empathy for pain: A subliminal ERP study	Tianjin Normal University, Tianjin, China	China	PLOS ONE	Databank	Song J, Wei Y, Ke H. The effect of emotional information from eyes on empathy for pain: A subliminal ERP study. PLOS ONE. 2019;14(12). https://doi.org/10.1371/journal.pone.0226211.	Primary research	Quasi-experimental study		Emotional pictures stimuli	Emotion recogniton task, IRI, EEG, response buttons	To explore the effect of subliminal sad, fearful and neutral emotions conveyed by the eye region on a viewer’s empathy for pain using event-related potentials	15	15	0	Interpretation	China	22.33 mean age	6 males, 9 females
147	Stanley et al.	2013	Cultural Differences in Gaze and Emotion Recognition: Americans Contrast More than Chinese	Brandeis University, Waltham, USA	USA & China	Emotion	Databank	Stanley JT, Zhang X, Fung HH, Isaacowitz DM. Cultural Differences in Gaze and Emotion Recognition: Americans Contrast More than Chinese. Emotion. 2013;13(1): 36-46. https://doi.org/10.1037/a0029209.	Primary research	Quasi-experimental study		Emotional face stimuli	Emotion recognition task , timing and recording of vocal responses, eye-tracking	To investigate the influence of contextual expressions on emotion recognition accuracy and gaze patterns among American and Chinese participants	173	87	86	Interpretation	USA	18-86 years	25 males, 62 females
	Stanley et al.	2013	Cultural Differences in Gaze and Emotion Recognition: Americans Contrast More than Chinese	Brandeis University, Waltham, USA	USA & China	Emotion	Databank	Stanley JT, Zhang X, Fung HH, Isaacowitz DM. Cultural Differences in Gaze and Emotion Recognition: Americans Contrast More than Chinese. Emotion. 2013;13(1): 36-46. https://doi.org/10.1037/a0029209.	Primary research	Quasi-experimental study		Emotional face stimuli	Emotion recognition task , timing and recording of vocal responses, eye-tracking	To investigate the influence of contextual expressions on emotion recognition accuracy and gaze patterns among American and Chinese participants	173	86	87	Interpretation	China	18-82 years	29 males, 57 females
148	Stephenson & Rutter	1970	Eye-contact, distance, and affiliation: A re-evaluation	University of Cincinnati, Cincinnati, USA	UK	British Journal of Social and Clinical Psychology	Snowball	Stephenson GM, Rutter DR. (1970). Eye-contact, distance, and affiliation: A re-evaluation. British Journal of Social and Clinical Psychology. 1970;61: 385-393. https://doi.org/10.2307/2786340.	Primary research	Quasi-experimental study		Discussion with confederate having direct or averted gaze	Story making task, physical distance registration, Rustrak event-recorder, stopwatch	To test whether eye contact is increasingly recorderd with increasing distance between the interaction partners	32	32	0	Interpretation	UK	Adults	16 males, 16 females
149	Strom & Buck	1979	Staring and participants' sex: Physiological and subjective reactive responses	University of Connecticut, Connecticut, USA	USA	Personality and Social Psychology Bulletin	Snowball	Strom JC, Buck RW. Staring and participants' sex: Physiological and subjective reactive responses. Personality and Social Psychology Bulletin. 1979;5: 114-117.	Primary research	Quasi-experimental study		Interaction without conversation with confederate staring or averted look	GSR registration, mood rating, confederate rating	To investigate physiological and subjective reactions to being stared at	123	123	0	Interpretation	USA	Adults	Unspecified
	Strom & Buck	1979	Staring and participants' sex: Physiological and subjective reactive responses	University of Connecticut, Connecticut, USA	USA	Personality and Social Psychology Bulletin	Snowball	Strom JC, Buck RW. Staring and participants' sex: Physiological and subjective reactive responses. Personality and Social Psychology Bulletin. 1979;5: 114-117.	Primary research	Quasi-experimental study		Interaction without conversation with confederate staring or averted look	GSR registration, mood rating, confederate rating	To investigate physiological and subjective reactions to being stared at	123	123	0	Interpretation	USA	Adults	Unspecified
150	Sun et al.	2018	Perceived Gaze Direction Modulates Neural Processing of Prosocial Decision Making	University of Hong Kong, Pokfulam, China	China	Frontiers in Human Neuroscience	Snowball	Sun D, Shao R, Wang Z, Lee TMC. Perceived Gaze Direction Modulates Neural Processing of Prosocial Decision Making. Frontiers in Human Neuroscience. 2018;12: 52. https://doi.org/10.3389/fnhum.2018.00052.	Primary research	Quasi-experimental study		Monetary investment dividence game, face stimuli with direct and averted gaze or robot eyes	fMRI, pressing buttons	To investigate whether the neural processing of social decision making is influenced by perceived gaze direction	30	30	0	Interpretation	Females, China	24.00 mean age	30 females
151	Taylor et al.	2001	Magnetoencephalographic evidence of early processing of direction of gaze in humans	Université Paul Sabatier, Toulouse, France	France	Neuroscience Letters	Snowball	Taylor MJ, George N, Ducorps A. Magnetoencephalographic evidence of early processing of direction of gaze in humans. Neuroscience Letters. 2001;316(3): 173–177. https://doi.org/10.1016/S0304-3940(01)02378-3.	Primary research	Quasi-experimental study		Stimuli of faces and eyes alone, in both with direct and averted gaze, eyes looking up and eyes closed, pictures of flowers	MEG	To investigate the correlates of neural processing of direction of gaze in full faces and in eyes-only stimuli	8	8	0	Interpretation	France	25.00 mean age	3 males, 5 females
152	Taylor et al.	2021	Compassionate communication: Keeping patients at the heart of practice in an advancing radiographic workforce	Weston Park Cancer Centre, Sheffield, UK	UK	Radiography	Databank	Taylor A, Bleiker J, Hodgson D. Compassionate communication: Keeping patients at the heart of practice in an advancing radiographic workforce. Radiography. 2021;27(1): 43-49. https://doi.org/10.1016/j.radi.2021.07.014.	Primary research	Qualitative research		Co-production workshops, focus group	Registration of knowledge	To conceptualise compassion in order to understand its meaning and behavioural expression.	216	216	0	Interpretation	UK	Adults	Unspecified
153	Teske	1988	Seeing her looking at you: acquaintance and variation in the judgment of gaze depth	Elizabethtown College, Pennsylvania, USA	USA	American Journal of Psychology	Snowball	Teske JA. Seeing her looking at you: acquaintance and variation in the judgment of gaze depth. American Journal of Psychology. 1988;101(2): 239–257. https://doi.org/10.2307/1422837.	Primary research	Quasi-experimental study		Interaction with a female displaying different gaze directions	Gaze discrimination task, calibration task	To investigate acquaintance and variation in the judgment of gaze depth	24	24	0	Interpretation	Males, USA	Adults	24 males
154	Tessler & Sushelsky	1978	Effects of eye contact and social status on the perception of a job applicant in an employment interviewing situation	University of Massachusetts, Massachusetts, USA	USA	Journal of Vocational Behavior	Snowball	Tessler R, Sushelsky L. Effects of eye contact and social status on the perception of a job applicant in an employment interviewing situation. Journal of Vocational Behavior. 1978;13: 338-347.	Primary research	Quasi-experimental study		Role playing with job applicant direct and averted gaze, less or more status	Video recording, questionnaire, evaluation of job applicant suitability	To examine the independent and joint effects of variations in eye contact and social status on the way in which job applicants tend to be perceived in employment interviewing situations	60	60	0	Interpretation	USA	Adults	19 males, 41 females
155	Thayer	1969	The effect of interpersonal looking duration on dominance judgments	City University of New York, New York, USA	USA	Journal of Social Psychology	Snowball	Thayer S. The effect of interpersonal looking duration on dominance judgments. Journal of Social Psychology. 1969;79: 285-286. https://doi.org/10.1080/00224545.1969.9922427.	Primary research	Quasi-experimental study		Nonverbal interaction with staring confederate with different durations	Dominance questionnaire	To investigate the effect of interpersonal looking duration on dominance judgments	20	10	10	Interpretation	Males, USA	Adults	20 males
156	Thayer & Schiff	1974	Observer judgment of social interaction: Eye contact and relationship inferences	City University of New York, New York, USA	USA	Journal of Personality and Social Psychology	Snowball	Thayer S, Schiff W. Observer judgment of social interaction: Eye contact and relationship inferences. Journal of Personality and Social Psychology. 1974;30(1): 110–114. https://doi.org/10.1037/h0036647.	Primary research	Quasi-experimental study		Movies of dyads reading in a library setting and having reciprocated or nonreciprocated looks	Relationship judgment task	To examine the effect of the interplay of the duration and reciprocity of eye contact between different sex dyads	128	79	49	Interpretation	Males, USA	Adults	79 males
	Thayer & Schiff	1974	Observer judgment of social interaction: Eye contact and relationship inferences	City University of New York, New York, USA	USA	Journal of Personality and Social Psychology	Snowball	Thayer S, Schiff W. Observer judgment of social interaction: Eye contact and relationship inferences. Journal of Personality and Social Psychology. 1974;30(1): 110–114. https://doi.org/10.1037/h0036647.	Primary research	Quasi-experimental study		Movies of dyads reading in a library setting and having reciprocated or nonreciprocated looks	Relationship judgment task	To examine the effect of the interplay of the duration and reciprocity of eye contact between different sex dyads	128	49	79	Interpretation	Feales, USA	Adults	49 females
157	Thayer & Schiff	1975	Eye-contact, facial expression, and the experience of time	City University of New York, New York, USA	USA	Journal of Social Psychology	Snowball	Thayer S, Schiff W. Eye-contact, facial expression, and the experience of time. Journal of Social Psychology. 1975;95(1): 117-124. https://doi.org/10.1080/00224545.1975.9923242.	Primary research	Quasi-experimental study		Confederate looking with negative-unpleasant and positive-pleasent facial expressions	Registration of reproduced elapsed time, registration of eye contact, stopwatch	To examine the relationship between interpersonal processes and the experience of time	48	24	24	Interpretation	Females, USA	Adults	48 females
158	Torres-Marin et al.	2017	Eye Contact and Fear of Being Laughed at in a Gaze Discrimination Task	University of Granada, Granada, Spain	Spain	Frontiers in Psychology	Databank	Torres-Marin J, Carretero-Dios H, Acosta A, Lupiáñez J. Eye Contact and Fear of Being Laughed at in a Gaze Discrimination Task. Frontiers in Psychology. 2017;8. https://doi.org/10.3389/fpsyg.2017.01954.	Primary research	Quasi-experimental study	Study 1	Emotional face stimuli with direct and averted gaze	Gaze discrimination task, GELOPH-15, computer keyboard buttons	To examine whether gelotophobia predisposition modulates the effects of eye contact (i.e., gaze discrimination) when processing faces portraying several emotional expressions	40	20	20	Interpretation	Gelotophobia traits, Spain	19.80 mean age	8 males, 32 females
	Torres-Marin et al.	2017	Eye Contact and Fear of Being Laughed at in a Gaze Discrimination Task	University of Granada, Granada, Spain	Spain	Frontiers in Psychology	Databank	Torres-Marin J, Carretero-Dios H, Acosta A, Lupiáñez J. Eye Contact and Fear of Being Laughed at in a Gaze Discrimination Task. Frontiers in Psychology. 2017;8. https://doi.org/10.3389/fpsyg.2017.01954.	Primary research	Quasi-experimental study	Study 2	Emotional face stimuli with direct and averted gaze	Gaze discrimination task, GELOPH-15, computer keyboard buttons	To examine whether gelotophobia predisposition modulates the effects of eye contact (i.e., gaze discrimination) when processing faces portraying several emotional expressions	40	20	20	Interpretation	Gelotophobia traits, Spain	20.00 mean age	4 males, 16 females
159	Trawalter et al.	2008	Attending to Threat: Race-based Patterns of Selective Attention	Northwestern University, Evanston, USA	USA	Journal of Experimental Social Psychology	Databank	Trawalter S, Todd AR, Baird AA, Richeson JA. Attending to Threat: Race-based Patterns of Selective Attention. Journal of Experimental Social Psychology. 2008;44(5): 1322-1327. https://doi.org/10.1016/j.jesp.2008.03.006.	Primary research	Quasi-experimental study	Study 1	Emotional Black and White face stimuli with direct and averted gaze	Dot-probe task	To investigate the extent to which the stereotype of young Black men that are threatening and dangerous has become evenly robust as evolved threats such as spiders and snakes	24	24	0	Interpretation	White students, USA	Adults	11 males, 13 females
160	Trevisan et al.	2017	How do adults and teens with self-declared Autism Spectrum Disorder experience eye contact? A qualitative analysis of first-hand accounts	Simon Fraser University, Burnaby, Canada	Canada	PLOS ONE	Snowball	Trevisan DA, Roberts N, Lin C, Birmingham E. How do adults and teens with self-declared Autism Spectrum Disorder experience eye contact? A qualitative analysis of first-hand accounts. PLOS ONE. 2017;12(11). https://doi.org/10.1371/journal.pone.0188446.	Primary research	Qualitative research		Internet forum discussion	Self-reported experiences with eye contact at Youtube.com and Wrongplanet.net	To investigate experiences with eye contact by individuals with self-declared autism	364	364	0	Interpretation	Autism traits, Canada	Adults	Unspecified
	Trevisan et al.	2017	How do adults and teens with self-declared Autism Spectrum Disorder experience eye contact? A qualitative analysis of first-hand accounts	Simon Fraser University, Burnaby, Canada	Canada	PLOS ONE	Snowball	Trevisan DA, Roberts N, Lin C, Birmingham E. How do adults and teens with self-declared Autism Spectrum Disorder experience eye contact? A qualitative analysis of first-hand accounts. PLOS ONE. 2017;12(11). https://doi.org/10.1371/journal.pone.0188446.	Primary research	Qualitative research		Internet forum discussion	Self-reported experiences with eye contact at Youtube.com and Wrongplanet.net	To investigate experiences with eye contact by individuals with self-declared autism	364	364	0	Interpretation	Autism traits, Canada	Adults	Unspecified
	Trevisan et al.	2017	How do adults and teens with self-declared Autism Spectrum Disorder experience eye contact? A qualitative analysis of first-hand accounts	Simon Fraser University, Burnaby, Canada	Canada	PLOS ONE	Snowball	Trevisan DA, Roberts N, Lin C, Birmingham E. How do adults and teens with self-declared Autism Spectrum Disorder experience eye contact? A qualitative analysis of first-hand accounts. PLOS ONE. 2017;12(11). https://doi.org/10.1371/journal.pone.0188446.	Primary research	Qualitative research		Internet forum discussion	Self-reported experiences with eye contact at Youtube.com and Wrongplanet.net	To investigate experiences with eye contact by individuals with self-declared autism	364	364	0	Interpretation	Autism traits, Canada	Adults	Unspecified
	Trevisan et al.	2017	How do adults and teens with self-declared Autism Spectrum Disorder experience eye contact? A qualitative analysis of first-hand accounts	Simon Fraser University, Burnaby, Canada	Canada	PLOS ONE	Snowball	Trevisan DA, Roberts N, Lin C, Birmingham E. How do adults and teens with self-declared Autism Spectrum Disorder experience eye contact? A qualitative analysis of first-hand accounts. PLOS ONE. 2017;12(11). https://doi.org/10.1371/journal.pone.0188446.	Primary research	Qualitative research		Internet forum discussion	Self-reported experiences with eye contact at Youtube.com and Wrongplanet.net	To investigate experiences with eye contact by individuals with self-declared autism	364	364	0	Interpretation	Autism traits, Canada	Adults	Unspecified
	Trevisan et al.	2017	How do adults and teens with self-declared Autism Spectrum Disorder experience eye contact? A qualitative analysis of first-hand accounts	Simon Fraser University, Burnaby, Canada	Canada	PLOS ONE	Snowball	Trevisan DA, Roberts N, Lin C, Birmingham E. How do adults and teens with self-declared Autism Spectrum Disorder experience eye contact? A qualitative analysis of first-hand accounts. PLOS ONE. 2017;12(11). https://doi.org/10.1371/journal.pone.0188446.	Primary research	Qualitative research		Internet forum discussion	Self-reported experiences with eye contact at Youtube.com and Wrongplanet.net	To investigate experiences with eye contact by individuals with self-declared autism	364	364	0	Interpretation	Autism traits, Canada	Adults	Unspecified
161	Tsuji & Shimada	2017	Socially anxious tendencies affect neural processing of gaze perception	Meiji University, Tokyo, Japan	Japan	Brain and Cognition	Databank	Tsuji Y, Shimada S. Socially anxious tendencies affect neural processing of gaze perception. Brain and Cognition. 2017;118(11): 63-70. https://doi.org/10.1016/j.bandc.2017.08.002.	Primary research	Quasi-experimental study		Eye region stimuli with direct and averted gaze or eyes closed	Emotion recognition task, LSAS, EEG	To measure the influence of the gaze of others on social anxiety, by event-related potentials during gaze perception among people with or without high socially anxious tendencies	16	16	0	Interpretation	Anxiety traits, Japan	21.00 mean age	8 males, 8 females
162	Uono & Hietanen	2015	Eye Contact Perception in the West and East: A Cross-Cultural Study	Kyoto University, Kyoto, Japan	Finland & Japan	PLOS ONE	Databank	Uono S, Hietanen JK. Eye Contact Perception in the West and East: A Cross-Cultural Study. PLOS ONE. 2015;10(2). https://doi.org/10.1371/journal.pone.0118094.	Primary research	Quasi-experimental study		Japanese and Finnish female face stimuli with direct and averted gaze	Gaze discrimination task, emotion recognition task, AQ, SPS	To investigate whether eye contact perception differs in people with different cultural backgrounds	60	30	30	Interpretation	Finland	22.97 mean age	5 males, 25 females
	Uono & Hietanen	2015	Eye Contact Perception in the West and East: A Cross-Cultural Study	Kyoto University, Kyoto, Japan	Finland & Japan	PLOS ONE	Databank	Uono S, Hietanen JK. Eye Contact Perception in the West and East: A Cross-Cultural Study. PLOS ONE. 2015;10(2). https://doi.org/10.1371/journal.pone.0118094.	Primary research	Quasi-experimental study		Japanese and Finnish female face stimuli with direct and averted gaze	Gaze discrimination task, emotion recognition task, AQ, SPS	To investigate whether eye contact perception differs in people with different cultural backgrounds	60	30	30	Interpretation	Japan	21.80 mean age	6 males, 24 females
163	Vaidya et al.	2014	Eye spy: The predictive value of fixation patterns in detecting subtle and extreme emotions from faces	McGill University, Montreal, Canada	Canada	Cognition	Databank	Vaidya A, Jin C, Fellows LK. Eye spy: The predictive value of fixation patterns in detecting subtle and extreme emotions from faces. Cognition. 2014;133(2): 443-456. https://doi.org/10.1016/j.cognition.2014.07.004.	Primary research	Quasi-experimental study		Emotional face stimuli with direct gaze	Emotion recognition task , eye-tracking, computer mouse	To investigate whether gaze fixations predict detection of subtle and extreme emotions in faces by healthy people	28	28	0	Interpretation	Australia	24.57 mean age	10 males, 18 females
164	Valentine & Ehrlichman	1979	Interpersonal gaze and helping behavior	City University New York, New York, USA	USA	Journal of Social Psychology	Snowball	Valentine ME, Ehrlichman H. Interpersonal gaze and helping behavior. Journal of Social Psychology. 1979;107: 193-198. https://doi.org/10.1080/00224545.1979.9922698.	Primary research	Quasi-experimental study		Approach of confederate dropping coins, with direct and averted gaze	Registration of giving help	To asses the effects of interpersonal gaze upon helping behaviour	320	160	160	Interpretation	Males, USA	Adults	160 males
	Valentine & Ehrlichman	1979	Interpersonal gaze and helping behavior	City University New York, New York, USA	USA	Journal of Social Psychology	Snowball	Valentine ME, Ehrlichman H. Interpersonal gaze and helping behavior. Journal of Social Psychology. 1979;107: 193-198. https://doi.org/10.1080/00224545.1979.9922698.	Primary research	Quasi-experimental study		Approach of confederate dropping coins, with direct and averted gaze	Registration of giving help	To asses the effects of interpersonal gaze upon helping behaviour	320	160	160	Interpretation	Females, USA	Adults	160 females
165	Vassallo et al.	2009	Visual scanning in the recognition of facial affect: Is there an observer sex difference?	La Trobe University, Bundoora, Australia	Australia	Journal of Vision	Snowball	Vassallo S, Cooper SL, Douglas JM. Visual scanning in the recognition of facial affect: Is there an observer sex difference?. Journal of Vision. 2009;9(3): 1-10. http://journalofvision.org/9/3/11.	Primary research	Quasi-experimental study		Emotional Japanese and Caucasian face stimuli	Emotion recognition task, computer keyboard spacebar, eye-tracking	To assess whether differences exist in the way males and females overtly orient their visual attention to salient facial features while viewing static emotional facial expressions	50	23	27	Interpretation	Males, Australia	25.57 mean age	23 males
	Vassallo et al.	2009	Visual scanning in the recognition of facial affect: Is there an observer sex difference?	La Trobe University, Bundoora, Australia	Australia	Journal of Vision	Snowball	Vassallo S, Cooper SL, Douglas JM. Visual scanning in the recognition of facial affect: Is there an observer sex difference?. Journal of Vision. 2009;9(3): 1-10. http://journalofvision.org/9/3/11.	Primary research	Quasi-experimental study		Emotional Japanese and Caucasian face stimuli	Emotion recognition task, computer keyboard spacebar, eye-tracking	To assess whether differences exist in the way males and females overtly orient their visual attention to salient facial features while viewing static emotional facial expressions	50	27	23	Interpretation	Females, Australia	25.57 mean age	27 females
166	Vecera & Rizzo	2006	Eye gaze does not produce reflexive shifts of attention: evidence from frontal-lobe damage	University of Iowa, Iowa, USA	USA	Neuropsychologia	Snowball	Vecera SP, Rizzo M. Eye gaze does not produce reflexive shifts of attention: evidence from frontal-lobe damage. Neuropsychologia. 2006;44(1): 150–159. https://doi.org/10.1016/j.neuropsychologia.2005.04.010.	Primary research	Quasi-experimental study		Face with direct and averted gaze, along with the words 'left' and 'right'	Spatial cuing task, gaze direction rating	To investigate whether a patient with frontal-lobe damage can use gaze cues to allocate attention	11	1	10	Interpretation	Males with frontal-lobe damage, USA	64 years	1 male
	Vecera & Rizzo	2006	Eye gaze does not produce reflexive shifts of attention: evidence from frontal-lobe damage	University of Iowa, Iowa, USA	USA	Neuropsychologia	Snowball	Vecera SP, Rizzo M. Eye gaze does not produce reflexive shifts of attention: evidence from frontal-lobe damage. Neuropsychologia. 2006;44(1): 150–159. https://doi.org/10.1016/j.neuropsychologia.2005.04.010.	Primary research	Quasi-experimental study		Face with direct and averted gaze, along with the words 'left' and 'right'	Spatial cuing task, gaze direction rating	To investigate whether a patient with frontal-lobe damage can use gaze cues to allocate attention	11	11	0	Interpretation	USA	64 years	Unspecified
167	Vuilleumier et al.	2005	Effects of perceived mutual gaze and gender on face processing and recognition memory	University Medical Center, Geneva, Switzerland	Unspecified	Visual Cognition	Snowball	Vuilleumier P, George N, Lister V, Armony J, Driver J. Effects of perceived mutual gaze and gender on face processing and recognition memory. Visual Cognition. 2005;12(1): 85-101. https://doi.org/10.1080/13506280444000120.	Primary research	Quasi-experimental study		Male and female face stimuli with direct and averted gaze and face	Gender discrimination task , pressing buttons	To examine whether gaze perception affects face processing during two tasks: online gender judgement, and later incidental recognition memory	22	11	11	Interpretation	Western	23.40 mean age	11 males
168	Wallace et al.	2010	Face Processing Abilities in Relatives of Individuals With ASD	University of Oxford, Oxford, UK	UK	Autism Research	Databank	Wallace S, Sebastian C, Pellicano E, Parr J, Bailey A. Face Processing Abilities in Relatives of Individuals With ASD. Autism Research. 2010;3(6): 345-349. https://doi.org/10.1002/aur.161.	Primary research	Quasi-experimental study		Face stimuli with direct and averted gaze, of eye region, arrows, photographs of houses	Face discrimination task, emotion recognition task, gaze discrimination task, computer keyboard buttons	To compare the performance of parents/adult siblings of individuals with autism, adults with autism, and typically developing adults on tasks of face discrimination, facial expression recognition and judging eye-gaze direction	74	26	48	Interpretation	Relatives of adults with autism, UK	32.00 mean age	23 males, 3 females
169	Watanabe et al.	1999	It takes longer to recognize the eyes than the whole face in humans	National Institute for Physiological Sciences, Myodaiji, Japan	Japan	Neuroreport	Snowball	Watanabe S, Kakigi R, Koyama S, Kirino E. It takes longer to recognize the eyes than the whole face in humans. Neuroreport. 1999;10(10): 2193–2198.	Primary research	Quasi-experimental study		Face stimuli with eyes opened and closed scrambled face and hand	Counting task, MEG	To explore brain responses to eyes and the whole face	10	10	0	Interpretation	Japan	31.30 mean age	7L155:X155 males, 3 females
170	Wheeler et al.	1979	Eye contact and the perception of intelligence	Southwest Texas State University, San Marcos, USA	USA	Bulletin of the Psychonomic Society	Snowball	Wheeler RW, Baron JC, Michell S, Ginsburg HJ. Eye contact and the perception of intelligence. Bulletin of the Psychonomic Society. 1979;13: 101-102. https://doi.org/10.3758/BF03335025.	Primary research	Quasi-experimental study		Video recordings of individuals being interviewed	Estimation of intelligence task, registration of eye and bodily behaviour	To investigate the perception of intelligence as a function of nonverbal cues	30	30	0	Interpretation	USA	Adults	12 males, 18 females
171	Wicker et al.	1998	Brain Regions Involved in the Perception of Gaze: A PET Study	INSERM Unit 280, Lyon, France	France	NeuroImage	Snowball	Wicker B, Michel F, Henaff M-A, Decety J. Brain Regions Involved in the Perception of Gaze: A PET Study. NeuroImage. 1998;8(2): 221–227. https://doi.org/10.1006/nimg.1998.0357.	Primary research	Quasi-experimental study		Movies of faces with neutral expressions and direct and averted gaze	MRI	To measure activity in brain regions in healthy volunteers while they are looking at faces featuring, respectively, eye contact, averted gaze, or no gaze	10	10	0	Interpretation	Males, France	20-28 years	10 males
	Wicker et al.	1998	Brain Regions Involved in the Perception of Gaze: A PET Study	INSERM Unit 280, Lyon, France	France	NeuroImage	Snowball	Wicker B, Michel F, Henaff M-A, Decety J. Brain Regions Involved in the Perception of Gaze: A PET Study. NeuroImage. 1998;8(2): 221–227. https://doi.org/10.1006/nimg.1998.0357.	Primary research	Quasi-experimental study		Movies of faces with neutral expressions and direct and averted gaze	MRI	To measure activity in brain regions in healthy volunteers while they are looking at faces featuring, respectively, eye contact, averted gaze, or no gaze	10	10	0	Interpretation	Males, France	20-28 years	10 males
172	Wieser et al.	2009	Is eye to eye contact really threatening and avoided in social anxiety?—An eye-tracking and psychophysiology study	University of Würzburg, Würzburg, Germany	Germany	Journal of Anxiety Disorders	Databank	Wieser MJ, Pauli P, Alpers GW, Mühlberger A. Is eye to eye contact really threatening and avoided in social anxiety?—An eye-tracking and psychophysiology study. Journal of Anxiety Disorders. 2009;23(1): 93-103. https://doi.org/10.1016/j.janxdis.2008.04.004.	Primary research	Quasi-experimental study		Emotional face stimuli with direct and averted gaze	BFNE, SPAI, STAI, PANAS, EPQ, ECG, GSR, eye-tracking	To investigate the effects of direct and averted gaze on autonomic arousal and gaze behavior in adults with traits of social anxiety	145	145	0	Interpretation	Social anxiety traits, Germany	Adults	145 females
173	Wyland & Forgas	2010	Here's looking at you kid: Mood effects on processing eye gaze as a heuristic cue	Tulane University, New Orleans, USA	UK	Social Cognition	Snowball	Wyland CL, Forgas JP. Here's looking at you kid: Mood effects on processing eye gaze as a heuristic cue. Social Cognition. 2010;28(1): 133-144.	Primary research	Randomized controlled trial		Face stimuli with direct and averted gaze	Friendliness and trustworthiness rating, positive and negative feedback, questionnaire	To investigate how mood state and the eye gaze of the target influence ratings of trustworthiness and friendliness in photographs of faces	41	21	20	Interpretation	UK	Adults	15 males, 26 females
	Wyland & Forgas	2010	Here's looking at you kid: Mood effects on processing eye gaze as a heuristic cue	Tulane University, New Orleans, USA	UK	Social Cognition	Snowball	Wyland CL, Forgas JP. Here's looking at you kid: Mood effects on processing eye gaze as a heuristic cue. Social Cognition. 2010;28(1): 133-144.	Primary research	Randomized controlled trial		Face stimuli with direct and averted gaze	Friendliness and trustworthiness rating, positive and negative feedback, questionnaire	To investigate how mood state and the eye gaze of the target influence ratings of trustworthiness and friendliness in photographs of faces	41	21	20	Interpretation	UK	Adults	15 males, 26 females
174	Yorzinski & Miller	2020	Sclera color enhances gaze perception in humans	Texas A&M University, Texas, USA	USA	PLOS ONE	Snowball	Yorzinski JL, Miller J. Sclera color enhances gaze perception in humans. PLOS ONE. 2020;15(2): e0228275. https://doi.org/10.1371/journal.pone.0228275.	Primary research	Quasi-experimental study	Study 2	Face stimuli with direct and averted gaze, with sclera coloured	Gaze discrimination task, eye-tracking	To test whether eye morphology influences gaze discrimination	90	90	0	Interpretation	USA	20.60 mean age	51 males, 49 females
175	Yuki et al.	2007	Are the windows to the soul the same in the East and West? Cultural differences in using the eyes and mouth as cues to recognize emotions in Japan and the United States	Hokkaido University, Hokkaido, Japan	USA & Japan	Journal of Experimental Social Psychology	Snowball	Yuki M, Maddux WW, Masuda T. Are the windows to the soul the same in the East and West? Cultural differences in using the eyes and mouth as cues to recognize emotions in Japan and the United States. Journal of Experimental Social Psychology. 2007;43(2): 303-311. https://doi.org/10.1016/j.jesp.2006.02.004.	Primary research	Quasi-experimental study	Study 2	Emotional face stimuli	Emotion recognition task	To investigate the hypothesis that, depending on an individual’s cultural background, facial cues in different parts of the face are weighted differently when interpreting emotions	176	87	89	Interpretation	USA	Adults	45 males, 40 females, 2 gender undisclosed
	Yuki et al.	2007	Are the windows to the soul the same in the East and West? Cultural differences in using the eyes and mouth as cues to recognize emotions in Japan and the United States	Hokkaido University, Hokkaido, Japan	USA & Japan	Journal of Experimental Social Psychology	Snowball	Yuki M, Maddux WW, Masuda T. Are the windows to the soul the same in the East and West? Cultural differences in using the eyes and mouth as cues to recognize emotions in Japan and the United States. Journal of Experimental Social Psychology. 2007;43(2): 303-311. https://doi.org/10.1016/j.jesp.2006.02.004.	Primary research	Quasi-experimental study	Study 2	Emotional face stimuli	Emotion recognition task	To investigate the hypothesis that, depending on an individual’s cultural background, facial cues in different parts of the face are weighted differently when interpreting emotions	176	89	87	Interpretation	Japan	Adults	62 males, 27 female
176	Zhi-Peng	2014	Body Language in Different Cultures	Heilongjiang University of Science and Technology, Harbin, China	China	US-China Foreign Language	Grey literature	Zhi-Peng R. Body Language in Different Cultures. US-China Foreign Language. 2014;12(12): 1029-1033. https://www.doi.org/10.17265/1539-8080/2014.12.008.	Evidence synthesis	Textual evidence: expert opinion		Not applicable	Not applicable	To inventorize variaties of different body languages in different cultures of the world	Not applicable	Not applicable	Not applicable	Interpretation	Not applicable	Adults	Not applicable
177	Ziaei et al.	2017	Functional brain networks involved in gaze and emotional processing	University of Queensland, Brisbane, Australia	UK	European Journal of Neuroscience	Databank	Ziaei M, Ebner N, Burianová H. Functional brain networks involved in gaze and emotional processing. European Journal of Neuroscience. 2017;45(2): 312-320. http://dx.doi.org/10.1111/ejn.13464.	Primary research	Quasi-experimental study		Emotional face stimuli with averted gaze	Emotion recognition task, sMRI, fMRI	To investigate the functional networks that subserve the recognition of emotional expressions as a function of eye gaze in healthy adults	21	21	0	Interpretation	Australia	20.65 mean age	Unspecified
	Ziaei et al.	2017	Functional brain networks involved in gaze and emotional processing	University of Queensland, Brisbane, Australia	UK	European Journal of Neuroscience	Databank	Ziaei M, Ebner N, Burianová H. Functional brain networks involved in gaze and emotional processing. European Journal of Neuroscience. 2017;45(2): 312-320. http://dx.doi.org/10.1111/ejn.13464.	Primary research	Quasi-experimental study		Emotional face stimuli with averted gaze	Emotion recognition task, sMRI, fMRI	To investigate the functional networks that subserve the recognition of emotional expressions as a function of eye gaze in healthy adults	21	21	0	Interpretation	Australia	20.65 mean age	Unspecified
