# Supplementary material for: Variations in the Appearance and Interpretation of Interpersonal Eye Contact in Social Categorizations and Psychiatric Populations Worldwide: A Scoping Review with a Critical Appraisal of the Literature
Source: Int J Environ Res Public Health. 2024 Aug 18;21(8):1092. doi: 10.3390/ijerph21081092 (PMC11354482; doi:10.3390/ijerph21081092)
Supplement: Supplementary file 1 [file ijerph-21-01092-s001.zip › Table S6 Data Extraction research subquestion 2.xlsx]

## Sheet: Abbreviations
	Abbreviations of measurements
	ABCL: Adult Behavior Checklist
	ADI-R: Autism Diagnostic Interview – Revised
	ADIS: Anxiety Disorders Interview Schedule for DSM-IV
	ADOS(-2, -3, -4, -R): Autism Diagnostic Observation Schedule(-2, -3, -4, -R)
	AQ (10): Autism Spectrum Quotient (10)
	AS: Apathy scale
	ASI: Addiction Severity Index
	BACS: Brief Assessment of Cognition for Schizophrenia
	BAI: Beck Anxiety Inventory
	BDI(-1, -2): Beck Depression Inventory(-1, -2)
	BFNE(-S): Brief Fear of Negative Evaluation scale (Straightforward Items)
	BPAQ: Buss-Perry Aggression Questionnaire
	BSL-23: Borderline Symptom List
	CAPS: Clinician-Administered PTSD Scale
	CES-D(-R): Center for Epidemiological Studies-Depression Scale(-Revised)
	CGI-I: Clinical Global Impression-Improvement scale
	CTQ: Childhood Trauma Questionnaire
	DASS(-21): Depression Anxiety and Stress Scale(-21)
	DERS: Difficulties in Emotion Regulation Scale
	DGS: Digit Span Forward
	DIGS: Diagnostic for Genetic Studies
	DIP: Diagnostic Interview for Psychosis
	DIVA-2: Diagnostic Interview for ADHD in Adults 2.0
	DOT-A: Digit ordering test-adapted
	D-VAMS: Dynamic Visual Analog Mood Scales
	ECS: Emotional Contagion Scale
	EEG: Electroencephalogram
	fMRI: Functional magnetic resonance imaging
	FNE: Fear of Negative Evaluation
	FPES: Fear of Positive Evaluation Scale
	GAD-Q-IV: Generalized Anxiety Disorder Questionnaire for DSM-IV
	GAF: Global Assessment of Functioning
	GARS: Gaze Anxiety Rating Scale
	HAD: Hospital Anxiety and Depression Scale
	HAM-A: Hamilton anxiety rating scale
	HAM-D: Hamilton depression rating scale
	HDRS: Hamilton Depression Rating Scale
	HTQ: Harvard Trauma Questionnaire, clinical interview
	IPDE(-S): International Personality Disorder Examination for DSM-IV (screener)
	IRI: Interpersonal Reactivity Index
	LCQ: La Trobe Communication Questionnaire
	LSAS(-SR): Liebowitz Social Anxiety Scale(-SR)
	M.I.N.I.: Mini-International Neuropsychiatric Interview
	MDBF: Multidimensional Mental State Questionnaire
	MET: Multifaceted Empathy Test
	MIS: Magical Ideation Scale
	MMSE: Mini-Mental State Examination
	MoCA: Montreal Cognitive Assessment
	MOGE: Mechanisms of gender effects
	MRI: Magnetic Resonance Imaging
	MSCEIT: Mayer–Salovey–Caruso Emotional Intelligence Test
	MSI-BPD: McLean Screening Instrument for BPD
	NART: National Adult Reading Test
	PANSS: Positive and negative syndrome scale
	PAS: Physical Attraction Scale
	PBA-S: Problem Behaviours Assessment-short form
	PCL-R: Psychopathy Checklist-Revised
	PDSS-SR: Panic Disorder Severity Scale-Self Report
	PIP: Perception of Interaction Performance scale
	POMS(-2): Profile of Mood States(-2)
	QIDS-SR16: Quick Inventory of Depressive Symptomatology
	RAVLT: Rey Verbal Auditory Memory Test
	REF: Referential Thinking Scale
	RMET(-R): Reading the Mind in the Eyes Test (-Revised)
	RPM: Raven’s Standard Progressive Matrices
	SADS: Schedule for Schizophrenia and Affective Disorder
	SAM: Self-Assessment Manikin
	SANS: Diagnostic Interview for Psychosis, Scales for Assessment of Negative Symptoms
	SAPS: Diagnostic Interview for Psychosis, Scales for Assessment of Positive Symptoms
	SASSR: Social Adjustment Scale-Self Report
	SBS: Submissive Behavior Scale
	SCI: Sleep condition indicator
	SCID(-1, -2): Structured Clinical Interview for DSM-IV(-1, -2)
	SCQ: Social Communication Questionnaire
	SDS: Semantic Differential scale
	SET-M: Social Evaluation Task-Modified
	SIAS(-6): Social Interaction Anxiety Scale(-6)
	SIB: Scale for Interpersonal Behavior
	SNQ-22: Social Norms Questionnaire
	SPAI: Social Phobia and Anxiety Inventory
	SPQ: Schizotypical Personality Questionnaire
	SPS: Social Phobia Scale
	SRS-2: Social Responsiveness Scale(-2)
	SRS-A: Social Responsiveness Scale- Adult Self-Report
	STAI(-S, -T): State-Trait Anxiety Inventory(-S, -T)
	STAXI: State-Trait Anger Expression Inventory
	SUDS: Subjective Units of Discomfort Scale
	TAS-20: Toronto Alexithymia Scale
	TEA: Test of Everyday Attention
	TEQ: Toronto Empathy Questionnaire
	TMT: Trail Making Test
	ToMI-2-SR: Theory of Mind Inventory-Second Edition, Self-Report
	UPDRS: Unified Parkinson's disease Rating Scale
	VAT: Visual Association Test
	VFT: Verbal Fluency Test
	WAIS-R: Wechsler Adult Intelligence Scale - Revised
	WASI(-1, -2, -3): Wechsler Abbreviated Scale of Intelligence(-1, -2, -3)
	WNV: Wechsler non-verbal performance scale
	WRIT: Wide Range Intelligence Test
	YMRS: Young Mania Rating Scale

## Sheet: Q2 - Presentations
	Data extraction Scoping Review
	INCLUDED - PRESENTATIONS - RESEARCH SUBQUESTION 2
	Evidence source details and characteristics (citation details)							Reference citation according to Vancouver style						Details/results extracted from source of evidence (in relation to the concept of the scoping review)
	Author, for example:	Year:	Title of source:	Affiliation	Location study data was collected in/for	Publication:	Medium	Reference citation:	Type of evidence source:	Study design/methodology (Critical Appraisal):	Intervention	Measurement Instruments	Aim of the article:	(N) Total participants	(N) Intervention group	(N) Control group	Focus in eye contact	Population being studied for appearance of eye contact: psychiatric disorder	Country	Age	Sex
1	Asberg Johnels et al.	2016	Autism and Emotional Face-Viewing	University of Gothenburg, Gothenburg, Sweden	Switzerland	Autism Research	Databank	Åsberg Johnels J, Hovey D, Zürcher N, Hippolyte L, Lemonnier E, Gilberg C, Hadjikhani N. Autism and emotional face-viewing. 2016;10(5): 901-910. https://doi.org/10.1002/aur.1730.	Primary research	Quasi-experimental study	Emotional face stimuli	Emotion recognition task, AQ, ADI-R, ADOS-3 and -4, WNV, eye-tracking	To explore atypical patterns of face-scanning in individuals with autism, what exactly characterizes face-viewing in ASD and how face-viewing is modulated by the emotional expression of the stimuli	115	27	88	Presentation	Autism	Switzerland	29.00 mean age	Unspecified
2	Ashaie & Cherney	2020	Eye Tracking as a Tool to Identify Mood in Aphasia: A Feasibility Study	Northwestern University, Chicago, USA	USA	Neurorehabilitation and Neural Repair	Databank	Ashaie SA, Cherney LR. Eye Tracking as a Tool to Identify Mood in Aphasia: A Feasibility Study. Neurorehabilitation and Neural Repair. 2020;34(5): 463–471. https://doi.org/10.1177/1545968320916160.	Primary research	Quasi-experimental study	Emotional face stimuli	Emotion recognition task, passive viewing task, CESD-R, D-VAMS, eye-tracking	To examine the feasibility of using eye tracking to measure mood in persons with aphasia	34	20	12	Presentation	Aphiasia	USA	58.30 mean age	15 males, 5 females
	Ashaie & Cherney	2020	Eye Tracking as a Tool to Identify Mood in Aphasia: A Feasibility Study	Northwestern University, Chicago, USA	USA	Neurorehabilitation and Neural Repair	Databank	Ashaie SA, Cherney LR. Eye Tracking as a Tool to Identify Mood in Aphasia: A Feasibility Study. Neurorehabilitation and Neural Repair. 2020;34(5): 463–471. https://doi.org/10.1177/1545968320916160.	Primary research	Quasi-experimental study	Emotional face stimuli	Emotion recognition task, passive viewing task, CESD-R, D-VAMS, eye-tracking	To examine the feasibility of using eye tracking to measure mood in persons with aphasia	34	20	12	Presentation	Aphiasia	USA	58.30 mean age	15 males, 5 females
3	Bertsch et al.	2017	Interpersonal threat sensitivity in Borderline Personality Disorder: An eye-tracking study	University of Heidelberg, Heidelberg, Germany	Germany	Journal of Personality Disorders	Databank	Bertsch K, Krauch M, Stopfer K, Haeussler K, Herpertz SC, Gamer M. Interpersonal threat sensitivity in Borderline Personality Disorder: An eye-tracking study. Journal of Personality Disorders. 2017;31(5): 647-670. https://doi.org/10.1521/pedi_2017_31_273.	Primary research	Quasi-experimental study	Emotional face stimuli	Emotion recognition task, SCID-1, IPDE, BPAQ, BSL-23, BDI, STAI, DERS, MDBF, STAXI, eye-tracking, computer keyboard buttons	To investigate initial saccades and facial scanning in BPD patients and healthy volunteers while they classified angry, fearful, neutral and happy faces presented	44	20	24	Presentation	Borderline personality disorder	Germany	25.30 mean age	20 females
	Bertsch et al.	2017	Interpersonal threat sensitivity in Borderline Personality Disorder: An eye-tracking study	University of Heidelberg, Heidelberg, Germany	Germany	Journal of Personality Disorders	Databank	Bertsch K, Krauch M, Stopfer K, Haeussler K, Herpertz SC, Gamer M. Interpersonal threat sensitivity in Borderline Personality Disorder: An eye-tracking study. Journal of Personality Disorders. 2017;31(5): 647-670. https://doi.org/10.1521/pedi_2017_31_273.	Primary research	Quasi-experimental study	Emotional face stimuli	Emotion recognition task, SCID-1, IPDE, BPAQ, BSL-23, BDI, STAI, DERS, MDBF, STAXI, eye-tracking, computer keyboard buttons	To investigate initial saccades and facial scanning in BPD patients and healthy volunteers while they classified angry, fearful, neutral and happy faces presented	44	20	24	Presentation	Borderline personality disorder	Germany	25.30 mean age	20 females
4	Black et al.	2020	Complex facial emotion recognition and atypical gaze patterns in autistic adults	Curtin University, Perth, Australia	Australia	Autism	Databank	Black MH, Chen NTM, Lipp OV, Bölte S, Girdler S. Complex facial emotion recognition and atypical gaze patterns in autistic adults. Autism. 2020;24(1): 258-262. https://doi.org/10.1177/1362361319856969.	Primary research	Quasi-experimental study	Emotional face stimuli	Emotion recognition task , SRS-2, WASI-2, TEA, eye-tracking	To examine whether atypical gaze in autism during facial emotion recognition extends to more complex emotional expressions, which are experienced as part of everyday social functioning	40	20	20	Presentation	Autism	Australia	24.30 mean age	17 males, 3 females
5	Boll et al.	2016	Attentional mechanisms of social perception are biased in social phobia	University Medical Center Hamburg-Eppendorf, Hamburg, Germany	Germany	Journal of Anxiety Disorders	Databank	Boll S, Bartholomaeus M, Peter U, Lupke U, Gamer M. Attentional mechanisms of social perception are biased in social phobia. Journal of Anxiety Disorders. 2016;40: 83-93. https://doi.org/10.1016/j.janxdis.2016.04.004.	Primary research	Quasi-experimental study	Emotional face stimuli	Passive viewing task, M.I.N.I., SPAI, SIAS, BDI, STAI-T, TAS-20, SDS-17, eye-tracking	To examine attentional mechanisms relevant for perceiving social cues by means of abnormalities in scanning of facial features in patients with social phobia	44	22	22	Presentation	Social anxiety disorder	Germany	32.18 mean age	12 males, 10 females
6	Boraston et al.	2007	Brief Report: Perception of Genuine and Posed Smiles by Individuals with Autism	University College London, London, UK	UK	Journal of Autism and Developmental Disorders	Databank	Boraston ZL, Corden B, Miles LK, Skuse DH, Blakemore SJ. Brief Report: Perception of Genuine and Posed Smiles by Individuals with Autism. Journal of Autism and Developmental Disorders. 2007;38: 574-580. https://doi.org/10.1007/s10803-007-0421-1.	Primary research	Quasi-experimental study	Emotional face stimuli	Genuinity recognition task, eye-tracking, video head tracker	To investigate the ability to identify genuine, or sincere, smiles in adults with autism	36	18	18	Presentation	Autism	UK	35.40 mean age	15 males, 3 females
7	Choi et al.	2010	Deficits in Eye Gaze During Negative Social Interactions in Patients With Schizophrenia	Yonsei University College of Medicine, Seoul, South Korea	South Korea	Journal of Nervous and Mental Disease	Databank	Choi SH, Ku J, Han K, Kim E, Kim SI, Park J, Kim JJ. Deficits in Eye Gaze During Negative Social Interactions in Patients With Schizophrenia. Journal of Nervous and Mental Disease. 2010;198(11): 829-835. https://www.doi.org/10.1097/NMD.0b013e3181f97c0d.	Primary research	Quasi-experimental study	Conversation	SCID, eye-tracking	To examine characteristics of interpersonal behaviors in patients with schizophrenia during various social interactions using the virtual reality system	52	26	26	Presentation	Schizophrenia	South Korea	29.90 mean age	11 males, 15 females
8	Claudino et al.	2019	Facial expressions and eye tracking in individuals with social anxiety disorder: a systematic review	Federal University of Paraíba – UFPB, João Pessoa, Brazil	Brazil	Psicologia: Reflexão e Crítica	Databank	Claudino RG, Lima LKS, Bonifácio de Assis ED, Torro N. Facial expressions and eye tracking in individuals with social anxiety disorder: a systematic review. Psicologia: Reflexão e Crítica. 2019;32(9). https://doi.org/10.1186/s41155-019-0121-8.	Evidence synthesis	Systematic review	Not applicable	Not applicable	A systematic review of studies on eye-tracking patterns in individuals with social anxiety disorder and controls in facial emotion recognition tasks	Not applicable	Not applicable	Not applicable	Presentation	Social anxiety disorder	Not applicable	Adults	Not applicable
9	Coll et al.	2022	Avoidance behaviour generalizes to eye processing in posttraumatic stress disorder	Université de Caen Normandie, Caen, France	France	European Journal of Psychotraumatology	Databank	Coll SY, Eustache F, Doidy F, Fraisse F, Peschanski D, Dayan J, Gagnepain P, Laisney M. Avoidance behaviour generalizes to eye processing in posttraumatic stress disorder. European Journal of Traumatology. 2022;13(1). https://doi.org/10.1080/20008198.2022.2044661.	Primary research	Quasi-experimental study	Emotional face stimuli with different gaze directions	Gaze cuing task, eye-tracking, computer keyboard buttons	To test whether avoidance extends to social cues (i.e. emotional gazes) that are unrelated to trauma	155	52	103	Presentation	Posttraumatic stress disorder	France	36.33 mean age	23 males, 29 females
10	Corden et al.	2008	Avoidance of emotionally arousing stimuli predicts social–perceptual impairment in Asperger's syndrome	University College London, London, UK	UK	Neuropsychologia	Databank	Corden B, Chilvers R, Skuse D. Avoidance of emotionally arousing stimuli predicts social–perceptual impairment in Asperger's syndrome. Neuropsychologia. 2008;46(1): 137-147. https://doi.org/10.1016/j.neuropsychologia.2007.08.005.	Primary research	Quasi-experimental study	Emotional face stimuli	Emotion recognition task, WASI, eye-tracking, computer mouse	To explore the aetiology of social–perceptual deficits in Asperger’s syndrome	42	21	21	Presentation	Autism	UK	33.80 mean age	16 males, 5 females
11	Crehan & Althoff	2021	Me looking at you, looking at me: The stare-in the-crowd effect and autism spectrum disorder	University of Vermont, Burlington, USA	USA	Journal of Psychiatric Research	Snowball	Crehan ET, Althoff RR. Me looking at you, looking at me: The stare-in the-crowd effect and autism spectrum disorder. Journal of Psychiatric Research. 2021;140: 101–109. https://doi.org/10.1016/j.jpsychires.2021.05.050.	Primary research	Quasi-experimental study	Persons with different gaze directions	Gaze discrimination task, WASI, SRS-A, ToMI-2-SR, eye-tracking, heart rate variability measuring, self-report questionnaire	To describe the stare-in-the-crowd (SITC) effect; the ability to detect self-directed gaze in a crowd, in autism	36	15	21	Presentation	Autism	USA	18-35 years	10 males, 5 females
12	Cuve et al.	2021	Alexithymia explains atypical spatiotemporal dynamics of eye gaze in autism	University of Oxford, Oxford, UK	UK	Cognition	Databank	Cuve HC, Castiello S, Shiferaw B, Ichijo E, Catmur C, Bird G. Alexithymia explains atypical spatiotemporal dynamics of eye gaze in autism. Cognition. 2021;212. https://doi.org/10.1016/j.cognition.2021.104710.	Primary research	Quasi-experimental study	Emotional face stimuli with different gaze directions	Emotion recognition task, TAS-20, eye-tracking	To investigate whether atypical visual exploration of emotional facial expressions is due to alexithymia	70	25	45	Presentation	Autism	UK	37.68 mean age	13 males, 11 females, 1 unspecified
13	de la Asuncion et al.	2015	Converging evidence of social avoidant behavior in schizophrenia from two approach-avoidance tasks	University of Antwerp, Antwerp, Belgium	Belgium	Journal of Psychiatric Research	Databank	de la Asuncion J, Docx L, Sabbe B, Morrens M, de Bruijn ERA. Converging evidence of social avoidant behavior in schizophrenia from two approach-avoidance tasks. Journal of Psychiatric Research. 2015;69: 135-141. https://doi.org/10.1016/j.jpsychires.2015.08.008.	Primary research	Quasi-experimental study	Emotional face stimuli with different gaze directions	Approach avoidance task, one-to-one personal space task	To directly compare approach-avoidance tendencies in schizophrenia patients	66	37	29	Presentation	Schizophrenia	Belgium	Adults	30 males, 7 females
14	Enter et al.	2016	Single dose testosterone administration alleviates gaze avoidance in women with Social Anxiety Disorder	Radboud University Nijmegen, Nijmegen, The Netherlands	The Netherlands	Psychoneuroendocrinology	Databank	Enter D, Terburg D, Harrewijn A, Spinhoven P, Roelofs K. Single dose testosterone administration alleviates gaze avoidance in women with Social Anxiety Disorder. Psychoneuroendocrinology. 2016;63: 26-33. https://doi.org/10.1016/j.psyneuen.2015.09.008.	Primary research	Randomized controlled trial	Emotional face stimuli, testosterone samples	Passive viewing task, LSAS, M.I.N.I., BDI, eye-tracking	To test, as a proof of principle, whether single dose testosterone administration can reduce gaze avoidance in social anxiety disorder	37	18	19	Presentation	Social anxiety disorder	The Netherlands	23.10 mean age	18 females
15	Figueiredo et al.	2019	Attentional bias for emotional faces in depressed and non-depressed individuals: an eye-tracking study	Federal University of Technology – Paraná, Curitiba, Brazil	Brazil	Annual International Conference of the EMBC	Databank	Figueiredo GR, Ripka WL, Romaneli EFR, Ulbricht L. Attentional bias for emotional faces in depressed and non-depressed individuals: an eye-tracking study. Annual International Conference of the IEEE Engineering in Medicine and Biology Society (EMBC). 2019;7: 5419-5422. https://www.doi.org/10.1109/EMBC.2019.8857878.	Primary research	Quasi-experimental study	Emotional face stimuli	Passive viewing task, BDI-2, eye-tracking	To measure attentional bias for faces in depressed and nondepressed individuals	69	25	44	Presentation	Depressive disorder	Brazil	29.40 mean age	Unspecified
16	Galazka et al.	2019	Pupillary Contagion in Autism	University of Gothenburg, Gothenburg, Sweden	Unspecified	Psychological Science	Databank	Galazka MA, Åsberg Johnels J, Zürcher NR, Hippolyte L, Lemonnier E, Billstedt E, Gillberg C, Hadjikhani N. Pupillary Contagion in Autism. Psychological Science. 2019;30(2): 309-315. https://doi.org/10.1177/0956797618809382.	Primary research	Quasi-experimental study	Emotional face stimuli	Emotion recognition task, eye-tracking	To investigate pupillary contagion (an involuntary change in the observer’s pupil size in response to the pupil size of another person) in individuals with autism	117	54	63	Presentation	Autism	Europe	21.37 mean age	49 males, 5 females
	Galazka et al.	2019	Pupillary Contagion in Autism	University of Gothenburg, Gothenburg, Sweden	Unspecified	Psychological Science	Databank	Galazka MA, Åsberg Johnels J, Zürcher NR, Hippolyte L, Lemonnier E, Billstedt E, Gillberg C, Hadjikhani N. Pupillary Contagion in Autism. Psychological Science. 2019;30(2): 309-315. https://doi.org/10.1177/0956797618809382.	Primary research	Quasi-experimental study	Emotional face stimuli	Emotion recognition task, eye-tracking	To investigate pupillary contagion (an involuntary change in the observer’s pupil size in response to the pupil size of another person) in individuals with autism	117	54	63	Presentation	Autism	Europe	21.37 mean age	49 males, 5 females
17	Gehrer et al.	2019	Impaired attention toward the eyes in psychopathic offenders: Evidence from an eye tracking study	University of Tübingen, Tübingen, Germany	Germany	Behaviour Research and Therapy	Databank	Gehrer NA, Scheeff J, Jusyte A, Schönenberg M. Impaired attention toward the eyes in psychopathic offenders: Evidence from an eye tracking study. Behaviour Research and Therapy. 2019;118: 121-129. https://doi.org/10.1016/j.brat.2019.04.009.	Primary research	Quasi-experimental study	Emotional face stimuli	Emotion recognition task, gender discrimination task, PCL-R, eye-tracking, computer mouse	To investigate gaze patterns in two groups of incarcerated psychopathic and non-psychopathic offenders	36	19	17	Presentation	Psychopathy	Germany	40.32 mean age	19 males
	Gehrer et al.	2019	Impaired attention toward the eyes in psychopathic offenders: Evidence from an eye tracking study	University of Tübingen, Tübingen, Germany	Germany	Behaviour Research and Therapy	Databank	Gehrer NA, Scheeff J, Jusyte A, Schönenberg M. Impaired attention toward the eyes in psychopathic offenders: Evidence from an eye tracking study. Behaviour Research and Therapy. 2019;118: 121-129. https://doi.org/10.1016/j.brat.2019.04.009.	Primary research	Quasi-experimental study	Emotional face stimuli	Emotion recognition task, gender discrimination task, PCL-R, eye-tracking, computer mouse	To investigate gaze patterns in two groups of incarcerated psychopathic and non-psychopathic offenders	36	19	17	Presentation	Psychopathy	Germany	40.32 mean age	19 males
18	Green et al.	2008	Visual processing of social context during mental state perception in schizophrenia	University of New South Wales & Black Dog Institute, Randwick, Australia	Australia	Journal of Psychiatry & Neuroscience	Databank	Green MJ, Waldron JH, Simpson I, Coltheart M. Visual processing of social context during mental state perception in schizophrenia. Journal of Psychiatry & Neuroscience. 2008;33(1): 34-42.	Primary research	Quasi-experimental study	Context-free and context-embedded characters	Emotion recognition task, DIP, SANS, SAPS, NART, eye-tracking	To examine schizophrenia patients’ visual attention to social contextual information during a novel mental state perception task	50	24	26	Presentation	Schizophrenia	Australia	18-60 years	13 males, 11 females
19	Grumet	1983	Eye Contact: The Core of Interpersonal Relatedness	University of Rochester, Rochester, USA	USA	Psychiatry	Databank	Grumet GW. Eye Contact: The Core of Interpersonal Relatedness. Psychiatry. 1983;46(2): 172-180. https://doi.org/10.1080/00332747.1983.11024189.	Discussion paper	Textual evidence: expert opinion	Not applicable	Not applicable	To show, citing evidence, that eye contact plays a central role in interpersonal relations	Not applicable	Not applicable	Not applicable	Presentation	Psychiatric disorders	Not applicable	Adults	Not applicable
20	Günther et al.	2021	Attentional processes during emotional face perception in social anxiety disorder: A systematic review and meta-analysis of eye-tracking findings	University of Leipzig Medical Center, Leipzig, Germany	Germany	Progress in Neuropsychopharmacology & Biological Psychiatry	Databank	Günther V, Kropidlowski A, Schmidt FM, Koelkebeck K, Kersting A, Suslow T. Attentional processes during emotional face perception in social anxiety disorder: A systematic review and meta-analysis of eye-tracking findings. Progress in Neuropsychopharmacology & Biological Psychiatry. 2021;111. https://doi.org/10.1016/j.pnpbp.2021.110353.	Evidence synthesis	Systematic review	Not applicable	Not applicable	To review and synthesize studies examining attention orientation in patients with clinical social anxiety by means of eyetracking methodology	Not applicable	Not applicable	Not applicable	Presentation	Social anxiety disorder	Not applicable	Adults	Not applicable
21	Horley et al.	2003	Social phobics do not see eye to eye: A visual scanpath study of emotional expression processing	Westmead Hospital, Westmead, Australia	Australia	Journal of Anxiety Disorders	Databank	Horley K, Williams LM, Gonsalvez C, Gordon E. Social phobics do not see eye to eye: A visual scanpath study of emotional expression processing. Journal of Anxiety Disorders. 2003;17: 33-44. https://doi.org/10.1016/S0887-6185(02)00180-9.	Primary research	Quasi-experimental study	Emotional face stimuli	Passive viewing task , SCID, SPAI, FNE, BDI-2, eye gaze monitoring system	To examine if social phobia is characterised by eye avoidance in social interaction, reflecting an exaggerated social sensitivity	30	15	15	Presentation	Social anxiety disorder	Australia	38.27 mean age	8 males, 7 females
22	Horley et al.	2004	Face to face: visual scanpath evidence for abnormal processing of facial expressions in social phobia	Westmead Hospital, Westmead, Australia	Australia	Psychiatry Research	Databank	Horley K, Williams LM, Gonsalvez C, Gordon E. Face to face: visual scanpath evidence for abnormal processing of facial expressions in social phobia. Psychiatry Research. 2004;127: 43-53. https://doi.org/10.1016/j.psychres.2004.02.016.	Primary research	Quasi-experimental study	Emotional face stimuli	Passive viewing task , SCID, SPAI, FNE, BDI-2, eye gaze monitoring system	To examine threat-related processing in social phobia; cognitive biases and fears regarding negative evaluation by others	44	22	22	Presentation	Social anxiety disorder	Australia	40.45 mean age	13 males, 9 females
	Horley et al.	2004	Face to face: visual scanpath evidence for abnormal processing of facial expressions in social phobia	Westmead Hospital, Westmead, Australia	Australia	Psychiatry Research	Databank	Horley K, Williams LM, Gonsalvez C, Gordon E. Face to face: visual scanpath evidence for abnormal processing of facial expressions in social phobia. Psychiatry Research. 2004;127: 43-53. https://doi.org/10.1016/j.psychres.2004.02.016.	Primary research	Quasi-experimental study	Emotional face stimuli	Passive viewing task , SCID, SPAI, FNE, BDI-2, eye gaze monitoring system	To examine threat-related processing in social phobia; cognitive biases and fears regarding negative evaluation by others	44	22	22	Presentation	Social anxiety disorder	Australia	40.45 mean age	13 males, 9 females
23	Howell et al.	2016	Relations among Social Anxiety, Eye Contact Avoidance, State Anxiety, and Perception of Interaction Performance during a Live Conversation	Ohio University, Athens, USA	USA	Cognitive Behaviour Therapy	Databank	Howell AN, Zibulsky DA, Srivastav A, Weeks JW. Relations among Social Anxiety, Eye Contact Avoidance, State Anxiety, and Perception of Interaction Performance during a Live Conversation. Cognitive Behaviour Therapy. 2016;45(2): 111-122. http://dx.doi.org/10.1080/16506073.2015.1111932.	Primary research	Quasi-experimental study	Conversation	ADIS, LSAS, SIAS, SUDS, PIP, eye-tracking	To examine the relationships among trait social anxiety, eye contact avoidance, state anxiety, and participants’ self-perceptions of interaction performance	20	5	15	Presentation	Social anxiety disorder	USA	Adults	5 females
	Howell et al.	2016	Relations among Social Anxiety, Eye Contact Avoidance, State Anxiety, and Perception of Interaction Performance during a Live Conversation	Ohio University, Athens, USA	USA	Cognitive Behaviour Therapy	Databank	Howell AN, Zibulsky DA, Srivastav A, Weeks JW. Relations among Social Anxiety, Eye Contact Avoidance, State Anxiety, and Perception of Interaction Performance during a Live Conversation. Cognitive Behaviour Therapy. 2016;45(2): 111-122. http://dx.doi.org/10.1080/16506073.2015.1111932.	Primary research	Quasi-experimental study	Conversation	ADIS, LSAS, SIAS, SUDS, PIP, eye-tracking	To examine the relationships among trait social anxiety, eye contact avoidance, state anxiety, and participants’ self-perceptions of interaction performance	20	5	15	Presentation	Social anxiety disorder	USA	Adults	5 females
24	Hutchings et al.	2018	Looking but not seeing: Increased eye fixations in behavioural-variant frontotemporal dementia	University of Sydney, Sydney, Australia	Australia	Behavioural Neurology	Databank	Hutchings R, Palermo R, Bruggeman J, Hodges JR, Piguet O, Kumfor F. Looking but not seeing: Increased eye fixations in behavioural-variant frontotemporal dementia. Behavioural Neurology. 2018;103: 71-81. https://doi.org/10.1016/j.cortex.2018.02.011.	Primary research	Quasi-experimental study	Emotional face stimuli	Emotion recognition task, TMT, eye-tracking	To investigate impairments in facial affect recognition in behavioural-variant fronto-temporal dementia	41	20	21	Presentation	Frontotemporal dementia	Australia	62.20 mean age	11 males, 9 females
25	Jeon et al.	2022	Evaluation of the correlation between gaze avoidance and schizophrenia psychopathology with deep learning-based emotional recognition	Inje University College of Medicine, Busan, South Korea	South Korea	Asian Journal of Psychiatry	Databank	Jeon GS, Choi HS, Jung DU, Moon S, Kim G, Kim SJ, Moon JJ, Kim YS, Jeon DW. Evaluation of the correlation between gaze avoidance and schizophrenia psychopathology with deep learning-based emotional recognition. Asian Journal of Psychiatry. 2022;68. https://doi.org/10.1016/j.ajp.2021.102974.	Primary research	Quasi-experimental study	Video with emotional face stimuli, examinator with direct gaze	Gazing task, emotion recognition task, PANSS, HAM-A, HAM-D, eye-tracking	To investigate the correlation between gaze avoidance and psychopathology in patients with schizophrenia through eye movement measurements in real-life interpersonal situations	45	45	0	Presentation	Schizophrenia	South Korea	34.40 mean age	11 males, 34 females
26	Kliemann et al.	2010	Atypical Reflexive Gaze Patterns on Emotional Faces in Autism Spectrum Disorders	Freie Universität Berlin, Berlin, Germany	Germany	Journal of Neuroscience	Databank	Kliemann D, Dziobek I, Hatri A, Steimke R, Heekeren HR. Atypical Reflexive Gaze Patterns on Emotional Faces in Autism Spectrum Disorders. Journal of Neuroscience. 2010;30(37): 12281-12287. https://doi.org/10.1523/JNEUROSCI.0688-10.2010.	Primary research	Quasi-experimental study	Emotional face stimuli with different gaze directions	Emotion recognition task, eye-tracking, computer keyboard button	To investigate the reason for atypical scan paths on emotional faces and reduced eye contact in autism	36	17	19	Presentation	Autism	Germany	32.70 mean age	12 males, 5 females
	Kliemann et al.	2010	Atypical Reflexive Gaze Patterns on Emotional Faces in Autism Spectrum Disorders	Freie Universität Berlin, Berlin, Germany	Germany	Journal of Neuroscience	Databank	Kliemann D, Dziobek I, Hatri A, Steimke R, Heekeren HR. Atypical Reflexive Gaze Patterns on Emotional Faces in Autism Spectrum Disorders. Journal of Neuroscience. 2010;30(37): 12281-12287. https://doi.org/10.1523/JNEUROSCI.0688-10.2010.	Primary research	Quasi-experimental study	Emotional face stimuli with different gaze directions	Emotion recognition task, eye-tracking, computer keyboard button	To investigate the reason for atypical scan paths on emotional faces and reduced eye contact in autism	36	17	19	Presentation	Autism	Germany	32.70 mean age	12 males, 5 females
27	Klin et al.	2003	The enactive mind, or from actions to cognition: lessons from autism	Yale University School of Medicine, New Haven, USA	USA	Philosophical Transactions of the Royal Society B	Snowball	Klin A, Jones W, Schultz R, Volkmar F. The enactive mind, or from actions to cognition: lessons from autism. Philosophical Transactions of the Royal Society of London. 2003;358(1430): 345-360. https://www.doi.org/10.1098/rstb.2002.1202.	Evidence synthesis	Textual evidence: expert opinion	Not applicable	Not applicable	To investigate the discrepancy in individuals with autism who are capable of solving explicit social cognitive problems at a level that is not matched by everyday social situations	Not applicable	Not applicable	Not applicable	Presentation	Autism	Not applicable	Adults	Not applicable
28	Moukheiber et al.	2010	Gaze avoidance in social phobia: Objective measure and correlates	Hôpital de la Pitié Salpêtrière, Paris, France	France	Behaviour Research and Therapy	Databank	Moukheiber A, Rautureau G, Perez-Diaz F, Soussignan R, Dubal S, Jouvent R, Pelissolo A. Gaze avoidance in social phobia: Objective measure and correlates. Behaviour Research and Therapy. 2010;48: 147-151. https://www.doi.org/10.1016/j.brat.2009.09.012.	Primary research	Quasi-experimental study	Emotional face stimuli	Passive viewing task, LSAS, HAD, eye-tracking	To test gaze aversion in subjects with social phobia compared to control subjects in different emotional faces of men and women using an eye tracker	50	26	24	Presentation	Social anxiety disorder	France	28.70 mean age	8 males, 11 females, 9 unspecified
29	Moukheiber et al.	2012	Gaze behaviour in social blushers	Hôpital de la Pitié Salpêtrière, Paris, France	France	Psychiatry Research	Databank	Moukheiber A, Rautureau G, Perez-Diaz F, Jouvent R, Pelissolo A. Gaze behaviour in social blushers. Psychiatry Research. 2012;200: 614-619. http://dx.doi.org/10.1016/j.psychres.2012.07.017.	Primary research	Quasi-experimental study	Emotional face stimuli	Passive viewing task, LSAS, HAD, eye-tracking	To compare gaze aversion in SAD participants with or without fear of blushing in front of pictures of different emotional faces using an eye-tracker	76	52	24	Presentation	Social anxiety disorder	France	27.40 mean age	26 males, 26 females
30	Rago	1977	Eye gaze and dominance heirarchy in profoundly mentally retarded males	University of Texas at Austin, Austin, USA	USA	American Journal of Mental Deficiency	Snowball	Rago WV. Eye gaze and dominance heirarchy in profoundly mentally retarded males. American Journal of Mental Deficiency. 1977;82: 145-148.	Primary research	Quasi-experimental study	Group interaction in playroom, gazing of experimenter	Dominance registration, aggressiveness registration, recording of mutual gaze	To determine the relationship between duration of eye gaze and ranked position in a social group's dominance hierarchy of males with mental retardation	24	12	12	Presentation	Mental retardation	USA	36.85 mean age	24 males
31	Riddiford et al.	2021	Gaze and social functioning associations in autism spectrum disorder: A systematic review and meta-analysis	Monash University, Melbourne, Australia	Australia	Autism Research	Databank	Riddiford JA, Enticott PG, Lavale A, Gurvich C. Gaze and social functioning associations in autism spectrum disorder: A systematic review and meta-analysis. Autism Research. 2021;15(8): 1380-1446. https://doi.org/10.1002/aur.2729.	Evidence synthesis	Systematic review	Not applicable	Not applicable	To explore the association between measures of gaze and social functioning in autism spectrum disorder	Not applicable	Not applicable	Not applicable	Presentation	Autism	Not applicable	Adults	Not applicable
32	Riemer	1955	Abnormalities of the gaze - A classification	410 Eastern Parkway, Brooklyn, USA	USA	Psychiatric Quarterly	Snowball	Riemer MD. Abnormalities of the gaze - A classification. Psychiatric Quarterly. 1955; 29: 659-672. https://doi.org/10.1007/BF01567483.	Primary research	Case report	Clinical treatment	Observation	To gather abnormalities of the gaze to classify variables	Unspecified	Unspecified	0	Presentation	Psychiatric disorders	USA	Adults	Unspecified
33	Rutherford & Towns	2008	Scan Path Differences and Similarities During Emotion Perception in those With and Without Autism Spectrum Disorders	McMaster University, Hamilton, Canada	Canada	Journal of Autism and Developmental Disorders	Databank	Rutherford MD, Towns AM. Scan Path Differences and Similarities During Emotion Perception in those With and Without Autism Spectrum Disorders. Journal of Autism and Developmental Disorders. 2008;38: 1371-1381. https://doi.org/10.1007/s10803-007-0525-7.	Primary research	Quasi-experimental study	Emotional face stimuli	Emotion recognition task, eye-tracking, computer keyboard buttons	To measure scan paths that people with and without autism spectrum disorder use when identifying simple and complex emotions	22	11	11	Presentation	Autism	Canada	25.00 mean age	11 males
34	Rutter et al.	2019	A Double-Blind Placebo Controlled Study of Intranasal Oxytocin’s Effect on Emotion Recognition and Visual Attention in Outpatients with Emotional Disorders	Boston University, Boston, USA	USA	Cognitive Therapy and Research	Databank	Rutter LA, Norton DJ, Brown BS, Brown TA. A Double-Blind Placebo Controlled Study of Intranasal Oxytocin’s Effect on Emotion Recognition and Visual Attention in Outpatients with Emotional Disorders. Cognitive Therapy and Research. 2019;43: 523-534. https://doi.org/10.1007/s10608-018-9974-x.	Primary research	Randomized controlled trial	Video's of emotional face stimuli, oxycotin samples	Emotion recognition task, ADIS, BDI, BAI, SIAS, eye-tracking, computer keyboard buttons	To examine the effect of intranasal oxytocin on emotion recognition and visual attention in outpatients presenting for assessment and treatment of emotional disorders	60	30	30	Presentation	Mood disorders	USA	27.33 mean age	23 males, 37 females
35	Rutter et al.	2021	Visual attention toward emotional stimuli: Anxiety symptoms correspond to distinct gaze patterns	Indiana University-Bloomington, Bloomington, USA	USA	PLOS ONE	Databank	Rutter LA, Norton DJ, Brown TA. Visual attention toward emotional stimuli: Anxiety symptoms correspond to distinct gaze patterns. PLOS ONE. 2021;16(5). https://doi.org/10.1371/journal.pone.0250176.	Primary research	Quasi-experimental study	Video's of emotional face stimuli	Emotion recognition task, ADIS, BDI, BAI, SIAS, eye-tracking, computer keyboard buttons	To examine eye fixation variables in participants with emotional disorders completing an emotion recognition task	60	22	38	Presentation	Depressive disorder	USA	18-65 years	Unspecified
	Rutter et al.	2021	Visual attention toward emotional stimuli: Anxiety symptoms correspond to distinct gaze patterns	Indiana University-Bloomington, Bloomington, USA	USA	PLOS ONE	Databank	Rutter LA, Norton DJ, Brown TA. Visual attention toward emotional stimuli: Anxiety symptoms correspond to distinct gaze patterns. PLOS ONE. 2021;16(5). https://doi.org/10.1371/journal.pone.0250176.	Primary research	Quasi-experimental study	Video's of emotional face stimuli	Emotion recognition task, ADIS, BDI, BAI, SIAS, eye-tracking, computer keyboard buttons	To examine eye fixation variables in participants with emotional disorders completing an emotion recognition task	60	25	35	Presentation	Anxiety disorder	USA	18-65 years	Unspecified
36	Schneier et al.	2011	Fear and avoidance of eye contact in social anxiety disorder	New York State Psychiatric Institute, New York, USA	USA	Comprehensive Psychiatry	Databank	Schneier FR, Lodebaugh TL, Blanco C, Lewin H, Liebowitz MR. Fear and avoidance of eye contact in social anxiety disorder. Comprehensive Psychiatry. 2011;52(1): 81-87. https://doi.org/10.1016/j.comppsych.2010.04.006.	Primary research	Quasi-experimental study	Paroxetine samples	GARS, LSAS, HRSD, BDI, SIAS, SBS, survey	To characterize fear and avoidance of eye contact in patients with social anxiety disorder and in nonpatient samples	140	44	96	Presentation	Social anxiety disorder	USA	32.00 mean age	23 males, 21 females
37	Seitz et al.	2021	An eye-tracking study of interpersonal threat sensitivity and adverse childhood experiences in borderline personality disorder	Heidelberg University, Heidelberg, Germany	Germany	Borderline Personality Disorder and Emotion Dysregulation	Databank	Seitz KI, Leitenstorfer J, Krauch M, Hillman K, Boll S, Ueltzhoeffer K, Neukel C, Kleindienst N, Herpertz SC, Bertsch K. An eye-tracking study of interpersonal threat sensitivity and adverse childhood experiences in borderline personality disorder. Borderline Personality Disorder and Emotion Dysregulation. 2012;8(2). https://doi.org/10.1186/s40479-020-00141-7.	Primary research	Quasi-experimental study	Emotional face stimuli	Emotion recognition task, CTQ, SCID-1, IPDE, BSL-23, BDI-2, STAI, DERS, RPM, eye-tracking	To investigate interpersonal threat hypersensitivity and its association with adverse childhood experiences in patients with borderline personality disorder employing eye-tracking technology	68	46	25	Presentation	Borderline personality disorder	Germany	28.60 mean age	46 females
38	Singleton et al.	2023	Social cognition deficits and biometric signatures in the behavioural variant of Alzheimer’s disease	Vrije Universiteit Amsterdam, Amsterdam, The Netherlands	The Netherlands	Brain	Databank	Singleton EH, Fieldhouse JLP, van 't Hooft JJ, Scarioni M, van Engelen MPE, Sikkes SAM, de Boer C, Bocancea DI, van den Berg E, Scheltens P, van der Flier WM, Papma JM, Pijnenburg YAL, Ossenkoppele R. Social cognition deficits and biometric signatures in the behavioural variant of Alzheimer’s disease. Brain. 2023;146(5): 2163-2174. https://doi.org/10.1093/brain/awac382.	Primary research	Quasi-experimental study	Emotional face stimuli	Emotion recognition task, DGS, TMT, Stroop 1, 2 and 3, RAVLT, VAT, VFT, IRI, SNQ-22, eye-tracking	To investigate multiple social cognition components while measuring eye movements and galvanic skin response in patients with Alzheimer disease	51	12	39	Presentation	Alzheimer's disease	The Netherlands	66.60 mean age	9 males, 3 females
39	Stuart et al.	2023	Eye Gaze in Autism Spectrum Disorder: A Review of Neural Evidence for the Eye Avoidance Hypothesis	University of Western Australia, Crawley, Australia	Australia	Journal of Autism and Developmental Disorders	Grey literature	Stuart N, Whitehouse A, Palermo R, Bothe E, Badcock N. Eye Gaze in Autism Spectrum Disorder: A Review of Neural Evidence for the Eye Avoidance Hypothesis. Journal of Autism and Developmental Disorders. 2023;53: 1884-1905. https://doi.org/10.1007/s10803-022-05443-z.	Evidence synthesis	Textual evidence: narrative	Not applicable	Not applicable	To evaluate studies that measured the relationship between eye gaze and activity in the ‘social brain’ when viewing facial stimuli	Not applicable	Not applicable	Not applicable	Presentation	Autism	Not applicable	Adults	Not applicable
40	Van Rijn	2015	Social Attention in 47,XXY (Klinefelter Syndrome): Visual Scanning of Facial Expressions Using Eyetracking.	Leiden University, Leiden, the Netherlands	The Netherlands	Journal of the International Neuropsychological Society	Databank	Van Rijn S. Social Attention in 47,XXY (Klinefelter Syndrome): Visual Scanning of Facial Expressions Using Eyetracking. Journal of the International Neuropsychological Society. 2015;21(5): 364-372. https://www.doi.org/10.1017/S1355617715000302.	Primary research	Quasi-experimental study	Emotional face stimuli	Emotion recognition task, ABCL, WAIS-3, SIB, eye-tracking	To study social attention, that is, spontaneous orientation toward facial expressions in people with Klnefelter syndrome	37	17	20	Presentation	Klinefelter syndrome (47,XXY)	The Netherlands	37.90 mean age	17 males
41	Weeks et al.	2013	Gaze avoidance in social anxiety disorder	Ohio University, Athens, USA	USA	Depression and Anxiety	Snowball	Weeks JW, Howell AN, Goldin PR. Gaze avoidance in social anxiety disorder. Depression and Anxiety. 2013;30: 749–756. https://doi.org/10.1002/da.22146.	Primary research	Quasi-experimental study	Video's of speaking actor with direct gaze	Free video watching task, SET-M, SIAS, ADIS, FPES, BFNE-S, GAD-Q-IV, PDSS-SR, BDI-2	To elucidate the relationship between gaze avoidance and social anxiety disorder	35	20	15	Presentation	Social anxiety disorder	USA	18.90 mean age	5 males, 15 females
42	Weeks et al.	2019	Fear guides the eyes of the beholder: assessing gaze avoidance in social anxiety disorder via covert eye tracking of dynamic social stimuli	Ohio University, Athens, USA	USA	Journal of Anxiety Disorders	Snowball	Weeks JW, Howell AN, Srivastav A, Goldin PR. "Fear guides the eyes of the beholder": assessing gaze avoidance in social anxiety disorder via covert eye tracking of dynamic social stimuli. Journal of Anxiety Disorders. 2019;65: 56–63. https://doi.org/10.1016/j.janxdis.2019.05.005.	Primary research	Quasi-experimental study	Video's of speaking actor with direct gaze	Free video watching task, SET-M, ADIS, FPES, SUDS	To elucidate the relationship between gaze avoidance and social anxiety disorder	49	27	22	Presentation	Social anxiety disorder	USA	25.04 mean age	11 males, 16 females

## Sheet: Q2 - Interpretations
	Data extraction Scoping Review
	INCLUDED - INTERPRETATIONS - RESEARCH SUBQUESTION 2
	Evidence source details and characteristics (citation details)							Reference citation according to Vancouver style							Details/results extracted from source of evidence (in relation to the concept of the scoping review)
	Author, for example:	Year:	Title of source:	Affiliation	Location study data was collected in/for	Publication:	Medium	Reference citation:	Type of evidence source:	Study design/methodology (Critical Appraisal):	Substudy	Intervention	Measurement Instruments	Aim of the article:	(N) Total participants	(N) Intervention group	(N) Control group	Focus in eye contact	Population being studied for appearance of eye contact: psychiatric disorder	Country	Age	Sex
1	Ashwin et al.	2009	Positive and negative gaze perception in autism spectrum conditions	University of Cambridge, Cambridge, UK	UK	Social Neuroscience	Databank	Ashwin C, Ricciardelli P, Baron-Cohen S. Positive and negative gaze perception in autism spectrum conditions. Social Neuroscience. 2009;4(2): 153-164. https://doi.org/10.1080/17470910802337902.	Primary research	Quasi-experimental study		Emotional face stimuli with different gaze directions	Gaze discrimination task, response box buttons	To investigate gaze direction perception in typical males and females, and males with autism spectrum disorder using facial stimuli with positive or negative polarity of the eyes	30	15	15	Interpretation	Autism	UK	29.90 mean age	15 males
2	Ashwin et al.	2015	Atypical integration of social cues for orienting to gaze direction in adults with autism	University of Cambridge, Cambridge, UK	UK	Molecular Autism	Databank	Ashwin C, Hietanen JK, Baron-Cohen S. Atypical integration of social cues for orienting to gaze direction in adults with autism. Molecular Autism. 2015;6(5). https://doi.org/10.1186/2040-2392-6-5.	Primary research	Quasi-experimental study		Face and shoulder stimuli with neutral expression, different orientations and gaze forward	Target detection task, AQ, response box buttons	To investigate the form of integration of social cues for orienting to gaze direction in adults with autism	46	23	23	Interpretation	Autism	UK	33.90 mean age	23 males
3	Aydin et al.	2023	Face processing in young adults with autism and ADHD: An event related potentials study	King’s College London, London, UK	UK	Frontiers in Psychiatry	Databank	Aydin U, Cañigueral R, Tye C, McLoughlin G. Face processing in young adults with autism and ADHD: An event related potentials study. Frontiers in Psychiatry. 2023;14. https://doi.org/10.3389/fpsyt.2023.1080681.	Primary research	Quasi-experimental study		Emotional face stimuli with different gaze directions	Passive viewing task, DIVA-2, ADOS-2, EEG	To investigate if face processing during young adulthood could provide important information on the adult outcomes of autism and ADHD	566	31	535	Interpretation	Autism	UK	22.30 mean age	22 males, 9 females
	Aydin et al.	2023	Face processing in young adults with autism and ADHD: An event related potentials study	King’s College London, London, UK	UK	Frontiers in Psychiatry	Databank	Aydin U, Cañigueral R, Tye C, McLoughlin G. Face processing in young adults with autism and ADHD: An event related potentials study. Frontiers in Psychiatry. 2023;14. https://doi.org/10.3389/fpsyt.2023.1080681.	Primary research	Quasi-experimental study		Emotional face stimuli with different gaze directions	Passive viewing task, DIVA-2, ADOS-2, EEG	To investigate if face processing during young adulthood could provide important information on the adult outcomes of autism and ADHD	566	93	473	Interpretation	ADHD	UK	22.20 mean age	53 males, 40 females
4	Bailey et al.	1977	The threatening stare: Differential response latencies in mild and profoundly retarded adults	Virginia Commonwealth University, Richmond, USA	USA	American journal of mental deficiency	Snowball	Bailey KG, Tipton RM, Taylor PF. The threatening stare: differential response latencies in mild and profoundly retarded adults. American journal of mental deficiency. 1977;81(6): 599-602.	Primary research	Quasi-experimental study		Staring Caucasian male with motionless aggressive posture	Aggressiveness and avoidancy rating form	To examine the influence of threatening-stare on response latencies in retarded adults and what is the impact on mildly retarded people	120	60	60	Interpretation	Mental retardation	USA	Adults	Unspecified
5	Baron-Cohen et al.	1997	Is There a “Language of the Eyes”? Evidence from Normal Adults, and Adults with Autism or Asperger Syndrome	University of Cambridge, Cambridge,UK	UK	Visual Cognition	Databank	Baron-Cohen S, Wheelwright S, Jolliffe T. Is There a “Language of the Eyes”? Evidence from Normal Adults, and Adults with Autism or Asperger Syndrome. Visual Cognition. 1997;4(3): 311-331. https://doi.org/10.1080/713756761.	Primary research	Quasi-experimental study	Study 3	Emotional face stimuli with full face and eyes only	Emotion recognition task	To investigate whether we perceive the eyes as more expressive of mental states than the mouth, and whether this is especially true for the complex mental states	32	16	16	Interpretation	Autism	UK	28.60 mean age	13 males, 3 females
6	Baron-Cohen et al.	1999	Social intelligence in the normal and autistic brain: an fMRI study	University of Cambridge, Cambridge, UK	UK	European Journal of Neuroscience	Snowball	Baron-Cohen S, Ring HA, Wheelwright S, Bullmore ET, Brammer MJ, Simmons A, Williams SCR. Social intelligence in the normal and autistic brain: an fMRI study. European Journal of Neuroscience. 1999;11(6): 1891-1898. https://doi.org/10.1046/j.1460-9568.1999.00621.x.	Primary research	Quasi-experimental study		Emotional eye region along with words of mental states	Emotion recognition task, gender categorization task, MRI, response box buttons	To test in normal subjects as well as patient with high-functioning autism or Asperger syndrome, Brothers' theory of the existence of 'social intelligence'	18	6	12	Interpretation	Autism	UK	22.20 mean age	4 males, 2 females
7	Baron-Cohen et al.	2001	The Reading the Mind in the Eyes Test Revised Version: A Study with Normal Adults, and Adults with Asperger Syndrome or High-functioning Autism	University of Cambridge, Cambridge, UK	UK	The Journal of Child Psychology and Psychiatry	Snowball	Baron-Cohen S, Wheelwright S, Hill J, Raste Y, Plumb I. The 'Reading the Mind in the Eyes" Test Revised Version: A Study with Normal Adults, and Adults with Asperger Syndrome or High-functioning Autism. The Journal of Child Psychology and Psychiatry. 2001;42(2): 241-251. https://doi.org/10.1111/1469-7610.00715.	Primary research	Diagnostic test accuracy study		Emotional eye region along with words of mental states	Emotion recognition task, RMET-R, response box buttons	To rectify limitations of several psychometric problems of the Reading the Mind in the Eyes Test and come to a revised version	254	15	239	Interpretation	Autism	UK	29.70 mean age	15 males
8	Berchio et al.	2017a	Dysfunctional gaze processing in bipolar disorder	University of Geneva, Geneva, Switzerland	Switzerland	NeuroImage: Clinical	Databank	Berchio C, Piguet C, Michel CM, Cordera P, Rihs TA, Dayer AG, Aubry JM. Dysfunctional gaze processing in bipolar disorder. NeuroImage: Clinical. 2017;16: 545-556. http://dx.doi.org/10.1016/j.nicl.2017.09.006.	Primary research	Quasi-experimental study		Neutral face stimuli with direct and averted gaze	Emotion recognition task, recall task, DIGS, YMRS, HDRS, WAIS-R, STAI, EEG	To explore the role of attentional control on face processing in bipolar patients	38	19	19	Interpretation	Bipolar disorder	Switzerland	34.95 mean age	11 males, 8 females
9	Berchio et al.	2017b	Face and gaze perception in borderline personality disorder: An electrical neuroimaging study	University of Geneva, Geneva, Switzerland	Switzerland	Psychiatry Research: Neuroimaging	Databank	Berchio C, Piguet C, Gentsch K, Küng Al, Rihs TA, Hasler R, Aubry JM, Dayer A, Michel CM, Perroud N. Face and gaze perception in borderline personality disorder: An electrical neuroimaging study. Psychiatry Research: Neuroimaging. 2017;269: 62-72. http://dx.doi.org/10.1016/j.pscychresns.2017.08.011.	Primary research	Quasi-experimental study		Face stimuli with direct and averted gaze	Emotion recognition task, recall task, SCID (BPD part), STAI, HDRS, CTQ, DIGS, EEG	To investigate the temporal-spatial dynamics of spontaneous gaze processing in borderline personality disorder	38	19	19	Interpretation	Borderline personality disorder	Switzerland	23.40 mean age	19 females
10	Caruana et al.	2020	Gaze direction biases emotion categorisation in schizophrenia	Macquarie University, Sydney, Australia	Australia	Schizophrenia Research: Cognition	Databank	Caruana N, Inkley C, El Zein M. Gaze direction biases emotion categorisation in schizophrenia. Schizophrenia Research: Cognition. 2020;21(9). https://doi.org/10.1016/j.scog.2020.100181.	Primary research	Quasi-experimental study		Emotional facial stimuli with direct and averted faces	Emotion recognition task, SAPS, SANS, SPQ	To examine whether the mechanisms which govern the integration of eye gaze reflects a fundamental ‘bottom-up’ perceptual deficit or a ‘top-down’ cognitive bias in schizophrenia	41	15	21	Interpretation	Schizophrenia	Australia	53.93 mean age	6 males, 9 females
11	Dalton et al.	2008	Brain function and gaze fixation during facial-emotion processing in fragile X and autism	University of Wisconsin, Madison, USA	USA	Autism Research	Databank	Dalton KM, Holsen L, Abbeduto L, Davidson RJ. Brain function and gaze fixation during facial-emotion processing in fragile X and autism. Autism Research. 2008;1(4): 231-239. https://doi.org/10.1002/aur.32.	Primary research	Quasi-experimental study		Emotional facial stimuli	Emotion recognition task, eye-tracking, MRI, SCQ, ADI-R, WRIT, response box buttons	To investigate the underlying brain mechanisms associated with the social and emotional deficits in fragile X syndrome and autism spectrum disorder	38	9	29	Interpretation	Fragile X syndrome	USA	20.70 mean age	3 males, 6 females
12	Dinkler et al.	2019	Visual scanning during emotion recognition in long-term recovered anorexia nervosa: An eye-tracking study	University of Gothenburg, Gothenburg, Sweden	Sweden	International Journal of Eating Disorders	Databank	Dinkler L, Dobrescu SR, Råstam M, Gillberg C, Gillberg C, Wentz E, Hadjikhani N. Visual scanning during emotion recognition in long-term recovered anorexia nervosa: An eye-tracking study. International Journal of Eating Disorders. 2019;52(6): 691-700. https://doi.org/10.1002/eat.23066.	Primary research	Quasi-experimental study		Emotional face stimuli	Emotion recognition task, SCID, WAIS-R, M.I.N.I., TAS-20, eye-tracker, button box	To examine Facial Emotion Recognition (FER) and visual scanning behavior during FER in women long-term recovered from teenage-onset anorexia nervosa	57	26	31	Interpretation	Anorexia nervosa	Sweden	38-47 years	26 females
13	Domes et al.	2013	Oxytocin Promotes Facial Emotion Recognition and Amygdala Reactivity in Adults with Asperger Syndrome	University of Freiburg, Freiburg, Germany	Germany	Neuropsychopharmacology	Databank	Domes G, Kumbier E, Heinrichs M, Herpertz SC. Oxytocin Promotes Facial Emotion Recognition and Amygdala Reactivity in Adults with Asperger Syndrome. Neuropsychopharmacology. 2013;39: 698-706. https://doi.org/10.1038/npp.2013.254.	Primary research	Randomized controlled trial		Emotional face stimuli, verbal labels, oxytocin samples	Emotion recognition task, MRI, ADI-R, ADOS-R, WASI, mood questionnaire	To examine the neural and behavioral effects of a single dose of intranasal oxytocin on emotion recognition in individuals with Asperger syndrome	28	14	14	Interpretation	Autism	Germany	24.00 mean age	14 males
14	Eddy et al.	2012	Is Huntington's disease associated with deficits in theory of mind?	Barberry National Centre for Mental Health, Birmingham, UK	UK	Acta Neurologica Scandinavica	Databank	Eddy CM, Mahalingappa S, Rickards HE. Is Huntington's disease associated with deficits in theory of mind?. Acta Neurologica Scandinavica. 2012;126(6): 376-383. https://doi.org/10.1111/j.1600-0404.2012.01659.x.	Primary research	Quasi-experimental study		Emotional eye region along with words of mental states	Emotion recognition task, Faux pas task, MMSE, RMET, Stroop, FAS test, DOT-A, PBA-S	To investigate whether individuals with Huntington disease exhibit impairments in the understanding of other people’s mental states, an aspect of Theory of Mind	32	16	16	Interpretation	Huntington's disease	UK	57.50 mean age	8 males, 8 females
15	Fertuck et al.	2009	Enhanced ‘Reading the Mind in the Eyes’ in borderline personality disorder compared to healthy controls	Columbia University, New York, USA	USA	Psychological Medicine	Databank	Fertuck EA, Jekal A, Song I, Wyman B, Morris MC, Wilson ST, Brodsky BS, Stanley B. Enhanced ‘Reading the Mind in the Eyes’ in borderline personality disorder compared to healthy controls. Psychological Medicine. 2009;39(12): 1979-1988. https://doi.org/10.1017/S003329170900600X.	Primary research	Diagnostic test accuracy study		Emotional face stimuli	Emotion recognition task, SCID, RMET, POMS, BDI	To clarify and extend past findings in Borderline personality disorder by using the Reading the Mind in the Eyes Test	55	30	25	Interpretation	Borderline personality disorder	USA	29.80 mean age	4 males, 26 females
16	Foley & Gentile	2010	Nonverbal Communication in Psychotherapy	Wright State University Boonshoft School of Medicine, Dayton, USA	USA	Psychiatry	Grey literature	Foley GN, Gentile JP. Nonverbal Communication in Psychotherapy. Psychiatry. 2010;7(6): 38-44.	Evidence synthesis	Case report		Not applicable	Not applicable	To describie how various aspects of nonverbal communication that may occur within the setting of psychotherapy	Not applicable	Not applicable	Not applicable	Interpretation	Not applicable	Not applicable	Adults	Not applicable
17	Forgeot d’Arc	2017	Gaze direction detection in autism spectrum disorder	PSL Research University, Paris, France	France	Autism	Snowball	Forgeot d’Arc B, Delorme R, Zalla T, Lefebvre A, Amsellem F, Moukawane S, Lettellier L, Leboyer M, Mouren MC, Ramus F. Gaze direction detection in autism spectrum disorder. Autism. 2017;21(1): 100–107. https://doi.org/10.1177/1362361316630880.	Primary research	Quasi-experimental study		Emotional face stimuli	Gaze direction detection task, computer keyboard buttons	To investigate whether the detection of gaze direction toward an object is less accurate in autism spectrum disorder	71	22	49	Interpretation	Autism	France	31.80 mean age	20 males, 2 females
18	Franck et al.	1998	Gaze discrimination is unimpaired in schizophrenia	Institut des Sciences Cognitives, Bron, France	France	Psychiatry Research	Snowball	Franck N, Daprati E, Michel F, Saoud M, Daléry J, Marie-Cardine M, Georgieff N. Gaze discrimination is unimpaired in schizophrenia. Psychiatry Research. 1998;81(1): 67–75. https://doi.org/10.1016/S0165-1781(98)00082-1.	Primary research	Quasi-experimental study		Emotional face stimuli	Gaze direction detection task, computer keyboard buttons	To investigate whether gaze direction detection and interpretation of gaze is impaired in schizophrenia	58	22	36	Interpretation	Schizophrenia	France	31.50 mean age	19 males, 3 females
19	Fujiwara et al.	2017	Visual Attention to Ambiguous Emotional Faces in Eating Disorders: Role of Alexithymia	University of Alberta, Edmonton, Canada	Canada	European Eating Disorders Review	Databank	Fujiwara E, Kube VL, Rochman D, Macrae-Korobkov AK, Peynenburg V. Visual Attention to Ambiguous Emotional Faces in Eating Disorders: Role of Alexithymia. European Eating Disorders Review. 2017;25(6): 451-460. https://doi.org/10.1002/erv.2535.	Primary research	Randomized controlled trial		Emotional face stimuli	Emotion recognition task, eye-tracker, TAS-20, DASS-21, MSI-BPD, Alcohol Use Disorders Identification Test	To test if elevated levels of alexithymia may explain emotional face-processing problems in a mixed Eating Disorders group with anorexia and with bulimia	74	24	50	Interpretation	Eating disorders	Canada	23.33 mean age	24 females
20	Gamer et al.	2011	Who is looking at me? The cone of gaze widens in social phobia	University of Würzburg, Würzburg, Germany	Germany	Cognition and Emotion	Databank	Gamer M, Hecht H, Seipp N, Hiller W. Who is looking at me? The cone of gaze widens in social phobia. Cognition and Emotion. 2011;25(4): 756-764. https://doi.org/10.1080/02699931.2010.503117.	Primary research	Quasi-experimental study		Rotating male human head	Adjustment tasks (centring or decentring), SCID, SPAI	To examine whether the cone of gaze is altered in people with social phobia	16	8	8	Interpretation	Social anxiety disorder	Germany	28.80 mean age	5 males, 3 females
21	Gutiérrez-García et al.	2018	Social anxiety and detection of facial untrustworthiness: Spatio-temporal oculomotor profiles	Universidad de Burgos, Burgos, Spain	Spain	Psychiatry Research	Databank	Gutiérrez-García A, Calvo MG, Eysenck MW. Social anxiety and detection of facial untrustworthiness: Spatio-temporal oculomotor profiles. Psychiatry Research. 2018;262: 55-62. https://doi.org/10.1016/j.psychres.2018.01.031.	Primary research	Quasi-experimental study		Emotional face stimuli	Genuinity recognition task, BFNE, SIAS, SPS, eye-tracking	To investigate attentional bias (selective early fixation on the eye region) to account for the tendency to distrust ambiguous smiling faces with non-happy eyes in social anxiety	48	24	24	Interpretation	Social anxiety disorder	Spain	21.71 mean age	Unspecified
22	Harbort et al.	2017	The effects of social pressure and emotional expression on the cone of gaze in patients with social anxiety disorder	Johannes Gutenberg - Universität Mainz, Mainz, Germany	Germany	Journal of Behavior Therapy and Experimental Psychiatry	Databank	Harbort J, Spiegel J, Witthöft M, Hecht H. The effects of social pressure and emotional expression on the cone of gaze in patients with social anxiety disorder. Journal of Behavior Therapy and Experimental Psychiatry. 2017;55: 16-24. http://dx.doi.org/10.1016/j.jbtep.2016.11.004.	Primary research	Quasi-experimental study	Study 1	Rotating human head	Gaze discrimination task, SAM	To investigate if social pressure influences the width of the gaze cone in social anxiety disorder	41	20	21	Interpretation	Social anxiety disorder	Germany	32.45 mean age	6 males, 14 females
	Harbort et al.	2017	The effects of social pressure and emotional expression on the cone of gaze in patients with social anxiety disorder	Johannes Gutenberg - Universität Mainz, Mainz, Germany	Germany	Journal of Behavior Therapy and Experimental Psychiatry	Databank	Harbort J, Spiegel J, Witthöft M, Hecht H. The effects of social pressure and emotional expression on the cone of gaze in patients with social anxiety disorder. Journal of Behavior Therapy and Experimental Psychiatry. 2017;55: 16-24. http://dx.doi.org/10.1016/j.jbtep.2016.11.004.	Primary research	Quasi-experimental study	Study 2	Rotating human head	Gaze discrimination task, SAM	To investigate if facial emotion influences the width of the gaze cone in social anxiety disorder	40	20	20	Interpretation	Social anxiety disorder	Germany	29.10 mean age	7 males, 13 females
23	Hepp et al.	2019	Low positive affect display mediates the association between borderline personality disorder and negative evaluations at zero acquaintance	Heidelberg University, Heidelberg, Germany	Germany	Borderline Personality Disorder and Emotion Dysregulation	Databank	Hepp J, Gebhardt S, Kieslich PJ, Störkel LM, Niedtfeld I. Low positive affect display mediates the association between borderline personality disorder and negative evaluations at zero acquaintance. Borderline Personality Disorder and Emotion Dysregulation. 2019;6(4). https://doi.org/10.1186/s40479-019-0103-6.	Primary research	Quasi-experimental study		Video recordings of conversations of participants	Personality categorization task, trustworthiness, likeability and cooperativeness rating	To investigate whether non-verbal cues positive affect display, negative affect display, and eye contact contribute to negative first impressions of those with borderline personality disorder	101	101	0	Interpretation	Borderline personality disorder	Germany	23.70 mean age	40 males, 61 females
24	Hooker & Park	2005	You must be looking at me: The nature of gaze perception in schizophrenia patients	University of California, Berkeley, USA	USA	Cognitive Neuropsychiatry	Snowball	Hooker C, Park S. You must be looking at me: The nature of gaze perception in schizophrenia patients. Cognitive Neuropsychiatry. 2005;10(5): 327-345. https://doi.org/10.1080/13546800444000083.	Primary research	Quasi-experimental study		Emotional face stimuli with different gaze directions	Gaze discrimination task, SADS, SPQ	To investigate whether nonspecific perceptual abnormalities could explain gaze perception deficits and whether schizophrenia patients show a direct gaze bias in their judgement	34	15	19	Interpretation	Schizophrenia	USA	40.10 mean age	10 males, 5 females
	Hooker & Park	2005	You must be looking at me: The nature of gaze perception in schizophrenia patients	Harvard University, Boston, USA	USA	Cognitive Neuropsychiatry	Snowball	Hooker C, Park S. You must be looking at me: The nature of gaze perception in schizophrenia patients. Cognitive Neuropsychiatry. 2005;10(5): 327–345. https://doi.org/10.1080/13546800444000083.	Primary research	Quasi-experimental study		Face stimuli with different gaze directions	Gaze discrimination task, SPQ	To investigate whether nonspecific perceptual abnormalities could explain gaze perception deficits and whether schizophrenia patients show a direct gaze bias in their judgement	34	15	19	Interpretation	Schizophrenia	USA	40.10 mean age	10 males, 5 females
25	Hutchings et al.	2017	Disrupted Face Processing in Frontotemporal Dementia: A Review of the Clinical and Neuroanatomical Evidence	Neuroscience Research Australia, Sydney, Australia	Australia	Neuropsychology Review	Databank	Hutchings R, Palermo R, Piguet O, Kumfor F. Disrupted Face Processing in Frontotemporal Dementia: A Review of the Clinical and Neuroanatomical Evidence. Neuropsychology Review. 2017;27: 18-30. https://doi.org/10.1007/s11065-016-9340-2.	Evidence synthesis	Textual evidence: narrative		Not applicable	Not applicable	To synthesize existing evidence on disrupted face processing in fronto-temporal dementia	Not applicable	Not applicable	Not applicable	Interpretation	Frontotemporal dementia	Not applicable	Adults	Not applicable
26	Itier & Batty	2009	Neural bases of eye and gaze processing: The core of social cognition	University of Waterloo, Waterloo, Canada	Canada & France	Neuroscience & Biobehavioral Reviews	Databank	Itier XJ, Batty M. Neural bases of eye and gaze processing: The core of social cognition. Neuroscience & Biobehavioral Reviews. 2009;33(6): 843-863. https://doi.org/10.1016/j.neubiorev.2009.02.004.	Evidence synthesis	Textual evidence: narrative		Not applicable	Not applicable	To address the central role of eyes and gaze in social cognition	Not applicable	Not applicable	Not applicable	Interpretation	Autism	Not applicable	Adults	Not applicable
27	Jun et al.	2013	Cone of direct gaze as a marker of social anxiety in males	University of New South Wales, Sydney, Australia	UK	Psychiatry Research	Databank	Jun YY, Mareschal I, Clifford CWG, Dadds MR. Cone of direct gaze as a marker of social anxiety in males. Psychiatry Research. 2013;210: 193-198. http://dx.doi.org/10.1016/j.psychres.2013.05.020.	Primary research	Quasi-experimental study		Emotional face stimuli with different gaze directions and irises	Gaze discrimination task, DASS, FNE, MOGE	To test the Cone of Direct Gaze measure of “being looked at” in social anxiety	92	29	63	Interpretation	Social anxiety disorder	UK	18.90 mean age	9 males, 20 females
	Jun et al.	2013	Cone of direct gaze as a marker of social anxiety in males	University of New South Wales, Sydney, Australia	UK	Psychiatry Research	Databank	Jun YY, Mareschal I, Clifford CWG, Dadds MR. Cone of direct gaze as a marker of social anxiety in males. Psychiatry Research. 2013;210: 193-198. http://dx.doi.org/10.1016/j.psychres.2013.05.020.	Primary research	Quasi-experimental study		Emotional face stimuli with different gaze directions and irises	Gaze discrimination task, DASS, FNE, MOGE	To test the Cone of Direct Gaze measure of “being looked at” in social anxiety	92	29	63	Interpretation	Social anxiety disorder	UK	18.90 mean age	9 males, 20 females
28	Kington et al.	2000	Impaired eye expression recognition in schizophrenia	University of Wales, Cardi, UK	UK	Journal of Psychiatric Research	Databank	Kington JM, Jones LA, Watt AA, Hopkin EJ, Williams J. Impaired eye expression recognition in schizophrenia. Journal of Psychiatric Research. 2000;34(4-5): 341-347. https://doi.org/10.1016/S0022-3956(00)00029-7.	Primary research	Quasi-experimental study		Emotional face stimuli with word describing mental state	Emotion recognition task, quick test measure of IQ	To assess the ability of individuals with schizophrenia to recognise simple and complex mental states from eye expressions alone	32	16	16	Interpretation	Schizophrenia	UK	34.07 mean age	13 males, 3 females
29	Kirchner et al.	2010	Autistic Symptomatology, Face Processing Abilities, and Eye Fixation Patterns	Freie Universität Berlin, Berlin, Germany	Germany	Journal of Autism and Developmental Disorders	Databank	Kirchner JC, Hatri A, Heekeren HR, Dziobek I. Autistic Symptomatology, Face Processing Abilities, and Eye Fixation Patterns. Journal of Autism and Developmental Disorders. 2011;41: 158-167. https://doi.org/10.1007/s10803-010-1032-9.	Primary research	Quasi-experimental study		Emotional face and eye region along with words of mental states	Emotion recognition task, eye-tracking, MET	To investigate the relevance of deviant gaze behavior in autism as a pathophysiological mechanism	41	20	21	Interpretation	Autism	Germany	31.90 mean age	15 males, 5 females
30	Kordsachia et al.	2018	Visual Scanning of the Eye Region of Human Faces Predicts Emotion Recognition Performance in Huntington’s Disease	Monash University, Melbourne, Australia	Australia	Neuropsychology	Databank	Kordsachia CC, Labuschagne I, Stout JC. Visual Scanning of the Eye Region of Human Faces Predicts Emotion Recognition Performance in Huntington’s Disease. Neuropsychology. 2018; 32(3): 356-365. http://dx.doi.org/10.1037/neu0000424.	Primary research	Quasi-experimental study		Emotional face stimuli	Emotion recognition task, eye-tracking, QIDS-SR16, AS, LCQ, TEQ, ECS	To examine whether people with the gene expansion for Huntington Disease visually scan the most emotionally informative features of human faces less than unaffected individuals	50	25	25	Interpretation	Huntington's disease	Australia	49.40 mean age	11 males, 14 females
31	Lee et al.	2010	How Do Schizophrenia Patients Use Visual Information to Decode Facial Emotion?	University of California - Los Angeles, Los Angeles, USA	USA	Schizophrenia Bulletin	Databank	Lee J, Gosselin F, Wynn JK, Green MF. How Do Schizophrenia Patients Use Visual Information to Decode Facial Emotion?. Schizophrenia Bulletin. 2010;37(5): 1001-1008. https://www.doi.org/10.1093/schbul/sbq006.	Primary research	Quasi-experimental study		Emotional face stimuli with Bubbles technique	Emotion recognition task, eye-tracking, computer keyboard button	To investigate the specific aspects of visual information that are critical for schizophrenia patients to recognize emotional expression, using the Bubbles technique	38	21	17	Interpretation	Schizophrenia	USA	43.90 mean age	13 males, 8 females
32	Leppänen et al.	2008	Allocation of attention to the eye and mouth region of faces in schizophrenia patients	University of Tampere, Tampere, Finland	South Africa	Cognitive Neuropsychiatry	Databank	Leppänen JM, Niehaus DJH, Koen L, Schoeman R, Emsley R. Allocation of attention to the eye and mouth region of faces in schizophrenia patients. Cognitive Neuropsychiatry. 2008;13(6): 505-519. https://doi.org/10.1080/13546800802608452.	Primary research	Quasi-experimental study		Emotional face stimuli of eye and mouth area	Behavioural probe reaction time task, computer mouse button	To examine whether reduced attentiveness to facial features and biased weighting of attention to the eye and mouth region might explain deficits in face processing in schizophrenia	49	28	21	Interpretation	Schizophrenia	South Africa	40.30 mean age	20 males, 8 females
33	Lopis et al.	2019	Eye contact effects on social preference and face recognition in normal ageing and in Alzheimer’s disease	Paris Nanterre University, Nanterre, France	France	Psychological Research	Databank	Lopis D, Baltazar M, Geronikola N, Beaucousin V, Conty L. Eye contact effects on social preference and face recognition in normal ageing and in Alzheimer’s disease. Psychological Research. 2019;83: 1292-1303. https://doi.org/10.1007/s00426-017-0955-6.	Primary research	Quasi-experimental study		Emotional face stimuli with different gaze directions	Face memory task, computer keybord buttons	To address whether the positive effects of eye contact on memory for faces and likeability are preserved in healthy older adults and in patients with early to mild Alzheimer disease	59	19	40	Interpretation	Alzheimer's disease	France	81.20 mean age	6 males, 13 females
34	MacDonald	2009	Patient-Clinician Eye Contact: Social Neuroscience and Art of Clinical Engagement	University of California, San Diego, USA	USA	Postgraduate Medicine	Databank	MacDonald K. Patient-Clinician Eye Contact: Social Neuroscience and Art of Clinical Engagement. Postgraduate Medicine. 2009;121(4): 136-144. https://doi.org/10.3810/pgm.2009.07.2039.	Evidence synthesis	Textual evidence: narrative		Not applicable	Not applicable	To synthesize aspects of the neurobiology of social attention, the role of neurochemicals in eye contact, and the diagnostic importance of eye contact and gaze in diagnostic entities	Not applicable	Not applicable	Not applicable	Interpretation	Psychiatric disorders	Not applicable	Adults	Not applicable
	MacDonald	2009	Patient-Clinician Eye Contact: Social Neuroscience and Art of Clinical Engagement	University of California, San Diego, USA	USA	Postgraduate Medicine	Databank	MacDonald K. Patient-Clinician Eye Contact: Social Neuroscience and Art of Clinical Engagement. Postgraduate Medicine. 2009;121(4): 136-144. https://doi.org/10.3810/pgm.2009.07.2039.	Evidence synthesis	Textual evidence: narrative		Not applicable	Not applicable	To synthesize aspects of the neurobiology of social attention, the role of neurochemicals in eye contact, and the diagnostic importance of eye contact and gaze in diagnostic entities	Not applicable	Not applicable	Not applicable	Interpretation	Psychiatric disorders	Not applicable	Adults	Not applicable
	MacDonald	2009	Patient-Clinician Eye Contact: Social Neuroscience and Art of Clinical Engagement	University of California, San Diego, USA	USA	Postgraduate Medicine	Databank	MacDonald K. Patient-Clinician Eye Contact: Social Neuroscience and Art of Clinical Engagement. Postgraduate Medicine. 2009;121(4): 136-144. https://doi.org/10.3810/pgm.2009.07.2039.	Evidence synthesis	Textual evidence: narrative		Not applicable	Not applicable	To synthesize aspects of the neurobiology of social attention, the role of neurochemicals in eye contact, and the diagnostic importance of eye contact and gaze in diagnostic entities	Not applicable	Not applicable	Not applicable	Interpretation	Psychiatric disorders	Not applicable	Adults	Not applicable
35	Marotta et al.	2017	Investigating gaze processing in euthymic bipolar disorder: Impaired ability to infer mental state and intention, but preservation of social attentional orienting	Sapienza Università di Roma, Rome, Italy	Italy	Quarterly Journal of Experimental Psychology	Databank	Marotta A, Chiaie RD, Bernabei L, Grasso R, Biondi M, Casagrande M. Investigating gaze processing in euthymic bipolar disorder: Impaired ability to infer mental state and intention, but preservation of social attentional orienting. Quarterly Journal of Experimental Psychology. 2017;71(10): 2041-2051. https://doi.org/10.1177/174702181773776.	Primary research	Quasi-experimental study		Emotional eye region along with words of mental states	Emotion recognition task, gaze cueing task, RMET, computer keybord buttons	To get more insight in whether subtle impairments in face processing in Euthymic bipolar disorder extend to processing of gaze	44	22	22	Interpretation	Bipolar disorder I	Italy	41.22 mean age	7 males, 15 females
36	Mátyássy et al.	2006	Recognition of complex mental states in patients with alcoholism after long-term abstinence	University of Szeged, Szeged, Hungary	Hungary	Alcohol and Alcoholism	Databank	Mátyássy A, Kelemen O, Sárközi Z, Janka Z, Kéri S. Recognition of complex mental states in patients with alcoholism after long-term abstinence. Alcohol and Alcoholism. 2006;41(5): 512-514. https://doi.org/10.1093/alcalc/agl045.	Primary research	Quasi-experimental study		Emotional eye region along with words of mental states	Emotion recognition task, RMET-R, BDI, GAF, ASI, M.I.N.I., WAIS, interview	To investigate the recognition of complex social emotions and mental states in patients with alcoholism after long-term abstinence and healthy control subjects	60	30	30	Interpretation	Alcohol use disorder	Hungary	37.60 mean age	18 males, 12 females
37	Pantelis & Kennedy	2017	Deconstructing atypical eye gaze perception in autism spectrum disorder	Indiana University, Bloomington, USA	USA	Scientific Reports	Snowball	Pantelis PC, Kennedy DP. Deconstructing atypical eye gaze perception in autism spectrum disorder. Scientific Reports. 2017;7(1): 14990. https://doi.org/10.1038/s41598-017-14919-3.	Primary research	Quasi-experimental study		Face stimuli with different gaze directions	Gaze discrimination task	To investigate the impairment in autism to discern the target of another person's gaze	58	27	31	Interpretation	Autism	USA	25.10 mean age	22 males, 5 females
38	Pelphrey et al.	2005	Neural basis of eye gaze processing deficits in autism	Duke University, Durham, USA	USA	Brain	Snowball	Pelphrey KA, Morris JP, McCarthy G. Neural basis of eye gaze processing deficits in autism. Brain. 2005;128(Pt 5): 1038–1048. https://doi.org/10.1093/brain/awh404.	Primary research	Quasi-experimental study		Face with gazing away or forward	Eye movement task, fMRI, computer keyboard button	To investigate which brain regions are involved in impairment in autism in using eye gaze to establish joint attention and to comprehend the mental states and intentions of others	10	10	0	Interpretation	Autism	USA	23.20 mean age	9 males, 1 female
39	Peñuelas‑Calvo et al.	2019	The “Reading the Mind in the Eyes” Test in Autism Spectrum Disorders Comparison with Healthy Controls: A Systematic Review and Metaanalysis	Instituto de Investigación Sanitaria, Madrid, Spain	Spain	Journal of Autism and Developmental Disorders	Snowball	Peñuelas‑Calvo I, Sareen A, Sevilla-Llewellyn-Jones J, Fernández‑Berrocal P. The “Reading the Mind in the Eyes” Test in Autism-Spectrum Disorders Comparison with Healthy Controls: A Systematic Review and Metaanalysis. Journal of Autism and Developmental Disorders. 2019;49: 1048-1061. https://doi.org/10.1007/s10803-018-3814-4.	Evidence synthesis	Systematic review		Not applicable	Not applicable	To synthesize literature about Reading the Mind in the Eye Test performance and intelligence quotient in individuals diagnosed with autism-spectrum disorders and controls	Not applicable	Not applicable	Not applicable	Interpretation	Autism	Not applicable	Adults	Not applicable
40	Pinkham et al.	2011	Abnormal Modulation of Amygdala Activity in Schizophrenia in Response to Direct- and Averted-Gaze Threat-Related Facial Expressions	Southern Methodist University, Dallas, USA	USA	American Journal of Psychiatry	Databank	Pinkham AE, Loughead J, Ruparel K, Overton E, Gur RE, Gur RC. Abnormal Modulation of Amygdala Activity in Schizophrenia in Response to Direct- and Averted-Gaze Threat-Related Facial Expressions. The American Journal of Psychiatry. 2011;168: 293-301. https://doi.org/10.1176/appi.ajp.2010.10060832.	Primary research	Quasi-experimental study		Emotional face stimuli with different gaze directions	Emotion recognition task, fMRI, SANS, SAPS	To investigate amygdala modulation during emotion recognition in patients with schizophrenia by manipulating the gaze direction of threat-related expressions	72	35	37	Interpretation	Schizophrenia	USA	36.46 mean age	17 males, 18 females
41	Rosse et al.	1994	Gaze discrimination in patients with schizophrenia: preliminary report	Department of Veterans Affairs, Washington, USA	USA	American Journal of Psychiatry	Snowball	Rosse RB, Kendrick K, Wyatt RJ, Isaac A, Deutsch SI. Gaze Discrimination in Patients With Schizophrenia: Preliminary Report. The American Journal of Psychiatry. 1994;151(6): 919-921. https://doi.org/10.1176/ajp.151.6.919.	Primary research	Quasi-experimental study		Emotional face stimuli with different gaze directions	Gaze discrimination task	To investigate the cone of gaze in patients with schizophrenia with use of a gaze discrimination task	49	24	25	Interpretation	Schizophrenia	USA	39.0 mean age	Unspecified
42	Schmidt & Zachariae	2009	PTSD and Impaired Eye Expression Recognition: A Preliminary Study	Centre for Trauma and Torture Survivors, Vejle, Denmark	Denmark	Journal of Loss and Trauma	Databank	Schmidt JZ, Zachariae R. PTSD and Impaired Eye Expression Recognition: A Preliminary Study. Journal of Loss and Trauma. 2009;14(1): 46-56. https://doi.org/10.1080/15325020802537096.	Primary research	Quasi-experimental study		Emotional eye region along with words of mental states	Emotion recognition task, RMET-R, HTQ	To examine whether posttraumatic stress disorder (PTSD) was related to difficulties in identifying the mental states of others in a group of refugees	82	16	66	Interpretation	Posttraumatic stress disorder	Bosnia	44.10 mean age	8 males, 8 females
43	Schneier et al.	2011	Neural response to eye contact and paroxetine treatment in generalized social anxiety disorder	New York State Psychiatric Institute, New York, USA	USA	Psychiatry Research: Neuroimaging	Databank	Schneier FR, Pomplun M, Sy M, Hirsch J. Neural response to eye contact and paroxetine treatment in generalized social anxiety disorder. Psychiatry Research: Neuroimaging. 2011;194(3): 271-278. https://doi.org/10.1016/j.pscychresns.2011.08.006.	Primary research	Quasi-experimental study		Emotional face stimuli with different gaze directions, paroxetine samples	Gaze discrimination task, MRI, LSAS, CGI-I, HRSD, GARS, eye-tracking, computer keyboard buttons	To assess neural response with use of MRI to viewed images of faces simulating movement into eye contact versus away from eye contact in generalized social anxiety disorder	32	16	16	Interpretation	Social anxiety disorder	USA	29.80 mean age	6 males, 10 females
	Schneier et al.	2011	Neural response to eye contact and paroxetine treatment in generalized social anxiety disorder	New York State Psychiatric Institute, New York, USA	USA	Psychiatry Research: Neuroimaging	Databank	Schneier FR, Pomplun M, Sy M, Hirsch J. Neural response to eye contact and paroxetine treatment in generalized social anxiety disorder. Psychiatry Research: Neuroimaging. 2011;194(3): 271-278. https://doi.org/10.1016/j.pscychresns.2011.08.006.	Primary research	Quasi-experimental study		Emotional face stimuli with different gaze directions, paroxetine samples	Gaze discrimination task, MRI, LSAS, CGI-I, HRSD, GARS, eye-tracking, computer keyboard buttons	To assess neural response with use of MRI to viewed images of faces simulating movement into eye contact versus away from eye contact in generalized social anxiety disorder	32	16	16	Interpretation	Social anxiety disorder	USA	29.80 mean age	6 males, 10 females
44	Schulze et al.	2013	Gaze perception in social anxiety and social anxiety disorder	Freie Universität Berlin, Berlin, Germany	Germany	Frontiers in Human Neuroscience	Databank	Schulze L, Renneberg B, Lobmaier JS. Gaze perception in social anxiety and social anxiety disorder. Frontiers in Human Neuroscience. 2013;7. https://doi.org/10.3389/fnhum.2013.00872.	Evidence synthesis	Textual evidence: narrative		Not applicable	Not applicable	To discuss gaze perception in healthy human beings before reviewing self-referential and threat-related biases of gaze perception in clinical and non-clinical socially anxious samples	Not applicable	Not applicable	Not applicable	Interpretation	Social anxiety disorder	Not applicable	Adults	Not applicable
45	Seymour et al.	2016	Intact unconscious processing of eye contact in schizophrenia	Macquarie University, Sydney, Australia	Australia	Schizophrenia Research: Cognition	Snowball	Seymour K, Rhodes G, Stein T, Langdon R. Intact unconscious processing of eye contact in schizophrenia. Schizophrenia Research: Cognition. 2016;3: 15–19. https://doi.org/10.1016/j.scog.2015.11.001.	Primary research	Quasi-experimental study		Face stimuli with different gaze directions	Position recognition task, SANS, SAPS, computer keyboard buttons	To investigate whether people with schizophrenia have an increased bias to misjudge averted gaze as being directed toward them	48	24	24	Interpretation	Schizophrenia	Australia	Adults	18 males, 6 females
46	Seymour et al.	2017	Assessing early processing of eye gaze in schizophrenia: Measuring the cone of direct gaze and reflexive orienting of attention	Macquarie University, Sydney, Australia	Australia	Cognitive Neuropsychiatry	Snowball	Seymour K, Rhodes G, McGuire J, Williams N, Jeffery L, Langdon R. Assessing early processing of eye gaze in schizophrenia: Measuring the cone of direct gaze and reflexive orienting of attention. Cognitive Neuropsychiatry. 2017;22(2): 122–136. https://doi.org/10.1080/13546805.2017.1285755.	Primary research	Quasi-experimental study		Face stimuli with different gaze directions	Cone of gaze discrimination task, gaze cuing task	To investigate early stages of gaze processing in schizophrenia by measuring perceptual sensitivity to fine deviations in gaze direction (i.e., the cone of direct gaze)	50	24	26	Interpretation	Schizophrenia	Australia	26.53 years	19 males, 5 females
47	Shimizu et al.	2000	Comparison of Eye-Movement Patterns in Schizophrenic and Normal Adults during Examination of Facial Affect Displays	Shimizu Sakaihigashi Clinic, Osaka, Japan	Japan	Perceptual and Motor Skills	Databank	Shimizu T, Shimizu A, Yamashita K, Iwase M, Kajimoto O, Kawasaki T. Comparison of Eye-Movement Patterns in Schizophrenic and Normal Adults During Examination of Facial Affect Displays. Perceptual and Motor Skills. 2000;91(3),: 1045-1056. https://doi.org/10.2466/pms.2000.91.3f.1045.	Primary research	Quasi-experimental study		Emotional face stimuli	Laughing categorization task, infrared scleral reflection recorder	To compare the eye movement patterns in schizophrenia and normal adults during examination of facial affect displays	50	25	25	Interpretation	Schizophrenia	Japan	40.00 mean age	14 males, 11 females
48	Spezio et al.	2007	Abnormal use of facial information in high-functioning autism	California Institute of Technology, Pasadena, USA	USA	Journal of Autism and Developmental Disorders	Databank	Spezio ML, Adolphs R, Hurley RSE, Piven J. Abnormal use of facial information in high-functioning autism. Journal of Autism and Developmental Disorders. 2007;37(5): 929-939. https://doi.org/10.1007/s10803-006-0232-9.	Primary research	Quasi-experimental study		Emotional face stimuli	Emotion recognition task, eye-tracking	To investigate the relationship between face gaze and social cognition in autism	19	9	10	Interpretation	Autism	USA	23.00 mean age	9 males
49	Spilka et al.	2019	Manipulating Visual Scanpaths During Facial Emotion Perception Modulates Functional Brain Activation in Schizophrenia Patients and Controls	University of Calgary, Calgary, Canada	Canada	Journal of Abnormal Psychology	Databank	Spilka MJ, Pittman DJ, Bray SL, Goghari VM. Manipulating Visual Scanpaths During Facial Emotion Perception Modulates Functional Brain Activation in Schizophrenia Patients and Controls. Journal of Abnormal Psychology. 2019;128(8): 855-866. http://dx.doi.org/10.1037/abn0000468.	Primary research	Quasi-experimental study		Emotional face stimuli	Emotion recognition task, fMRI	To examine the relationship between gaze behavior and brain activation in schizophrenia	49	23	26	Interpretation	Schizophrenia	Canada	40.00 mean age	16 males, 7 females
50	Steuwe et al.	2015	Effect of direct eye contact in women with PTSD related to interpersonal trauma: Psychophysiological interaction analysis of connectivity of an innate alarmsystem	Western University, London, Canada	Canada	Psychiatry Research: Neuroimaging	Databank	Steuwe C, Daniels JK, Frewen PA, Densmore M, Theberge J, Lanius RA. Effect of direct eye contact in women with PTSD related to interpersonal trauma: Psychophysiological interaction analysis of connectivity of an innate alarmsystem. Psychiatry Research: Neuroimaging. 2015;232(2): 162-167. https://doi.org/10.1016/j.pscychresns.2015.02.010.	Primary research	Quasi-experimental study		Face stimuli with different gaze directions	Passive viewing task, CTQ, CAPS, SCID, MRI	To examine functional brain connectivity during direct eye contact in women with posttraumatic stress disorder related to childhood abuse as compared with healthy controls	32	16	16	Interpretation	Posttraumatic stress disorder	Canada	33.56 mean age	16 females
51	Thome et al.	2014	Altered connectivity within the salience network during direct eye gaze in PTSD	Western University, London, Canada	Canada	Borderline Personality Disorder and Emotion Dysregulation	Grey literature	Thome J, Frewen P, Daniels JK, Densmore M, Lanius RA. Altered connectivity within the salience network during direct eye gaze in PTSD. Borderline Personality Disorder and Emotion Dysregulation. 2014;1. http://www.bpded.com/content/1/1/17.	Primary research	Quasi-experimental study		Video of emotional rotating face with different gaze directions	Emotion recognition task, CAPS, SCID, MRI	To investigate functional connectivity within the salience network in individuals with PTSD during direct versus averted gaze in adults with PTSD related to childhood maltreatment	32	16	16	Interpretation	Posttraumatic stress disorder	Canada	35.56 mean age	16 females
52	Tso et al.	2012	Eye-Contact Perception in Schizophrenia: Relationship With Symptoms and Socioemotional Functioning	University of Michigan, Ann Arbor, USA	USA	Journal of Abnormal Psychology	Databank	Tso IF, Mui ML, Taylor SF, Deldin PJ. Eye-Contact Perception in Schizophrenia: Relationship With Symptoms and Socioemotional Functioning. Journal of Abnormal Psychology. 2012;121(3): 616-627. https://doi.org/10.1037/a0026596.	Primary research	Quasi-experimental study		Emotional face stimuli with different head directions	Gaze discrimination task, SCID, SANS, SAPS, BACS, MSCEIT, computer keyboard buttons	To investigate whether eye-contact perception is preserved or impaired and if it is related to symptoms and broader socioemotional functioning in schizophrenia	49	26	23	Interpretation	Schizophrenia	USA	43.90 mean age	19 males, 7 females
53	Tso et al.	2014	Role of Visual Integration in Gaze Perception and Emotional Intelligence in Schizophrenia	University of Michigan, Ann Arbor, USA	USA	Schizophrenia Bulletin	Snowball	Tso IF, Carp J, Taylor SF, Deldin PJ. Role of Visual Integration in Gaze Perception and Emotional Intelligence in Schizophrenia. Schizophrenia Bulletin. 2014;40(3): 617-625. https://doi-1org-1pd7voo3942b9.hanhosting.vakliteratuur.info/10.1093/schbul/sbt058.	Primary research	Quasi-experimental study		Face stimuli with different gaze directions, moving dots	Gaze discrimination task, coherent motion task, contour integration task, SCID, SANS, SAPS, MSCEIT	To examine visual integration, and its relationship with eye contact perception and emotional intelligence in schizophrenia	52	29	23	Interpretation	Schizophrenia	USA	43.60 mean age	20 males, 9 females
54	Uono et al.	2021	Eye contact perception in high-functioning adults with autism spectrum disorder	Kyoto University, Kyoto, Japan	Japan	Autism	Databank	Uono S, Yoshimura S, Toichi M. Eye contact perception in high-functioning adults with autism spectrum disorder. Autism. 2021;25(1): 137-147. https://doi.org/10.1177/1362361320949721.	Primary research	Quasi-experimental study		Japanese and Finnish face stimuli with different gaze directions	Gaze discrimination task, computer keyboard button	To investigate how the eye contact perception of ingroup and outgroup faces by Japanese adults with high-functioning autism spectrum disorder differed from others	40	20	20	Interpretation	Autism	Japan	24.90 mean age	15 males, 5 females
55	Vida et al.	2013	The Influences of Face Inversion and Facial Expression on Sensitivity to Eye Contact in High-Functioning Adults with Autism Spectrum Disorders	McMaster University, Hamilton, Canada	Unspecified	Journal of Autism and Developmental Disorders	Databank	Vida MD, Maurer D, Calder AJ, Rhodes G, Walsh JA, Pachai M, Rutherford MD. The Influences of Face Inversion and Facial Expression on Sensitivity to Eye Contact in High-Functioning Adults with Autism Spectrum Disorders. Journal of Autism and Developmental Disorders. 2013;43:2536-2548. https://doi.org/10.1007/s10803-013-1802-2.	Primary research	Quasi-experimental study		Emotional face stimuli with different gaze directions	Gaze discrimination task, ADOS-4 computer keyboard buttons	To examine the influences of face inversion and facial expression on sensitivity to eye contact in highfunctioning adults with and without an autism spectrum disorder	34	17	17	Interpretation	Autism	Caucasia	27.60 mean age	12 males, 5 females
56	von dem Hagen et al.	2014	Direct Gaze Elicits Atypical Activation of the Theory-of-Mind Network in Autism Spectrum Conditions	MRC Cognition and Brain Sciences Unit, Cambridge, UK	UK	Cerebral Cortex	Snowball	von dem Hagen EAH, Stoyanova RS, Rowe JB, Baron-Cohen S, Calder AJ. Direct Gaze Elicits Atypical Activation of the Theory-of-Mind Network in Autism Spectrum Conditions. Cerebral Cortex. 2014;24(6): 1485–1492. https://doi.org/10.1093/cercor/bht003.	Primary research	Quasi-experimental study		Emotional face stimuli with different gaze directions	Gender discrimination task, WASI, fMRI, eye-tracking	To determine the neural processing of faces displaying direct and averted gaze in males with autism	41	18	23	Interpretation	Autism	UK	29.00 mean age	18 males
57	Waldthaler et al.	2019	New insights into facial emotion recognition in Parkinson's disease with and without mild cognitive impairment from visual scanning patterns	University Hospital Marburg, Marburg, Germany	Germany	Clinical Parkinsonism & Related Disorders	Databank	Waldthaler J, Krüger-Zechlin C, Stock L, Deeb Z, Timmermann L. New insights into facial emotion recognition in Parkinson's disease with and without mild cognitive impairment from visual scanning patterns. Clinical Parkinsonism & Related Disorders. 2019;1: 102-108. https://doi.org/10.1016/j.prdoa.2019.11.003.	Primary research	Quasi-experimental study		Emotional face stimuli	Emotion recognition task, UPDRS, MoCA, Trail Making Test A and B, eye-tracking	To analyze eye movement behavior during a facial emotion recognition task with respect to cognitive state in PD patients and healthy controls	36	12	24	Interpretation	Parkinson's disease	Germany	63.60 mean age	Unspecified
	Waldthaler et al.	2019	New insights into facial emotion recognition in Parkinson's disease with and without mild cognitive impairment from visual scanning patterns	University Hospital Marburg, Marburg, Germany	Germany	Clinical Parkinsonism & Related Disorders	Databank	Waldthaler J, Krüger-Zechlin C, Stock L, Deeb Z, Timmermann L. New insights into facial emotion recognition in Parkinson's disease with and without mild cognitive impairment from visual scanning patterns. Clinical Parkinsonism & Related Disorders. 2019;1: 102-108. https://doi.org/10.1016/j.prdoa.2019.11.003.	Primary research	Quasi-experimental study		Emotional face stimuli	Emotion recognition task, UPDRS, MoCA, Trail Making Test A and B, eye-tracking	To analyze eye movement behavior during a facial emotion recognition task with respect to cognitive state in PD patients and healthy controls	36	12	24	Interpretation	Mild cognitive impairment	Germany	63.80 mean age	Unspecified
58	Wastler & Lenzenweger	2018	Cone of Gaze in Positive Schizotypy: Relationship to Referential Thinking and Social Functioning	State University of New York, New York, USA	USA	Personality Disorders: Theory, Research, and Treatment	Databank	Wastler HM, Lenzenweger MF. Cone of Gaze in Positive Schizotypy: Relationship to Referential Thinking and Social Functioning. Personality Disorders: Theory, Research, and Treatment. 2018;9(4): 324-332. http://dx.doi.org/10.1037/per0000258.	Primary research	Quasi-experimental study		Face stimuli with different gaze directions	Gaze discrimination task, PAS, MIS, REF, SAS, social closeness scale, SASSR, IPDE-S, BDI, joystick	To investigate whether individuals with positive schizotypic features have a wider cone of gaze and whether this is related to referential thinking and psychosocial functioning	62	33	29	Interpretation	Schizoptypy	USA	18-35 years	12 males, 21 females
59	Yao et al.	2018	Eye Gaze Perception in Bipolar Disorder: Self-referential Bias but Intact Perceptual Sensitivity	Michigan State University, East Lansing, USA	USA	Bipolar Disorders	Databank	Yao B, Mueller SA, Grove TB, McLaughlin M, Thakkar K, Ellingrod V, McInnis MG, Taylor SF, Deldin PJ, Tso IF. Eye Gaze Perception in Bipolar Disorder: Self-referential Bias but Intact Perceptual Sensitivity. Bipolar Disorders. 2018;20(1): 60-69. https://doi.org/10.1111/bdi.12564.	Primary research	Quasi-experimental study		Emotional face stimuli with different gaze directions	Gaze discrimination task, SCID, DIGS, BDI, YMRS, SANS, BACS, MSCEIT, button pressing	To characterize a critical social cognitive process - eye gaze perception - and examine its functional correlates in bipolar disorder to inform psychopathological mechanisms	113	30	83	Interpretation	Bipolar disorder	USA	40.60 mean age	9 males, 21 females
60	Zalla et al.	2016	Reduced saccadic inhibition of return to moving eyes in autism spectrum disorders	PSL Research University, Paris, France	France	Vision Research	Databank	Zalla T, Fernandez LG, Pieron M, Seassau M, Leboyer M. Reduced saccadic inhibition of return to moving eyes in autism spectrum disorders. Vision Research. 2016;127(10): 115-121. https://doi.org/10.1016/j.visres.2016.07.008.	Primary research	Quasi-experimental study		Face stimuli with different gaze directions	Gaze discrimination task, eye-tracking	To examine reflexive attention orienting via the saccadic IOR using a shift in gaze direction in faces presented as a peripheral cue, in adults with autism	32	16	16	Interpretation	Autism	France	35.80 mean age	16 males
61	Zhang et al.	2019	Individuals with insomnia misrecognize angry faces as fearful faces while missing the eyes: an eye-tracking study	University of Hong Kong, Hong Kong, China	China	Sleep	Databank	Zhang J, Chan AB, Lau EYY, Hsiao JH. Individuals with insomnia misrecognize angry faces as fearful faces while missing the eyes: an eye-tracking study. Sleep. 2019;42(2). https://doi.org/10.1093/sleep/zsy220.	Primary research	Quasi-experimental study		Emotional face stimuli	Emotion recognition task, SCI, eye-tracking	To test the hypothesis that the disturbed perception of facial expressions in individuals with insomnia is due to impaired visual attention functions	46	23	23	Interpretation	Insomnia	China	18.74 mean age	9 males, 14 females
62	Zürcher et al.	2013	Perception of Social Cues of Danger in Autism Spectrum Disorders	École Polytechnique Fédérale de Lausanne, Lausanne, Switzerland	Switzerland	PLOS ONE	Databank	Zürcher NR, Rogier O, Boshyan J, Hippolyte L, Russo B, Gillberg N, Helles A, Ruest T, Lemonnier E, Gillberg C, Hadjikhani N. Perception of Social Cues of Danger in Autism Spectrum Disorders. PLOS ONE. 2013;8(12). https://doi.org/10.1371/journal.pone.0081206.	Primary research	Quasi-experimental study		Emotional face stimuli with different gaze directions	Emotion recognition task, ADOS, ADI-R, AQ, WAIS, MRI	To investigate the effect of averted gaze in fearful faces in conveying a signal of environmental threat in autism	44	22	22	Interpretation	Autism	Switzerland	27.60 mean age	19 males, 3 females
