# Supplementary material for: Variations in the Appearance and Interpretation of Interpersonal Eye Contact in Social Categorizations and Psychiatric Populations Worldwide: A Scoping Review with a Critical Appraisal of the Literature
Source: Int J Environ Res Public Health. 2024 Aug 18;21(8):1092. doi: 10.3390/ijerph21081092 (PMC11354482; doi:10.3390/ijerph21081092)
Supplement: Supplementary file 1 [file ijerph-21-01092-s001.zip › Table S7 Critical Appraisal Q1.xlsx]

## Sheet: Critical appraisal Q1 - Present
		Critical Appraisal Scoping Review
		Research subquestion 1 - Presentations
		Quasi-experimental research
		1. Is it clear in the study what is the ‘cause’ and what is the ‘effect’ (i.e. there is no confusion about which variable comes first)?	2. Were the participants included in any comparisons similar?	3. Were the participants included in any comparisons receiving similar treatment/care, other than the exposure or intervention of interest?	4. Was there a control group?	5. Were there multiple measurements of the outcome both pre and post the intervention/exposure?	6. Was follow up complete and if not, were differences between groups in terms of their follow up adequately described and analyzed?	7. Were the outcomes of participants included in any comparisons measured in the same way?	8. Were outcomes measured in a reliable way?	9. Was appropriate statistical analysis used?
Study	Source	Yes / No / Unclear / Not applicable
	Anderson DR. Eye contact, topic intimacy, and equilibrium theory. The Journal of Social Psychology. 1976;100(2): 313–314. https://doi.org/10.1080/00224545.1976.9711946.	Yes	Yes	Yes	No	Not applicable	Not applicable	Yes	Yes	Yes
Study 2	Argyle M, Dean J. Eye-Contact, Distance and Affiliation. Sociometry. 1965;28(3): 289-304. https://doi.org/10.2307/2786027.	Yes	Yes	Yes	No	Not applicable	Not applicable	Yes	Yes	Yes
Study 1	Argyle M, Ingham R. Gaze, Mutual Gaze, and Proximity. Semiotica. 1972;6(1): 32-49. https://doi.org/10.1515/semi.1972.6.1.32.	Yes	Yes	Yes	Yes	Not applicable	Yes	Yes	Yes	Yes
Study 2	Argyle M, Ingham R. Gaze, Mutual Gaze, and Proximity. Semiotica. 1972;6(1): 32-49. https://doi.org/10.1515/semi.1972.6.1.32.	Yes	Yes	Yes	Yes	Not applicable	Not applicable	Yes	Yes	Yes
Study 1	Bayliss AP, Murphy E, Naughtin CK, Kritikos A, Schilbach L, Becker SI. “Gaze leading”: Initiating simulated joint attention influences eye movements and choice behavior. Journal of Experimental Psychology: General. 2012;142(1): 76–92. https://doi.org/10.1037/a0029286.	Yes	Yes	Yes	No	Not applicable	Not applicable	Yes	Yes	Yes
Study 2	Bayliss AP, Murphy E, Naughtin CK, Kritikos A, Schilbach L, Becker SI. “Gaze leading”: Initiating simulated joint attention influences eye movements and choice behavior. Journal of Experimental Psychology: General. 2012;142(1): 76–92. https://doi.org/10.1037/a0029286.	Yes	Yes	Yes	No	Not applicable	Not applicable	Yes	Yes	Yes
Study 3	Bayliss AP, Murphy E, Naughtin CK, Kritikos A, Schilbach L, Becker SI. “Gaze leading”: Initiating simulated joint attention influences eye movements and choice behavior. Journal of Experimental Psychology: General. 2012;142(1): 76–92. https://doi.org/10.1037/a0029286.	Yes	Yes	Yes	No	Not applicable	Not applicable	Yes	Yes	Yes
Study 4	Bayliss AP, Murphy E, Naughtin CK, Kritikos A, Schilbach L, Becker SI. “Gaze leading”: Initiating simulated joint attention influences eye movements and choice behavior. Journal of Experimental Psychology: General. 2012;142(1): 76–92. https://doi.org/10.1037/a0029286.	Yes	Yes	Yes	No	Not applicable	Not applicable	Yes	Yes	Yes
Study 1	Bayliss AP, Schuch S, Tipper SP. Gaze cueing elicited by emotional faces is influenced by affective context. Visual Cognition. 2010;18(8): 1214 — 1232. http://dx.doi.org/10.1080/13506285.2010.484657.	Yes	Yes	Yes	No	Not applicable	Not applicable	Yes	Yes	Yes
Study 2	Bayliss AP, Schuch S, Tipper SP. Gaze cueing elicited by emotional faces is influenced by affective context. Visual Cognition. 2010;18(8): 1214 — 1232. http://dx.doi.org/10.1080/13506285.2010.484657.	Yes	Yes	Yes	No	Not applicable	Not applicable	Yes	Yes	Yes
	Beattie GW. Contextual constraints on the floor-apportionment function of speaker-gaze in dyadic conversations. British Journal of Social & Clinical Psychology. 1979;18(4): 391–392. https://doi.org/10.1111/j.2044-8260.1979.tb00909.x.	Yes	Yes	Yes	No	Not applicable	Not applicable	Yes	Yes	Yes
	Beattie GW. Floor apportionment and gaze in conversational dyads. British Journal of Social and Clinical Psychology. 1978;17(1): 7-15. https://doi.org/10.1111/j.2044-8260.1978.tb00889.x.	Yes	Yes	Yes	No	Not applicable	Not applicable	Yes	Yes	Yes
	Blais C, Jack RE, Scheepers C, Fiset D, Caldara R. Culture Shapes How We Look at Faces. PLOS ONE. 2008;3(8). https://doi.org/10.1371/journal.pone.0003022.	Yes	Yes	Yes	Yes	Not applicable	Not applicable	Yes	Yes	Yes
	Blais C, Jack RE, Scheepers C, Fiset D, Caldara R. Culture Shapes How We Look at Faces. PLOS ONE. 2008;3(8). https://doi.org/10.1371/journal.pone.0003022.	Yes	Yes	Yes	Yes	Not applicable	Not applicable	Yes	Yes	Yes
	Boll S, Gamer M. Psychopathic traits affect the visual exploration of facial expressions. Biological Psychology. 2016;117: 194-201. https://doi.org/10.1016/j.biopsycho.2016.03.010.	Yes	Yes	Yes	Yes	Not applicable	Not applicable	Yes	Yes	Yes
	Breed G, Porter M. Eye Contact, Attitudes, and Attitude Change Among Males. The Journal of Genetic Psychology. 2012;120(2): 211-217. https://doi.org/10.1080/00221325.1972.10532234.	Yes	Yes	Yes	No	Not applicable	Not applicable	Yes	Yes	Yes
	Burns JA, Kintz BL. Eye contact while lying during an interview. Bulletin of the Psychonomic Society. 1976;7(1): 87–89. https://doi.org/10.3758/BF03337131.	Yes	Yes	Yes	Yes	Not applicable	Not applicable	Yes	Yes	Yes
	Burns JA, Kintz BL. Eye contact while lying during an interview. Bulletin of the Psychonomic Society. 1976;7(1): 87–89. https://doi.org/10.3758/BF03337131.	Yes	Yes	Yes	Yes	Not applicable	Not applicable	Yes	Yes	Yes
	Burroughs W, Schultz W, Autrey S. Quality of argument, leadership votes, and eye contact in three-person leaderless groups. The Journal of Social Psychology. 1973;90(1): 89–93. https://doi.org/10.1080/00224545.1973.9922624.	Yes	Yes	Yes	No	Not applicable	Not applicable	Yes	Yes	Yes
	Campbell A, Rushton P. Bodily communication and personality. British Journal of Clinical Psychology. 1978;17(1): 31-36. https://doi.org/10.1111/j.2044-8260.1978.tb00893.x.	Yes	Yes	Yes	Yes	Not applicable	Not applicable	Yes	Yes	Yes
	Campbell A, Rushton P. Bodily communication and personality. British Journal of Clinical Psychology. 1978;17(1): 31-36. https://doi.org/10.1111/j.2044-8260.1978.tb00893.x.	Yes	Yes	Yes	Yes	Not applicable	Not applicable	Yes	Yes	Yes
	Cary MS. The Role of Gaze in the Initiation of Conversation. Social Psychology. 1978;41(3): 269-271. https://doi.org/10.2307/3033565.	Yes	Yes	Yes	No	Not applicable	Not applicable	Yes	Yes	Yes
	Chakravarthula PN, Tsank Y, Eckstein MP. Eye movement strategies in face ethnicity categorization vs. face identification tasks. Vision Research. 2021;186: 59-70. https://doi.org/10.1016/j.visres.2021.05.007.	Yes	Yes	Yes	Yes	Not applicable	Not applicable	Yes	Yes	Yes
	Coelho E, George N, Conty L, Hugueville L, Tijus C. Searching for asymmetries in the detection of gaze contact versus averted gaze under different head views: A behavioural study. Spatial Vision. 2006;19(6): 529–545. https://doi.org/10.1163/156856806779194026.	Yes	Yes	Yes	No	Not applicable	Not applicable	Yes	Yes	Yes
	Cook M, Smith JM. The role of gaze in impression formation. British Journal of Clinical Psychology. 1975;14(1): 19-25. https://doi.org/10.1111/j.2044-8260.1975.tb00144.x.	Yes	Yes	Yes	No	Not applicable	Not applicable	Yes	Yes	Yes
	Dargis M, Wolf RC, Koenigs M. Psychopathic traits are associated with reduced fixations to the eye region of fearful faces. Journal of Abnormal Psychology. 2018;127(1): 43-50. https://doi.org/10.1037/abn0000322.	Yes	Yes	Yes	No	Not applicable	Not applicable	Yes	Yes	Yes
	Davis J, McKone E, Zirnsak M, Moore T, O'Kearney R, Apthorp D, Palermo R. Social and attention-to-detail subclusters of autistic traits differentially predict looking at eyes and face identity recognition ability. British Journal of Psychology. 2017;108(1): 191–219. https://doi.org/10.1111/bjop.12188.	Yes	Yes	Yes	No	Not applicable	Not applicable	Yes	Yes	Yes
	Eisenbarth H, Alpers GW. Happy mouth and sad eyes: Scanning emotional facial expressions. Emotion. 2011;11(4): 860–865. https://doi.org/10.1037/a0022758.	Yes	Yes	Yes	No	Not applicable	Not applicable	Yes	Yes	Yes
Study 1	Elzinga RH. Temporal Organization of Conversation. Sociolinguistics Newsletter. 1978;9(2): 29-31.	Yes	Yes	Yes	Yes	Not applicable	Not applicable	Yes	Unclear	Unclear
Study 1	Elzinga RH. Temporal Organization of Conversation. Sociolinguistics Newsletter. 1978;9(2): 29-31.	Yes	Yes	Yes	Yes	Not applicable	Not applicable	Yes	Unclear	Unclear
Study 2	Elzinga RH. Temporal Organization of Conversation. Sociolinguistics Newsletter. 1978;9(2): 29-31.	Yes	Yes	Yes	Yes	Not applicable	Not applicable	Yes	Unclear	Unclear
Study 2	Elzinga RH. Temporal Organization of Conversation. Sociolinguistics Newsletter. 1978;9(2): 29-31.	Yes	Yes	Yes	Yes	Not applicable	Not applicable	Yes	Unclear	Unclear
	Exline RV, Gray D, Schuette D. Visual behavior in a dyad as affected by interview content and sex of respondent. Journal of Personality and SOcial Psychology. 1965;1(3): 201-209. https://doi.org/10.1037/h0021865.	Yes	Yes	Yes	Yes	Not applicable	Yes	Yes	Yes	Yes
	Exline RV, Gray D, Schuette D. Visual behavior in a dyad as affected by interview content and sex of respondent. Journal of Personality and SOcial Psychology. 1965;1(3): 201-209. https://doi.org/10.1037/h0021865.	Yes	Yes	Yes	Yes	Not applicable	Yes	Yes	Yes	Yes
	Exline RV, Gray D, Schuette D. Visual behavior in a dyad as affected by interview content and sex of respondent. Journal of Personality and SOcial Psychology. 1965;1(3): 201-209. https://doi.org/10.1037/h0021865.	Yes	Yes	Yes	Yes	Not applicable	Yes	Yes	Yes	Yes
	Exline RV. Explorations in the process of person perception: visual interaction in relation to competition, sex, and need for affiliation. Journal of Personality. 1963;31(1): 1–20. https://doi.org/10.1111/j.1467-6494.1963.tb01836.x.	Yes	Yes	Yes	Yes	Not applicable	Not applicable	Yes	Yes	Yes
	Exline RV. Explorations in the process of person perception: visual interaction in relation to competition, sex, and need for affiliation. Journal of Personality. 1963;31(1): 1–20. https://doi.org/10.1111/j.1467-6494.1963.tb01836.x.	Yes	Yes	Yes	Yes	Not applicable	Not applicable	Yes	Yes	Yes
	Foddy M. Patterns of gaze in cooperative and competitive negotiation. Human Relations. 1978;31: 925-938. https://doi.org/10.1177/001872677803101101.	Yes	Yes	Yes	Yes	Not applicable	Not applicable	Yes	Yes	Yes
Study 5	Friesen JP, Kawakami K, Vingilis-Jaremko L, Caprara R, Sidhu DM, Williams A, Hugenberg K, Rodríguez-Bailón R, Cañadas E, Niedenthal P. Perceiving Happiness in an Intergroup Context: The Role of Race and Attention to the Eyes in Differentiating Between True and False Smiles. Journal of Personality and Social Psychology: Attitudes and Social Cognition. 2019;116(3): 375-395. http://dx.doi.org/10.103…	Yes	Yes	Yes	No	Not applicable	Not applicable	Yes	Yes	Yes
	Gillespie SM, Rotshtein P, Beech AR, Mitchell IJ. Boldness psychopathic traits predict reduced gaze toward fearful eyes in men with a history of violence. Biological Psychology. 2017;128: 29-38. https://doi.org/10.1016/j.biopsycho.2017.07.003.	Yes	Yes	Yes	Yes	Not applicable	Not applicable	Yes	Yes	Yes
	Goldberg GN, Mettee DR. Liking and perceived communication potential as determinants of looking at another. Psychonomic Science. 1969;16(6): 277–278.	Yes	Yes	Yes	No	Not applicable	Not applicable	Yes	Yes	Yes
	Goldstein MA, Kilroy MC, Van de Voort D. Gaze as a function of conversation and degree of love. Journal of Psychology. 1976;92: 227-234. https://doi.org/10.1080/00223980.1976.9921360.	Yes	Yes	Yes	Yes	Not applicable	Not applicable	Yes	Yes	Yes
	Haensel JX, Smith TJ, Senju A. Cultural differences in mutual gaze during face-to-face interactions: A dual head-mounted eye-tracking study. Visual Cognition. 2022;30(1-2): 100–115. https://doi.org/10.1080/13506285.2021.1928354.	Yes	Yes	Yes	Yes	Not applicable	Not applicable	Yes	Yes	Yes
	Haensel JX, Smith TJ, Senju A. Cultural differences in mutual gaze during face-to-face interactions: A dual head-mounted eye-tracking study. Visual Cognition. 2022;30(1-2): 100–115. https://doi.org/10.1080/13506285.2021.1928354.	Yes	Yes	Yes	Yes	Not applicable	Not applicable	Yes	Yes	Yes
	Hall JK, Hutton SB, Morgan MJ. Sex differences in scanning faces: Does attention to the eyes explain female superiority in facial expression recognition? Cognition and Emotion. 2010;24(4): 629–637. https://doi.org/10.1080/02699930902906882.	Yes	Yes	Yes	Yes	Not applicable	Not applicable	Yes	Yes	Yes
	Hall JK, Hutton SB, Morgan MJ. Sex differences in scanning faces: Does attention to the eyes explain female superiority in facial expression recognition? Cognition and Emotion. 2010;24(4): 629–637. https://doi.org/10.1080/02699930902906882.	Yes	Yes	Yes	Yes	Not applicable	Not applicable	Yes	Yes	Yes
Study 1	Hess EH. Attitude and Pupil Size. Scientific American. 1965;212(4): 46-55. https://www.doi.org/10.1038/scientificamerican0465-46.	Yes	Yes	Yes	Yes	Not applicable	Not applicable	Yes	Yes	Yes
	Hessels RS, Holleman GA, Cornelissen THW, Hooge ITC, Kemner C. Eye contact takes two – autistic and social anxiety traits predict gaze behavior in dyadic interaction. Journal of Experimental Psychopathology. 2018;9(2). https://doi.org/10.5127/jep.062917.	Yes	Yes	Yes	Yes	Not applicable	Not applicable	Yes	Yes	Yes
	Hessels RS, Holleman GA, Cornelissen THW, Hooge ITC, Kemner C. Eye contact takes two – autistic and social anxiety traits predict gaze behavior in dyadic interaction. Journal of Experimental Psychopathology. 2018;9(2). https://doi.org/10.5127/jep.062917.	Yes	Yes	Yes	Yes	Not applicable	Not applicable	Yes	Yes	Yes
Study 1	Hobson GN, Strongman KT, Bull D, Craig G. Anxiety and gaze aversion in dyadic encounters. British Journal of Social and Clinical Psychology. 1973;12: 122-129. https://doi.org/10.1111/j.2044-8260.1973.tb00857.x.	Yes	Yes	Yes	No	Not applicable	Not applicable	Yes	Yes	Yes
Study 2	Hobson GN, Strongman KT, Bull D, Craig G. Anxiety and gaze aversion in dyadic encounters. British Journal of Social and Clinical Psychology. 1973;12: 122-129. https://doi.org/10.1111/j.2044-8260.1973.tb00857.x.	Yes	Yes	Yes	Yes	Not applicable	Not applicable	Yes	Yes	Yes
Study 1	Holmes A, Richards A, Green S. Anxiety and sensitivity to eye gaze in emotional faces. Brain and Cognition. 2006;60(3): 282–294. https://doi.org/10.1016/j.bandc.2005.05.002.	Yes	Yes	Yes	Yes	Not applicable	Not applicable	Yes	Yes	Yes
Study 2	Holmes A, Richards A, Green S. Anxiety and sensitivity to eye gaze in emotional faces. Brain and Cognition. 2006;60(3): 282–294. https://doi.org/10.1016/j.bandc.2005.05.002.	Yes	Yes	Yes	Yes	Not applicable	Not applicable	Yes	Yes	Yes
Study 3	Holmes A, Richards A, Green S. Anxiety and sensitivity to eye gaze in emotional faces. Brain and Cognition. 2006;60(3): 282–294. https://doi.org/10.1016/j.bandc.2005.05.002.	Yes	Yes	Yes	Yes	Not applicable	Not applicable	Yes	Yes	Yes
	Ikeda S. Development of Emotion Recognition from Facial Expressions with Different Eye and Mouth Cues in Japanese People. The Journal of Genetic Psychology. 2023;184(3): 187-197. https://doi.org/10.1080/00221325.2023.2168174.	Yes	Yes	Yes	Yes	Not applicable	Not applicable	Yes	Yes	Yes
	Jack RE, Blais C, Scheepers C, Schyns PG, Caldara R. Cultural Confusions Show that Facial Expressions Are Not Universal. Current Biology. 2009;19(18): 1543-1548. https://doi.org/10.1016/j.cub.2009.07.051.	Yes	Yes	Yes	Yes	Not applicable	Not applicable	Yes	Yes	Yes
	Jack RE, Blais C, Scheepers C, Schyns PG, Caldara R. Cultural Confusions Show that Facial Expressions Are Not Universal. Current Biology. 2009;19(18): 1543-1548. https://doi.org/10.1016/j.cub.2009.07.051.	Yes	Yes	Yes	Yes	Not applicable	Not applicable	Yes	Yes	Yes
Study 1	Jack RE, Caldara R, Schyns P. Internal Representations Reveal Cultural Diversity in Expectations of Facial Expressions of Emotion. Journal of Experimental Psychology: General. 2012;141(1): 19-25. https://doi.org/10.1037/a0023463.	Yes	Yes	Yes	Yes	Not applicable	Yes	Yes	Yes	Yes
Study 1	Jack RE, Caldara R, Schyns P. Internal Representations Reveal Cultural Diversity in Expectations of Facial Expressions of Emotion. Journal of Experimental Psychology: General. 2012;141(1): 19-25. https://doi.org/10.1037/a0023463.	Yes	Yes	Yes	Yes	Not applicable	Yes	Yes	Yes	Yes
	Janik SW, Wellens AR, Goldberg ML, Dell’osso LF. Eyes as the center of focus in the visual examination of human faces. Perceptual and Motor Skills. 1978;47(3 Pt1): 857–858. https://doi.org/10.2466/pms.1978.47.3.857.	Yes	Yes	Yes	No	Not applicable	Not applicable	Yes	Yes	Yes
	Judah MR, Hager NM, Nako K, Blanchette D. Gaze Avoidance Explains the Association Between Anxiety Sensitivity Social Concerns and Social Anxiety. International Journal of Cognitive Therapy. 2019;12(3): 205-216. https://doi.org/10.1007/s41811-019-00050-w.	Yes	Yes	Yes	No	Not applicable	Not applicable	Yes	Yes	Yes
Study 1	Kelly DJ, Jack RE, Miellet S, De Luca E, Foreman K, Caldara R. Social experience does not abolish cultural diversity in eye movements. Frontiers in Psychology. 2011;2. https://doi.org/10.3389/fpsyg.2011.00095.	Yes	Yes	Yes	No	Not applicable	Not applicable	Yes	Yes	Yes
	Kendon A. Some Functions of Gaze-Direction in Social Interaction. Acta Psychologica. 1967;26: 22-63. https://doi.org/10.1016/0001-6918(67)90005-4.	Yes	Yes	Yes	No	Not applicable	Not applicable	Yes	Yes	Yes
	Kendon A. Some Functions of Gaze-Direction in Social Interaction. Acta Psychologica. 1967;26: 22-63. https://doi.org/10.1016/0001-6918(67)90005-4.	Yes	Yes	Yes	No	Not applicable	Not applicable	Yes	Yes	Yes
	Kendrick KH, Holler J. Gaze Direction Signals Response Preference in Conversation. Research on Language and Social Interaction. 2017;50(1): 12-32. http://dx.doi.org/10.1080/08351813.2017.1262120.	Yes	Yes	Yes	No	Not applicable	Not applicable	Yes	Yes	Yes
Study 1	Kennedy DP, Adolphs R. Reprint of: Impaired fixation to eyes following amygdala damage arises from abnormal bottom-up attention. Neuropsychologia. 2011;49(4): 589-595. https://doi.org/10.1016/j.neuropsychologia.2011.02.026.	Yes	Yes	Yes	Yes	Not applicable	Not applicable	Yes	Yes	Yes
Study 2	Kennedy DP, Adolphs R. Reprint of: Impaired fixation to eyes following amygdala damage arises from abnormal bottom-up attention. Neuropsychologia. 2011;49(4): 589-595. https://doi.org/10.1016/j.neuropsychologia.2011.02.026.	Yes	Yes	Yes	Yes	Not applicable	Not applicable	Yes	Yes	Yes
	Klusek J, Ruber A, Roberts JE. Impaired eye contact in the FMR1 premutation is not associated with social anxiety or the broad autism phenotype. The Clinical Neuropsychologist. 2018;32(7): 1337-1352. https://doi.org/10.1080/13854046.2017.1384063.	Yes	Yes	Yes	Yes	Not applicable	Not applicable	Yes	Yes	Yes
	Kret ME, de Gelder B. Islamic headdress influences how emotion is recognized from the eyes. Frontiers in Psychology. 2012;3(4). https://doi.org/10.3389/fpsyg.2012.00110.	Yes	Yes	Yes	No	Yes	Not applicable	Yes	Yes	Yes
	Kret ME. The role of pupil size in communication. Is there room for learning?. Cognition and Emotion. 2018;32(5): 1139-1145. https://doi.org/10.1080/02699931.2017.1370417.	Yes	Yes	Yes	Yes	Not applicable	Not applicable	Yes	Yes	Yes
	Krop H, Messinger J, Reiner C. Increasing eye contact by covert reinforcement. Interpersonal Development. 1973;4: 51-57.	Yes	Yes	Yes	No	Not applicable	Yes	Yes	Yes	Yes
Study 1	LaFrance M, Mayo C. Racial differences in gaze behavior during conversations: Two systematic observational studies. Journal of Personality and Social Psychology. 1976;33(5): 547–552. https://doi.org/10.1037/0022-3514.33.5.547.	Yes	Yes	Yes	No	Not applicable	Not applicable	Yes	Yes	Yes
Study 1	LaFrance M, Mayo C. Racial differences in gaze behavior during conversations: Two systematic observational studies. Journal of Personality and Social Psychology. 1976;33(5): 547–552. https://doi.org/10.1037/0022-3514.33.5.547.	Yes	Yes	Yes	No	Not applicable	Not applicable	Yes	Yes	Yes
Study 2	LaFrance M, Mayo C. Racial differences in gaze behavior during conversations: Two systematic observational studies. Journal of Personality and Social Psychology. 1976;33(5): 547–552. https://doi.org/10.1037/0022-3514.33.5.547.	Yes	Yes	Yes	Yes	Not applicable	Not applicable	Yes	Yes	Yes
Study 2	LaFrance M, Mayo C. Racial differences in gaze behavior during conversations: Two systematic observational studies. Journal of Personality and Social Psychology. 1976;33(5): 547–552. https://doi.org/10.1037/0022-3514.33.5.547.	Yes	Yes	Yes	Yes	Not applicable	Not applicable	Yes	Yes	Yes
	Langer JK, Rodebaugh TL. Social anxiety and gaze avoidance: averting gaze but not anxiety. Cognitive Therapy and Research. 2013;37: 1110–1120. https://doi.org/10.1007/s10608-013-9546-z.	Yes	Yes	Yes	Unclear	Yes	Not applicable	Yes	Yes	Yes
	Latinus M, Love SA, Rossi A, Parada FJ, Huang L, Conty L, George N, James K, Puce A. Social decisions affect neural activity to perceived dynamic gaze. Social Cognitive and Affective Neuroscience. 2015;10: 1557–1567. https://doi.org/10.1093/scan/nsv049.	Yes	Yes	Yes	No	Not applicable	Not applicable	Yes	Yes	Yes
	Lazzerini AJ, Stephenson GM, Neave H. Eye-contact in dyads: A test of the independence hypothesis. British Journal of Social and Clinical Psychology. 1978;17: 227-229. https://doi.org/10.1111/j.2044-8260.1978.tb00270.x.	Yes	Yes	Yes	No	Not applicable	Not applicable	Yes	Yes	Yes
	Lee YL Greene HH, Tsai CW, Chou YJ. Differences in Sequential Eye Movement Behavior between Taiwanese and American Viewers. Frontiers in Psychology. 2016;7. https://doi.org/10.3389/fpsyg.2016.00697.	Yes	Yes	Yes	Yes	Not applicable	Not applicable	Yes	Yes	Yes
	Lee YL Greene HH, Tsai CW, Chou YJ. Differences in Sequential Eye Movement Behavior between Taiwanese and American Viewers. Frontiers in Psychology. 2016;7. https://doi.org/10.3389/fpsyg.2016.00697.	Yes	Yes	Yes	Yes	Not applicable	Not applicable	Yes	Yes	Yes
	Libby WL. Eye contact and direction of looking as stable individual differences. Journal of Experimental Research in Personality. 1970: 303-312.	Yes	Yes	Yes	Yes	Not applicable	Not applicable	Yes	Yes	Yes
	Libby WL. Eye contact and direction of looking as stable individual differences. Journal of Experimental Research in Personality. 1970: 303-312.	Yes	Yes	Yes	Yes	Not applicable	Not applicable	Yes	Yes	Yes
	Luborsky L, Blinder B, Mackworth N. Eye fictation and recall of pictures as a function of GSR responsivity. Perceptual and Motor Skills. 1963;16(2): 469-483. https://doi.org/10.2466/pms.1963.16.2.469.	Yes	Yes	Yes	No	Not applicable	Not applicable	Yes	Yes	Yes
	Ma X, Fu M, Zhang X, Song X, Becker B, Wu R, Xu X, Gao Z, Kendrick K, Zhao W. Own Race Eye-Gaze Bias for All Emotional Faces but Accuracy Bias Only for Sad Expressions. Frontiers in Neuroscience. 2022;16. https://doi.org/10.3389/fnins.2022.852484.	Yes	Yes	Yes	No	Not applicable	Not applicable	Yes	Yes	Yes
	McCarthy A, Lee K, Itakura S, Muir DW. Cultural display rules drive eye gaze during thinking. Journal of Cross-Cultural Psychology. 2006;37(6): 717-722. https://doi.org/10.1177/0022022106292079.	Yes	Yes	Yes	Yes	Not applicable	Not applicable	Yes	Yes	Yes
	McCarthy A, Lee K, Itakura S, Muir DW. Cultural display rules drive eye gaze during thinking. Journal of Cross-Cultural Psychology. 2006;37(6): 717-722. https://doi.org/10.1177/0022022106292079.	Yes	Yes	Yes	Yes	Not applicable	Not applicable	Yes	Yes	Yes
	McCarthy A, Lee K, Itakura S, Muir DW. Cultural display rules drive eye gaze during thinking. Journal of Cross-Cultural Psychology. 2006;37(6): 717-722. https://doi.org/10.1177/0022022106292079.	Yes	Yes	Yes	Yes	Not applicable	Not applicable	Yes	Yes	Yes
Study 1	McCarthy A, Lee K, Itakura S, Muir DW. Gaze Display When Thinking Depends on Culture and Context. Journal of Cross-Cultural Psychology. 2008;39(6): 716-729. https://doi.org/10.1177/0022022108323807.	Yes	Yes	Yes	Yes	Yes	Not applicable	Yes	Yes	Yes
Study 2	McCarthy A, Lee K, Itakura S, Muir DW. Gaze Display When Thinking Depends on Culture and Context. Journal of Cross-Cultural Psychology. 2008;39(6): 716-729. https://doi.org/10.1177/0022022108323807.	Yes	Yes	Yes	Yes	Yes	Not applicable	Yes	Yes	Yes
Study 3	McCarthy A, Lee K, Itakura S, Muir DW. Gaze Display When Thinking Depends on Culture and Context. Journal of Cross-Cultural Psychology. 2008;39(6): 716-729. https://doi.org/10.1177/0022022108323807.	Yes	Yes	Yes	Yes	Yes	Not applicable	Yes	Yes	Yes
	McCauley C, Coleman G, De Fuseo P. Commuter's eye contact with strangers in city and suburban train stations: Evidence of short-term adaptation to interpersonal overload in the city. Environmental Psychology and Nonverbal Behavior. 1978;2: 215-225. https://doi.org/10.1007/BF01173770.	Yes	Yes	Yes	No	Not applicable	Not applicable	Yes	Yes	Yes
Study 1	Moore HT, Gilliland AR. The measurement of aggressiveness. The Journal of Applied Psychology. 1921;5(2): 97-118. https://doi.org/10.1037/h0073691.	Yes	Yes	Yes	Yes	Not applicable	Not applicable	Yes	Yes	Yes
Study 2	Moore HT, Gilliland AR. The measurement of aggressiveness. The Journal of Applied Psychology. 1921;5(2): 97-118. https://doi.org/10.1037/h0073691.	Yes	Yes	Yes	Yes	Not applicable	Not applicable	Yes	Yes	Yes
	Moutinho R, Castro SL, Silva S. Look at me: The relation between empathy and fixation on the emotional eye-region in low vs. high social anxiety. Journal of Behavior Therapy and Experimental Psychiatry. 2021;70(3). https://doi.org/10.1016/j.jbtep.2020.101610.	Yes	Yes	Yes	Yes	Not applicable	Not applicable	Yes	Yes	Yes
	Muirhead RD, Goldman M. Mutual eye contact as affected by seating position, sex and age. Journal of Social Psychology. 1979;109: 201-206. https://doi.org/10.1080/00224545.1979.9924195.	Yes	Yes	Yes	Yes	Not applicable	Not applicable	Yes	Yes	Yes
	Muirhead RD, Goldman M. Mutual eye contact as affected by seating position, sex and age. Journal of Social Psychology. 1979;109: 201-206. https://doi.org/10.1080/00224545.1979.9924195.	Yes	Yes	Yes	Yes	Not applicable	Not applicable	Yes	Yes	Yes
	Murphy NA, Isaacowitz DM. Age effects and gaze patterns in recognising emotional expressions: An indepth look at gaze measures and covariates. Cognition & Emotion. 2010;24(3): 436-452. https://doi.org/10.1080/02699930802664623.	Yes	Yes	Yes	Yes	Not applicable	Not applicable	Yes	Yes	Yes
	Murphy NA, Isaacowitz DM. Age effects and gaze patterns in recognising emotional expressions: An indepth look at gaze measures and covariates. Cognition & Emotion. 2010;24(3): 436-452. https://doi.org/10.1080/02699930802664623.	Yes	Yes	Yes	Yes	Not applicable	Not applicable	Yes	Yes	Yes
	Natale M. Induction of mood states and their effect on gaze behaviors. Journal of Consulting and Clinical Psychology. 1977;45: 960. https://doi.org/10.1037/0022-006X.45.5.960.	Yes	Yes	Yes	No	Not applicable	Not applicable	Yes	Yes	Yes
	Ni W, Lu H, Wang Q, Song C, Yi L. Vigilance or avoidance: How do autistic traits and social anxiety modulate attention to the eyes? Frontiers in Neuroscience. 2023;16(1). https://doi.org/10.3389/fnins.2022.1081769.	Yes	Yes	Yes	Yes	Not applicable	Not applicable	Yes	Yes	Yes
	Ni W, Lu H, Wang Q, Song C, Yi L. Vigilance or avoidance: How do autistic traits and social anxiety modulate attention to the eyes? Frontiers in Neuroscience. 2023;16(1). https://doi.org/10.3389/fnins.2022.1081769.	Yes	Yes	Yes	Yes	Not applicable	Not applicable	Yes	Yes	Yes
	Noller P. Gaze in married couples. Journal of Nonverbal Behavior. 1980;5: 115-129. https://doi.org/10.1007/BF00986514.	Yes	Yes	Yes	Yes	Not applicable	Not applicable	Yes	Yes	Yes
	Pellegrini RJ, Hicks RA, Gordon L. The effects of an approval-seeking induction on eye-contact in dyads. British Journal of Social and Clinical Psychology. 1970;9: 373-374. https://doi.org/10.1111/j.2044-8260.1970.tb00987.x.	Yes	Yes	Yes	No	Not applicable	Not applicable	Yes	Yes	Yes
	Perlman SB, Morris JP, Vander Wyk BC, Green SR, Doyle JL, Pelphrey KA. Individual Differences in Personality Predict How People Look at Faces. PLOS ONE. 2009;4(6). https://doi.org/10.1371/journal.pone.0005952.	Yes	Yes	Yes	No	Not applicable	Not applicable	Yes	Yes	Yes
	Porter G, Hood BM, Troscianko T, Macrae CN. Females, but not males, show greater pupillary response to direct- than deviated-gaze faces. Perception. 2006;35(8): 1129-1136. https://doi.org/10.1068/p5438.	Yes	Yes	Yes	Yes	Not applicable	Not applicable	Yes	Yes	Yes
	Porter G, Hood BM, Troscianko T, Macrae CN. Females, but not males, show greater pupillary response to direct- than deviated-gaze faces. Perception. 2006;35(8): 1129-1136. https://doi.org/10.1068/p5438.	Yes	Yes	Yes	Yes	Not applicable	Not applicable	Yes	Yes	Yes
	Putman P, Sævarsson S, van Honk J. Hypomanic Trait is Associated with a Hypovigilant Automatic Attentional Response to Social Cues of Danger. Bipolar Disorders. 2007;9(7): 779-783. https://doi.org/10.1111/j.1399-5618.2007.00425.x.	Yes	Yes	Yes	Yes	Not applicable	Not applicable	Yes	Yes	Yes
	Ricciardelli P, Bricolo E, Aglioti SM, Chelazzi L. My eyes want to look where your eyes are looking: exploring the tendency to imitate another individual’s gaze. Neuroreport. 2002;13(17): 2259–2264.	Yes	Yes	Yes	No	Not applicable	Not applicable	Yes	Yes	Yes
	Roelofs K, Putman P, Schouten S, Lange WG, Volman I, Rinck M. Gaze direction differentially affects avoidance tendencies to happy and angry faces in socially anxious individuals. Behaviour Research and Therapy. 2010;48(4): 290-294. https://doi.org/10.1016/j.brat.2009.11.008.	Yes	Yes	Yes	Yes	Not applicable	Not applicable	Yes	Yes	Yes
	Rutter DR, Stephenson GM. The functions of looking: Effects of friendship on gaze. British Journal of Social and Clinical Psychology. 1979;18: 203-205. https://doi.org/10.1111/j.2044-8260.1979.tb00326.x.	Yes	Yes	Yes	Yes	Not applicable	Not applicable	Yes	Yes	Yes
	Schneider EW, Courts LM, Garrett WA. Interpersonal gaze in a triad as a function of sex. Perceptual and Motor Skills. 1977;44(1): 184. https://doi.org/10.2466/pms.1977.44.1.184.	Yes	Yes	Yes	Yes	Not applicable	Not applicable	Yes	Yes	Yes
	Schneider EW, Courts LM, Garrett WA. Interpersonal gaze in a triad as a function of sex. Perceptual and Motor Skills. 1977;44(1): 184. https://doi.org/10.2466/pms.1977.44.1.184.	Yes	Yes	Yes	Yes	Not applicable	Not applicable	Yes	Yes	Yes
	Schulze L, Lobmaier JS, Arnold M, Renneberg B. All eyes on me?! Social anxiety and self-directed perception of eye gaze. Cognition and Emotion. 2013;27(7): 1305-1313. http://dx.doi.org/10.1080/02699931.2013.773881.	Yes	Yes	Yes	No	Not applicable	Not applicable	Yes	Yes	Yes
	Senju A, Vernetti A, Kikuchi Y, Akechi H, Hasegawa T, Johnson MH. Cultural background modulates how we look at other persons’ gaze. International Journal of Behavioral Development. 2012;37: 131–136. https://doi.org/10.1177/0165025412465360.	Yes	Yes	Yes	Yes	Not applicable	Not applicable	Yes	Yes	Yes
	Senju A, Vernetti A, Kikuchi Y, Akechi H, Hasegawa T, Johnson MH. Cultural background modulates how we look at other persons’ gaze. International Journal of Behavioral Development. 2012;37: 131–136. https://doi.org/10.1177/0165025412465360.	Yes	Yes	Yes	Yes	Not applicable	Not applicable	Yes	Yes	Yes
	Shen J, Itti L. Top-down influences on visual attention during listening are modulated by observer sex. Vision Research. 2012;65: 62-76. https://doi.org/10.1016/j.visres.2012.06.001.	Yes	Yes	Yes	Yes	Yes	Not applicable	Yes	Yes	Yes
	Shen J, Itti L. Top-down influences on visual attention during listening are modulated by observer sex. Vision Research. 2012;65: 62-76. https://doi.org/10.1016/j.visres.2012.06.001.	Yes	Yes	Yes	Yes	Yes	Not applicable	Yes	Yes	Yes
Study 1	Slessor G, Phillips LH, Bull R. Age-Related Declines in Basic Social Perception: Evidence From Tasks Assessing Eye-Gaze Processing. Psychology and Aging. 2008;23(4): 812-822. https://doi.org/10.1037/a0014348.	Yes	Yes	Yes	Yes	Not applicable	Not applicable	Yes	Yes	Yes
Study 1	Slessor G, Phillips LH, Bull R. Age-Related Declines in Basic Social Perception: Evidence From Tasks Assessing Eye-Gaze Processing. Psychology and Aging. 2008;23(4): 812-822. https://doi.org/10.1037/a0014348.	Yes	Yes	Yes	Yes	Not applicable	Not applicable	Yes	Yes	Yes
Study 2	Slessor G, Phillips LH, Bull R. Age-Related Declines in Basic Social Perception: Evidence From Tasks Assessing Eye-Gaze Processing. Psychology and Aging. 2008;23(4): 812-822. https://doi.org/10.1037/a0014348.	Yes	Yes	Yes	Yes	Not applicable	Not applicable	Yes	Yes	Yes
Study 2	Slessor G, Phillips LH, Bull R. Age-Related Declines in Basic Social Perception: Evidence From Tasks Assessing Eye-Gaze Processing. Psychology and Aging. 2008;23(4): 812-822. https://doi.org/10.1037/a0014348.	Yes	Yes	Yes	Yes	Not applicable	Not applicable	Yes	Yes	Yes
	Spezio ML, Huang PYS, Castelli F, Adolphs R. Amygdala Damage Impairs Eye Contact During Conversations with Real People. The Journal of Neuroscience. 2007;27(15): 3994-3997. https://doi.org/10.1523/JNEUROSCI.3789-06.2007.	Yes	Yes	Yes	Yes	Not applicable	Not applicable	Yes	Yes	Yes
	Stanley G, Martin DS. Eye-contact and the recall of material involving competitive and noncompetitive associations. Psychonomic Science. 1968;3: 337-338. https://doi.org/10.3758/BF03342614.	Yes	Yes	Yes	No	Not applicable	Not applicable	Yes	Yes	Yes
	Stanley JT, Zhang X, Fung HH, Isaacowitz DM. Cultural Differences in Gaze and Emotion Recognition: Americans Contrast More than Chinese. Emotion. 2013;13(1): 36-46. https://doi.org/10.1037/a0029209.	Yes	Yes	Yes	Yes	Not applicable	Not applicable	Yes	Yes	Yes
	Stanley JT, Zhang X, Fung HH, Isaacowitz DM. Cultural Differences in Gaze and Emotion Recognition: Americans Contrast More than Chinese. Emotion. 2013;13(1): 36-46. https://doi.org/10.1037/a0029209.	Yes	Yes	Yes	Yes	Not applicable	Not applicable	Yes	Yes	Yes
	Talipski LA, Bell E, Goodhew SC, Dawel A, Edwards M. Examining the Effects of Social Anxiety and Other Individual Differences on Gaze-Directed Attentional Shifts. Quarterly Journal of Experimental Psychology. 2020;74(4): 771-785. https://doi.org/10.1177/1747021820973954.	Yes	Yes	Yes	Yes	Not applicable	Not applicable	Yes	Yes	Yes
	Talipski LA, Bell E, Goodhew SC, Dawel A, Edwards M. Examining the Effects of Social Anxiety and Other Individual Differences on Gaze-Directed Attentional Shifts. Quarterly Journal of Experimental Psychology. 2020;74(4): 771-785. https://doi.org/10.1177/1747021820973954.	Yes	Yes	Yes	Yes	Not applicable	Not applicable	Yes	Yes	Yes
	Talipski LA, Bell E, Goodhew SC, Dawel A, Edwards M. Examining the Effects of Social Anxiety and Other Individual Differences on Gaze-Directed Attentional Shifts. Quarterly Journal of Experimental Psychology. 2020;74(4): 771-785. https://doi.org/10.1177/1747021820973954.	Yes	Yes	Yes	Yes	Not applicable	Not applicable	Yes	Yes	Yes
Study 1	Terburg D, Syal S, Rosenberger LA, Heany SJ, Stein DJ, van Honk J. Testosterone abolishes implicit subordination in social anxiety. Psychoneuroendocrinology. 2016;72: 205-211. https://doi.org/10.1016/j.psyneuen.2016.07.203.	Yes	Yes	Yes	Yes	Not applicable	Not applicable	Yes	Yes	Yes
	Thompson TL. Gaze toward and avoidance of the handicapped: A field experiment. Journal of Nonverbal Behavior. 1982;6: 188-195.	Yes	Yes	Yes	Yes	Not applicable	Not applicable	Yes	Yes	Yes
	Tipples J. Fear and fearfulness potentiate automatic orienting to eye gaze. Cognition and Emotion. 2006;20(2): 309–320. https://doi.org/10.1080/02699930500405550.	Yes	Yes	Yes	No	Not applicable	Not applicable	Yes	Yes	Yes
Study 1	Trawalter S, Todd AR, Baird AA, Richeson JA. Attending to Threat: Race-based Patterns of Selective Attention. Journal of Experimental Social Psychology. 2008;44(5): 1322-1327. https://doi.org/10.1016/j.jesp.2008.03.006.	Yes	Yes	Yes	No	Not applicable	Not applicable	Yes	Yes	Yes
Study 2	Trawalter S, Todd AR, Baird AA, Richeson JA. Attending to Threat: Race-based Patterns of Selective Attention. Journal of Experimental Social Psychology. 2008;44(5): 1322-1327. https://doi.org/10.1016/j.jesp.2008.03.006.	Yes	Yes	Yes	No	Not applicable	Not applicable	Yes	Yes	Yes
	Uono S, Egashira Y, Hayashi S, Takada M, Ukezono M, Okada T. No Influence of Emotional Faces or Autistic Traits on Gaze-Cueing in General Population. Frontiers in Psychology. 2022;13(4). https://doi.org/10.3389/fpsyg.2022.864116.	Yes	Yes	Yes	Yes	Not applicable	Not applicable	Yes	Yes	Yes
	Uusberg H, Allik J, Hietanen JK. Eye contact reveals a relationship between Neuroticism and anterior EEG asymmetry. Neuropsychologia. 2015;73: 161-168. https://doi.org/10.1016/j.neuropsychologia.2015.05.008.	Yes	Yes	Yes	No	Not applicable	Not applicable	Yes	Yes	Yes
	Vassallo S, Cooper SL, Douglas JM. Visual scanning in the recognition of facial affect: Is there an observer sex difference?. Journal of Vision. 2009;9(3): 1-10. http://journalofvision.org/9/3/11.	Yes	Yes	Yes	Yes	Not applicable	Not applicable	Yes	Yes	Yes
	Vassallo S, Cooper SL, Douglas JM. Visual scanning in the recognition of facial affect: Is there an observer sex difference?. Journal of Vision. 2009;9(3): 1-10. http://journalofvision.org/9/3/11.	Yes	Yes	Yes	Yes	Not applicable	Not applicable	Yes	Yes	Yes
	Watanabe K, Matsuda T, Nishioka T, Namatame M. Eye Gaze during Observation of Static Faces in Deaf People. PLOS ONE. 2011;6(2). https://doi.org/10.1371/journal.pone.0016919.	Yes	Yes	Yes	Yes	Not applicable	Not applicable	Yes	Yes	Yes
	Webb R, Ayers S. Postnatal mental health and mothers' processing of infant emotion: an eye-tracking study. Anxiety, Stress and Coping. 2019;32(5): 484-497. https://doi.org/10.1080/10615806.2019.1620215.	Yes	Yes	Yes	Yes	Not applicable	Not applicable	Yes	Yes	Yes
	Wieser MJ, Pauli P, Alpers GW, Mühlberger A. Is eye to eye contact really threatening and avoided in social anxiety?—An eye-tracking and psychophysiology study. Journal of Anxiety Disorders. 2009;23(1): 93-103. https://doi.org/10.1016/j.janxdis.2008.04.004.	Yes	Yes	Yes	No	Not applicable	Not applicable	Yes	Yes	Yes
	Wohltjen S, Wheatley T. Eye contact marks the rise and fall of shared attention in conversation. Proceedings of the National Academy of Sciences of the United States of America. 2021;118: e2106645118. https://doi.org/10.1073/pnas.2106645118.	Yes	Yes	Yes	No	Not applicable	Not applicable	Yes	Yes	Yes
	Xue H, Zhang L, Wang J, Liu W, Liu S, Ming D. Dynamic eye avoidance patterns in the high autistic traits group: An eye-tracking study. Frontiers in Psychiatry. 2023;14. https://doi.org/10.3389/fpsyt.2023.1086282.	Yes	Yes	Yes	Yes	Not applicable	Not applicable	Yes	Yes	Yes
	Zhang J, Kalinowski J. Culture and listeners’ gaze responses to stuttering. International Journal of Language & Communication Disorders. 2012;47(4): 388-397. https://doi.org/10.1111/j.1460-6984.2012.00152.x.	Yes	Yes	Yes	No	Not applicable	Not applicable	Yes	Yes	Yes
	Zhang J, Kalinowski J. Culture and listeners’ gaze responses to stuttering. International Journal of Language & Communication Disorders. 2012;47(4): 388-397. https://doi.org/10.1111/j.1460-6984.2012.00152.x.	Yes	Yes	Yes	No	Not applicable	Not applicable	Yes	Yes	Yes
		Randomized Controlled Trial
		1. Was true randomization used for assignment of participants to treatment groups?	2. Was allocation to treatment groups concealed?	3. Were treatment groups similar at the baseline?	4. Were participants blind to treatment assignment?	5. Were those delivering the treatment blind to treatment assignment?	6. Were treatment groups treated identically other than the intervention of interest?	7. Were outcome assessors blind to treatment assignment? Outcome 1, Outcome 2, etc	8. Were outcomes measured in the same way for treatment groups? Outcome 1, Outcome 2, etc	9. Were outcomes measured in a reliable way? Outcome 1, Outcome 2, etc	10. Was follow up complete and if not, were differences between groups in terms of their follow up adequately described and analysed? Outcome 1, Outcome 2, etc	11. Were participants analysed in the groups to which they were randomized? Outcome 1, Outcome 2, etc	12. Was appropriate statistical analysis used? Outcome 1, Outcome 2, etc	13. Was the trial design appropriate and any deviations from the standard RCT design (individual randomization, parallel groups) accounted for in the conduct and analysis of the trial?
Study	Source	Yes / No / Unclear / N/A
	Fujiwara E. Looking at the Eyes Interferes With Facial Emotion Recognition in Alexithymia. Journal of Abnormal Psychology. 2018;127(6): 571-577. http://dx.doi.org/10.1037/abn0000361.	Yes	Yes	No	Yes	Unclear	Yes	Unclear	Yes	Yes	No	Unclear	Yes	Yes
	Guastella AJ, Mitchell PB, Dadds MR. Oxytocin increases gaze to the eye region of human faces. Biological Psychiatry. 2008;63(1): 3–5. https://doi.org/10.1016/j.biopsych.2007.06.026.	Yes	Yes	Yes	Yes	Yes	Yes	Yes	Yes	Yes	Yes	Yes	Yes	Yes
	Hills PJ, Hill DM. Sad people are more accurate at expression identification with a smaller own-ethnicity bias than happy people. Quarterly Journal of Experimental Psychology. 2018;71(8): 1797-1806. https://doi.org/10.1080/17470218.2017.1350869.	Yes	Yes	Yes	Unclear	Unclear	Yes	Unclear	Yes	Yes	No	Yes	Yes	Yes
	Hills PJ, Lewis MB. Sad people avoid the eyes or happy people focus on the eyes? Mood induction affects facial feature discrimination. British Journal of Psychology. 2011;102(2): 260-274. https://doi.org/10.1348/000712610X519314.	Yes	Yes	No	Unclear	Unclear	Yes	Unclear	Unclear	Yes	No	Unclear	Yes	Yes
	Lefebvre LM. Encoding and decoding of ingratiation in modes of smiling and gaze. British Journal of Social and Clinical Psychology. 1975;14: 33-42. https://doi.org/10.1111/j.2044-8260.1975.tb00146.x.	Yes	Yes	Yes	Yes	Unclear	Yes	Unclear	Yes	Yes	Unapplicable	Yes	Yes	Yes
	Mann S, Vrij A, Leal S, Granhag PA, Warmelink L, Forrester D. Windows to the Soul? Deliberate Eye Contact as a Cue to Deceit. Journal of Nonverbal Behavior. 2012;36(3): 205-215. https://doi.org/10.1007/s10919-012-0132-y.	Yes	Yes	Yes	Yes	Unclear	Yes	Yes	Yes	Yes	No	Yes	Yes	Yes
	Modigliani A. Embarrassment, facework, and eye contact: Testing a theory ofembar rassment. Journal of Personality and Social Psychology. 1971;17: 15-24. https://doi.org/10.1037/h0030460.	Yes	Yes	Yes	Yes	Yes	Yes	Unclear	Yes	Yes	Unapplicable	Yes	Yes	Yes
	Van Dillen LF, Enter D, Peters LPM, Van Dijk WW, Rotteveel M. Moral fixations: The role of moral integrity and social anxiety in the selective avoidance of social threat. Biological Psychology. 2016. http://dx.doi.org/10.1016/j.biopsycho.2016.01.016.	Yes	Yes	Yes	Yes	Unclear	Yes	Unclear	Yes	Yes	No	Yes	Yes	Yes
	Weick M, McCall C, Blascovich J. Power Moves Beyond Complementarity: A Staring Look Elicits Avoidance in Low Power Perceivers and Approach in High Power Perceivers. Personality and Social Psychology Bulletin. 2017;43(8): 1188-1201.	Yes	Yes	Yes	Yes	Unclear	Yes	Yes	Yes	Yes	Yes	Yes	Yes	Yes
		Qualitative research
		1. Is there congruity between the stated philosophical perspective and the research methodology?	2. Is there congruity between the research methodology and the research question or objectives?	3. Is there congruity between the research methodology and the methods used to collect data?	4. Is there congruity between the research methodology and the representation and analysis of data?	5. Is there congruity between the research methodology and the interpretation of results?	6. Is there a statement locating the researcher culturally or theoretically?	7. Is the influence of the researcher on the research, and vice- versa, addressed?	8. Are participants, and their voices, adequately represented?	9. Is the research ethical according to current criteria or, for recent studies, and is there evidence of ethical approval by an appropriate body?	10. Do the conclusions drawn in the research report flow from the analysis, or interpretation, of the data?
Study	Source	Yes / No / Unclear / Not applicable
	Varcoe C. Staring, tone of voice, anxiety, mumbling, and pacing in the ED were cues for violence toward nurses. Evidence-Based Nursing. 2008. http://dx.doi.org/10.1136/ebn.11.1.29.	Yes	Yes	Yes	Yes	Yes	No	No	Yes	No	Yes
	Zantinge EM, Verhaak PFM, De Bakker DH, Van der Meer K, Bensing JM. Does burnout among doctors affect their involvement in patients' mental health problems? A study of videotaped consultations. BMC Family Practice. 2009;10. https://doi.org/10.1186/1471-2296-10-60.	Yes	Yes	Yes	Yes	Yes	No	Yes	Yes	Yes	Yes
		Diagnostic test accuracy study
		1. Was a consecutive or random sample of patients enrolled?	2. Was a case control design avoided?	3. Did the study avoid inappropriate exclusions?	4. Were the index test results interpreted without knowledge of the results of the reference standard?	5. If a threshold was used, was it pre-specified?	6. Is the reference standard likely to correctly classify the target condition?	7. Were the reference standard results interpreted without knowledge of the results of the index test?	8. Was there an appropriate interval between index test and reference standard?	9. Did all patients receive the same reference standard?	10. Were all patients included in the analysis?
Study	Source	Yes / No / Unclear / Not applicable
	Rubin Z. Measurement of Romantic Love. Journal of Personality and Social Psychology. 1970;16(2): 265-273. https://doi.org/10.1037/h0029841.	Yes	Yes	Yes	No	Yes	Yes	Yes	Yes	Yes	Yes

## Sheet: Critical appraisal Q1 - Interpr
		Critical Appraisal Scoping Review
		Research subquestion 1 - Interpretations
		Quasi-experimental research
		1. Is it clear in the study what is the ‘cause’ and what is the ‘effect’ (i.e. there is no confusion about which variable comes first)?	2. Were the participants included in any comparisons similar?	3. Were the participants included in any comparisons receiving similar treatment/care, other than the exposure or intervention of interest?	4. Was there a control group?	5. Were there multiple measurements of the outcome both pre and post the intervention/exposure?	6. Was follow up complete and if not, were differences between groups in terms of their follow up adequately described and analyzed?	7. Were the outcomes of participants included in any comparisons measured in the same way?	8. Were outcomes measured in a reliable way?	9. Was appropriate statistical analysis used?
Study	Source	Yes / No / Unclear / Not applicable
Study 2	Abbott J, Middlemiss M, Bruce V, Smailes D, Dudley R. The effect of arousal and eye gaze direction on trust evaluations of stranger's faces: A potential pathway to paranoid thinking. Journal of Behavior Therapy and Experimental Psychiatry. 2018;60: 29-36. https://doi.org/10.1016/j.jbtep.2018.02.007.	Yes	Yes	Yes	Yes	Not applicable	Not applicable	Yes	Yes	Yes
	Adams RB, Franklin RG, Rule NO, Freeman JB, Kveraga K, Hadjikhani N, Yoshikawa S, Ambady N. Culture, gaze and the neural processing of fear expressions. Social Cognitive and Affective Neuroscience. 2010;5(2-3): 340-348. https://doi.org/10.1093/scan/nsp047.	Yes	Yes	Yes	Yes	Not applicable	Not applicable	Yes	Yes	Yes
	Adams RB, Franklin RG, Rule NO, Freeman JB, Kveraga K, Hadjikhani N, Yoshikawa S, Ambady N. Culture, gaze and the neural processing of fear expressions. Social Cognitive and Affective Neuroscience. 2010;5(2-3): 340-348. https://doi.org/10.1093/scan/nsp047.	Yes	Yes	Yes	Yes	Not applicable	Not applicable	Yes	Yes	Yes
Study 1	Adams RB, Kleck RE. Effects of Direct and Averted Gaze on the Perception of Facially Communicated Emotion. Emotion. 2005;5(1): 3-11. https://doi.org/10.1037/1528-3542.5.1.3	Yes	Yes	Yes	No	Not applicable	Not applicable	Yes	Yes	Yes
Study 2	Adams RB, Kleck RE. Effects of Direct and Averted Gaze on the Perception of Facially Communicated Emotion. Emotion. 2005;5(1): 3-11. https://doi.org/10.1037/1528-3542.5.1.3	Yes	Yes	Yes	No	Not applicable	Not applicable	Yes	Yes	Yes
Study 3	Adams RB, Kleck RE. Effects of Direct and Averted Gaze on the Perception of Facially Communicated Emotion. Emotion. 2005;5(1): 3-11. https://doi.org/10.1037/1528-3542.5.1.3	Yes	Yes	Yes	No	Not applicable	Not applicable	Yes	Yes	Yes
Study 1	Adams RB, Kleck RE. Perceived Gaze Direction and the Processing of Facial Displays of Emotion. Psychological Science. 2003;14(6): 644-647. https://doi.org/10.1046/j.0956-7976.2003.psci_1479.x	Yes	Yes	Yes	No	Not applicable	Not applicable	Yes	Yes	Yes
Study 2	Adams RB, Kleck RE. Perceived Gaze Direction and the Processing of Facial Displays of Emotion. Psychological Science. 2003;14(6): 644-647. https://doi.org/10.1046/j.0956-7976.2003.psci_1479.x	Yes	Yes	Yes	No	Not applicable	Not applicable	Yes	Yes	Yes
	Adolphs R, Baron-Cohen S, Tranel D. Impaired recognition of social emotions following amygdala damage. Journal of Cognitive Neuroscience. 2002;14(8): 1264–1274. https://doi.org/10.1162/089892902760807258.	Yes	Yes	Yes	Yes	Not applicable	Not applicable	Yes	Yes	Yes
	Akechi H, Senju A, Uibo H, Kikuchi Y, Hasegawa T, et al. Attention to Eye Contact in the West and East: Autonomic Responses and Evaluative Ratings. PLoS ONE. 2013;8(3). https://doi.org/10.1371/journal.pone.0059312.	Yes	Yes	Yes	Yes	Not applicable	Not applicable	Yes	Yes	Yes
	Akechi H, Senju A, Uibo H, Kikuchi Y, Hasegawa T, et al. Attention to Eye Contact in the West and East: Autonomic Responses and Evaluative Ratings. PLoS ONE. 2013;8(3). https://doi.org/10.1371/journal.pone.0059312.	Yes	Yes	Yes	Yes	Not applicable	Not applicable	Yes	Yes	Yes
	Akiyama T, Kato M, Muramatsu T, Saito F, Umeda S, Kashima H. Gaze but not arrows: A dissociative impairment after right superior temporal gyrus damage. Neuropsychologica. 2006;44(10): 1804-1810. https://doi.org/10.1016/j.neuropsychologia.2006.03.007.	Yes	Yes	Yes	Yes	Not applicable	Not applicable	Yes	Yes	Yes
	Akiyama T, Kato M, Muramatsu T, Umeda S, Saito F, Kashima H. Unilateral Amygdala Lesions Hamper Attentional Orienting Triggered by Gaze Direction. Cerebral Cortex. 2007;17(11):2593-2600. https://doi.org/10.1093/cercor/bhl166.	Yes	Yes	Yes	No	Yes	Not applicable	Yes	Yes	Yes
Study 2	Alaerts K, Nackaerts E, Meyns P, Swinnen SP, Wenderoth, N. Action and Emotion Recognition from Point Light Displays: An Investigation of Gender Differences. PLOS ONE. 2011;6(6). doi:10.1371/journal.pone.0020989.	Yes	Yes	Yes	Yes	Not applicable	Not applicable	Yes	Yes	Yes
Study 2	Alaerts K, Nackaerts E, Meyns P, Swinnen SP, Wenderoth, N. Action and Emotion Recognition from Point Light Displays: An Investigation of Gender Differences. PLOS ONE. 2011;6(6). doi:10.1371/journal.pone.0020989.	Yes	Yes	Yes	Yes	Not applicable	Not applicable	Yes	Yes	Yes
	Amalfitano JG, Kalt NC. Effects of eye contact on the evaluation of job applicants. Journal of Employment Counseling. 1977;14(1): 46–48. https://doi.org/10.1002/j.2161-1920.1977.tb00637.x.	Yes	Yes	Yes	No	Not applicable	Not applicable	Yes	Yes	Yes
	Argyle M, Lefebvre L, Cook M. The meaning of five patterns of gaze. European Journal of Social Psychology. 1974;4(2): 125-136. https://doi.org/10.1002/ejsp.2420040202	Yes	Yes	Yes	Yes	Not applicable	Not applicable	Yes	Yes	Yes
	Baron-Cohen S, Ring H, Chitnis X, Wheelwright S, Gregory L, Williams S, Brammer M, Bullmore E. fMRI of parents of children with Asperger Syndrome: A pilot study. Brain and Cognition. 2006;61(1): 122-130. https://doi.org/10.1016/j.bandc.2005.12.011.	Yes	Yes	Yes	Yes	Not applicable	Not applicable	Yes	Yes	Yes
Study 1	Baron-Cohen S, Wheelwright S, Jolliffe T. Is There a “Language of the Eyes”? Evidence from Normal Adults, and Adults with Autism or Asperger Syndrome. Visual Cognition. 1997;4(3): 311-331. https://doi.org/10.1080/713756761.	Yes	Yes	Yes	No	Not applicable	Not applicable	Yes	Yes	Yes
Study 2	Baron-Cohen S, Wheelwright S, Jolliffe T. Is There a “Language of the Eyes”? Evidence from Normal Adults, and Adults with Autism or Asperger Syndrome. Visual Cognition. 1997;4(3): 311-331. https://doi.org/10.1080/713756761.	Yes	Yes	Yes	No	Not applicable	Not applicable	Yes	Yes	Yes
	Beebe SA. Eye Contact: A Nonverbal Determinant of Speaker Credibility. Speech Teacher. 1974;23(1): 21-25. https://doi.org/10.1080/03634527409378052.	Yes	Yes	Yes	Yes	Not applicable	Not applicable	Yes	Yes	Yes
Study 1	Bindemann M, Burton AM, Langton SRH. How do eye gaze and facial expression interact? Visual Cognition. 2008;16(6): 708-733. https://doi.org/10.1080/13506280701269318.	Yes	Yes	Yes	No	Not applicable	Not applicable	Yes	Yes	Yes
Study 2	Bindemann M, Burton AM, Langton SRH. How do eye gaze and facial expression interact? Visual Cognition. 2008;16(6): 708-733. https://doi.org/10.1080/13506280701269318.	Yes	Yes	Yes	No	Not applicable	Not applicable	Yes	Yes	Yes
Study 3	Bindemann M, Burton AM, Langton SRH. How do eye gaze and facial expression interact? Visual Cognition. 2008;16(6): 708-733. https://doi.org/10.1080/13506280701269318.	Yes	Yes	Yes	No	Not applicable	Not applicable	Yes	Yes	Yes
Study 4	Bindemann M, Burton AM, Langton SRH. How do eye gaze and facial expression interact? Visual Cognition. 2008;16(6): 708-733. https://doi.org/10.1080/13506280701269318.	Yes	Yes	Yes	No	Not applicable	Not applicable	Yes	Yes	Yes
Study 5	Bindemann M, Burton AM, Langton SRH. How do eye gaze and facial expression interact? Visual Cognition. 2008;16(6): 708-733. https://doi.org/10.1080/13506280701269318.	Yes	Yes	Yes	No	Not applicable	Not applicable	Yes	Yes	Yes
Study 6	Bindemann M, Burton AM, Langton SRH. How do eye gaze and facial expression interact? Visual Cognition. 2008;16(6): 708-733. https://doi.org/10.1080/13506280701269318.	Yes	Yes	Yes	No	Not applicable	Not applicable	Yes	Yes	Yes
	Blais C, Roy C, Fiset D, Arguin M, Gosselin F. The eyes are not the window to basic emotions. Neuropsychologia. 2012;50(12): 2830-2838. https://doi.org/10.1016/j.neuropsychologia.2012.08.010.	Yes	Yes	Yes	No	Not applicable	Not applicable	Yes	Yes	Yes
	Bond MH, Goodman GN. Gaze patterns and interaction contexts: Effects on personality impressions and attributions. Psychologia: An International Journal of Psychology in the Orient. 1980;23(2): 70–77.	Yes	Yes	Yes	No	Not applicable	Not applicable	Yes	Yes	Yes
Study 1	Buchanan DR, Goldman M, Juhnke R. Eye contact, sex, and the violation of personal space. The Journal of Social Psychology. 1977;103(1): 19–25. https://doi.org/10.1080/00224545.1977.9713291.	Yes	Yes	Yes	No	Not applicable	Not applicable	Yes	Yes	Yes
Study 2	Buchanan DR, Goldman M, Juhnke R. Eye contact, sex, and the violation of personal space. The Journal of Social Psychology. 1977;103(1): 19–25. https://doi.org/10.1080/00224545.1977.9713291.	Yes	Yes	Yes	No	Not applicable	Not applicable	Yes	Yes	Yes
Study 3	Buchanan DR, Goldman M, Juhnke R. Eye contact, sex, and the violation of personal space. The Journal of Social Psychology. 1977;103(1): 19–25. https://doi.org/10.1080/00224545.1977.9713291.	Yes	Yes	Yes	No	Not applicable	Not applicable	Yes	Yes	Yes
	Bull R, Gibson-Robinson E. The influences of eye-gaze, style of dress, and locality on the amounts of money donated to a charity. Human Relations. 1981;34(10): 895–905. https://doi.org/10.1177/001872678103401005.	Yes	Yes	Yes	No	Not applicable	Not applicable	Yes	Yes	Yes
	Burra N, Baker S, George N. Processing of gaze direction within the N170/M170 time window: A combined EEG/MEG study. Neuropsychologica. 2017;100: 207-219. https://doi.org/10.1016/j.neuropsychologia.2017.04.028.	Yes	Yes	Yes	No	Not applicable	Not applicable	Yes	Yes	Yes
Study 1	Burra N, Kerzel D. Meeting another's gaze shortens subjective time by capturing attention. Cognition. 2021;212. https://doi.org/10.1016/j.cognition.2021.104734.	Yes	Yes	Yes	No	Not applicable	Not applicable	Yes	Yes	Yes
Study 2	Burra N, Kerzel D. Meeting another's gaze shortens subjective time by capturing attention. Cognition. 2021;212. https://doi.org/10.1016/j.cognition.2021.104734.	Yes	Yes	Yes	No	Not applicable	Not applicable	Yes	Yes	Yes
Study 3	Burra N, Kerzel D. Meeting another's gaze shortens subjective time by capturing attention. Cognition. 2021;212. https://doi.org/10.1016/j.cognition.2021.104734.	Yes	Yes	Yes	No	Not applicable	Not applicable	Yes	Yes	Yes
Study 4	Burra N, Kerzel D. Meeting another's gaze shortens subjective time by capturing attention. Cognition. 2021;212. https://doi.org/10.1016/j.cognition.2021.104734.	Yes	Yes	Yes	No	Not applicable	Not applicable	Yes	Yes	Yes
	Calder AJ, Lawrence AD, Keane J, Scott SK, Owen AM, Christoffels I, Young AW. Reading the mind from eye gaze. Neuropsychologia. 2002;40(8): 1129–1138. https://doi.org/10.1016/S0028-3932(02)00008-8.	Yes	Yes	Yes	No	Not applicable	Not applicable	Yes	Yes	Yes
	Campbell DE, Lancioni GE. The effects of staring and pew invasion in church settings. The Journal of Social Psychology. 1979;108(1): 19–24. https://doi.org/10.1080/00224545.1979.9711956.	Yes	Yes	Yes	No	Not applicable	Not applicable	Yes	Yes	Yes
Study 1	Cañadas E, Lupiáñez J. Spatial interference between gaze direction and gaze location: A study on the eye contact effect. The Quarterly Journal of Experimental Psychology. 2012;65(8): 1586–1598. https://doi.org/10.1080/17470218.2012.659190.	Yes	Yes	Yes	No	Not applicable	Not applicable	Yes	Yes	Yes
Study 2	Cañadas E, Lupiáñez J. Spatial interference between gaze direction and gaze location: A study on the eye contact effect. The Quarterly Journal of Experimental Psychology. 2012;65(8): 1586–1598. https://doi.org/10.1080/17470218.2012.659190.	Yes	Yes	Yes	No	Not applicable	Not applicable	Yes	Yes	Yes
	Caprioni VE, O'Neal LE, McDonald P, Garwood G. Seating Position, Instructor's Eye Contact Availability, and Student Participation in a Small Seminar. The Journal of Social Psychology. 1977;103: 315-316. https://doi.org/10.1080/00224545.1977.9713335.	Yes	Yes	Yes	No	Not applicable	Yes	Yes	Yes	Yes
	Carlin JD, Calder AJ, Kriegeskorte N, Nili H, Rowe JB. A Head View-Invariant Representation of Gaze Direction in Anterior Superior Temporal Sulcus. Current Biology. 2011;21(21): 1817-1821. https://doi.org/10.1016/j.cub.2011.09.025.	Yes	Yes	Yes	No	Not applicable	Not applicable	Yes	Yes	Yes
	Carrick OK, Thompson JC, Epling JA, Puce A. It's all in the eyes: neural responses to socially significant gaze shifts. NeuroReport. 2007;18(8): 763-766. https://www.doi.org/10.1097/WNR.0b013e3280ebb44b.	Yes	Yes	Yes	No	Not applicable	Not applicable	Yes	Yes	Yes
Study 1	Chen T, Helminen TM, Hietanen JK. Affect in the eyes: explicit and implicit evaluations. Cognition and Emotion. 2017;31: 1070–1082. https://doi.org/10.1080/02699931.2016.1188059.	Yes	Yes	Yes	No	Not applicable	Not applicable	Yes	Yes	Yes
Study 2	Chen T, Helminen TM, Hietanen JK. Affect in the eyes: explicit and implicit evaluations. Cognition and Emotion. 2017;31: 1070–1082. https://doi.org/10.1080/02699931.2016.1188059.	Yes	Yes	Yes	No	Not applicable	Not applicable	Yes	Yes	Yes
Study 1	Collova JR, Kloth N, Crookes K, Burton N, Chan CYH, Hsiao JH, Rhodes G. A new other-race effect for gaze perception. Journal of Experimental Psychology: Human Perception and Performance. 2017;43(11): 1857–1863. https://doi.org/10.1037/xhp0000460.	Yes	Yes	Yes	Yes	Not applicable	Not applicable	Yes	Yes	Yes
Study 1	Collova JR, Kloth N, Crookes K, Burton N, Chan CYH, Hsiao JH, Rhodes G. A new other-race effect for gaze perception. Journal of Experimental Psychology: Human Perception and Performance. 2017;43(11): 1857–1863. https://doi.org/10.1037/xhp0000460.	Yes	Yes	Yes	Yes	Not applicable	Not applicable	Yes	Yes	Yes
Study 2	Collova JR, Kloth N, Crookes K, Burton N, Chan CYH, Hsiao JH, Rhodes G. A new other-race effect for gaze perception. Journal of Experimental Psychology: Human Perception and Performance. 2017;43(11): 1857–1863. https://doi.org/10.1037/xhp0000460.	Yes	Yes	Yes	Yes	Not applicable	Not applicable	Yes	Yes	Yes
Study 2	Collova JR, Kloth N, Crookes K, Burton N, Chan CYH, Hsiao JH, Rhodes G. A new other-race effect for gaze perception. Journal of Experimental Psychology: Human Perception and Performance. 2017;43(11): 1857–1863. https://doi.org/10.1037/xhp0000460.	Yes	Yes	Yes	Yes	Not applicable	Not applicable	Yes	Yes	Yes
	Conty L, Dezecache G, Hugueville L, Grèzes J. Early Binding of Gaze, Gesture, and Emotion: Neural Time Course and Correlates. Journal of Neuroscience. 2012;32(13): 4531-4539. https://doi.org/10.1523/JNEUROSCI.5636-11.2012.	Yes	Yes	Yes	No	Not applicable	Not applicable	Yes	Yes	Yes
Study 1	Conty L, Gimmig D, Belletier C, George N, Huguet P. The cost of being watched: stroop interference increases under concomitant eye contact. Cognition. 2010;115: 133–139. https://doi.org/10.1016/j.cognition.2009.12.005.	Yes	Yes	Yes	No	Not applicable	Not applicable	Yes	Yes	Yes
Study 3	Conty L, Gimmig D, Belletier C, George N, Huguet P. The cost of being watched: stroop interference increases under concomitant eye contact. Cognition. 2010;115: 133–139. https://doi.org/10.1016/j.cognition.2009.12.005.	Yes	Yes	Yes	No	Not applicable	Not applicable	Yes	Yes	Yes
	Conty L, N'Diaye K, Tijus C, George N. When eye creates the contact! ERP evidence for early dissociation between direct and averted gaze motion processing. Neuropsychologica. 2007;45(13): 3024-3037. https://doi.org/10.1016/j.neuropsychologia.2007.05.017.	Yes	Yes	Yes	No	Not applicable	Not applicable	Yes	Yes	Yes
	Daniell RJ, Lewis P. Stability of eye contact and physical distance across a series of structured interviews. Journal of Consulting and Clinical Psychology. 1972;39(1): 172. https://doi.org/10.1037/h0033160.	Yes	Yes	Yes	No	Not applicable	Yes	Yes	Yes	Yes
	Demos KE, Kelley WM, Ryan SL, Davis FC, Whalen PJ. Human amygdala sensitivity to the pupil size of others. Cerebral Cortex. 2008;18: 2729–2734. https://doi.org/10.1093/cercor/bhn034.	Yes	Yes	Yes	No	Not applicable	Not applicable	Yes	Yes	Yes
	Doi H, Ueda K. Searching for a perceived stare in the crowd. Perception. 2007;36(5): 773-780. https://doi.org/10.1068/p561.	Yes	Yes	Yes	No	Not applicable	Not applicable	Yes	Yes	Yes
Study 1	Dovidio JE, Ellyson SL. Decoding visual dominance: Attributions of power based on relative percentages of looking while speaking and looking while listening. Social Psychology Quarterly. 1982;45: 106-113. https://doi.org/10.2307/3033933.	Yes	Yes	Yes	No	Not applicable	Not applicable	Yes	Yes	Yes
Study 2	Dovidio JE, Ellyson SL. Decoding visual dominance: Attributions of power based on relative percentages of looking while speaking and looking while listening. Social Psychology Quarterly. 1982;45: 106-113. https://doi.org/10.2307/3033933.	Yes	Yes	Yes	No	Not applicable	Not applicable	Yes	Yes	Yes
	Eddy CM, Hansen PC. Predictors of performance on the Reading the Mind in the Eyes Test. PLOS ONE. 2020;15(7). https://doi.org/10.1371/journal.pone.0235529.	Yes	Yes	Yes	No	Not applicable	Yes	Yes	Yes	Yes
	Elgar K, Campbell R, Skuse D. Are you looking at me? Accuracy in processing line-of-sight in Turner syndrome. Proceedings: Biological Sciences. 2002;269(1508): 2415–2422. https://www.jstor.org/stable/3558672.	Yes	Yes	Yes	Yes	Not applicable	Not applicable	Yes	Yes	Yes
	Ellsworth P, Carlsmith JM. Ellsworth, E C., & Carlsmith, J. M. (1973). Eye contact and gaze aversion- in an aggressive encounter. Journal of Personality and Social Psychology. 1973;28: 280-292. https://doi.org/10.1037/h0035779.	Yes	Yes	Yes	No	Not applicable	Not applicable	Yes	Yes	Yes
Study 1	Ellsworth PC, Carlsmith JM, Henson A. The Stare as a Stimulus to Flight in Human Subjects: A Series of Field Experiments. Journal of Personality and Social Psychology. 1972;21(3): 302-311. https://doi.org/10.1037/h0032323.	Yes	Yes	Yes	Yes	Not applicable	Not applicable	Yes	Yes	Yes
Study 2	Ellsworth PC, Carlsmith JM, Henson A. The Stare as a Stimulus to Flight in Human Subjects: A Series of Field Experiments. Journal of Personality and Social Psychology. 1972;21(3): 302-311. https://doi.org/10.1037/h0032323.	Yes	Yes	Yes	Yes	Not applicable	Not applicable	Yes	Yes	Yes
Study 3	Ellsworth PC, Carlsmith JM, Henson A. The Stare as a Stimulus to Flight in Human Subjects: A Series of Field Experiments. Journal of Personality and Social Psychology. 1972;21(3): 302-311. https://doi.org/10.1037/h0032323.	Yes	Yes	Yes	Yes	Not applicable	Not applicable	Yes	Yes	Yes
Study 4	Ellsworth PC, Carlsmith JM, Henson A. The Stare as a Stimulus to Flight in Human Subjects: A Series of Field Experiments. Journal of Personality and Social Psychology. 1972;21(3): 302-311. https://doi.org/10.1037/h0032323.	Yes	Yes	Yes	Yes	Not applicable	Not applicable	Yes	Yes	Yes
Study 5	Ellsworth PC, Carlsmith JM, Henson A. The Stare as a Stimulus to Flight in Human Subjects: A Series of Field Experiments. Journal of Personality and Social Psychology. 1972;21(3): 302-311. https://doi.org/10.1037/h0032323.	Yes	Yes	Yes	Yes	Not applicable	Not applicable	Yes	Yes	Yes
	Ellsworth PC, Ross LD. Intimacy in response to direct gaze. Journal of Experimental Social Psychology. 1975;11(6): 592-613.	Yes	Yes	Yes	No	Not applicable	Not applicable	Yes	Yes	Yes
Study 1	Elman D, Schulte DC, Bukoff A. Effects of facial expression and stare duration on walking speed: Two field experiments. Environmental Psychology and Nonverbal Behavior. 1977;2: 93-99. https://doi.org/10.1007/BF01145825.	Yes	Yes	Yes	No	Not applicable	Not applicable	Yes	Yes	Yes
Study 2	Elman D, Schulte DC, Bukoff A. Effects of facial expression and stare duration on walking speed: Two field experiments. Environmental Psychology and Nonverbal Behavior. 1977;2: 93-99. https://doi.org/10.1007/BF01145825.	Yes	Yes	Yes	No	Not applicable	Not applicable	Yes	Yes	Yes
	Ewing L, Rhodes G, Pellicano E. Have you got the look? Gaze direction affects judgements of facial attractiveness. Visual Cognition. 2010;18(3): 321-330. https://doi.org/10.1080/13506280902965599.	Yes	Yes	Yes	No	Not applicable	Not applicable	Yes	Yes	Yes
	Fathi M, Bateson M, Nettle D. Effects of Watching Eyes and Norm Cues on Charitable Giving in a Surreptitious Behavioral Experiment. Evolutionary Psychology. 2014;12(5): 878-887. https://doi.org/10.1177/147470491401200502.	Yes	Yes	Yes	Yes	Not applicable	Not applicable	Yes	Yes	Yes
	Fox E, Mathews A, Calder AJ, Yiend J. Anxiety and sensitivity to gaze direction in emotionally expressive faces. Emotion. 2007;7(3): 478-486. https://doi.org/10.1037/1528-3542.7.3.478.	Yes	Yes	Yes	No	Not applicable	Not applicable	Yes	Yes	Yes
Study 1	Framorando D, George N, Kerzel D, Burra N. traight gaze facilitates face processing but does not cause involuntary attentional capture. Visual Cognition. 2016;24. 381–391. https://doi.org/10.1080/13506285.2017.1285840.	Yes	Yes	Yes	No	Not applicable	Not applicable	Yes	Yes	Yes
Study 2	Framorando D, George N, Kerzel D, Burra N. traight gaze facilitates face processing but does not cause involuntary attentional capture. Visual Cognition. 2016;24. 381–391. https://doi.org/10.1080/13506285.2017.1285840.	Yes	Yes	Yes	No	Not applicable	Not applicable	Yes	Yes	Yes
Study 3	Framorando D, George N, Kerzel D, Burra N. traight gaze facilitates face processing but does not cause involuntary attentional capture. Visual Cognition. 2016;24. 381–391. https://doi.org/10.1080/13506285.2017.1285840.	Yes	Yes	Yes	No	Not applicable	Not applicable	Yes	Yes	Yes
Study 4	Framorando D, George N, Kerzel D, Burra N. traight gaze facilitates face processing but does not cause involuntary attentional capture. Visual Cognition. 2016;24. 381–391. https://doi.org/10.1080/13506285.2017.1285840.	Yes	Yes	Yes	No	Not applicable	Not applicable	Yes	Yes	Yes
	Friesen CK, Kingstone A. The eyes have it! Reflexive orienting is triggered by nonpredictive gaze. Psychonomic Bulletin & Review. 1998;5(3): 490–495. https://doi.org/10.3758/BF03208827.	Yes	Yes	Yes	No	Not applicable	Not applicable	Yes	Yes	Yes
	Friesen CK, Moore C, Kingstone A. Does gaze direction really trigger a reflexive shift of spatial attention? Brain and Cognition. 2005;57(1): 66–69. https://doi.org/10.1016/j.bandc.2004.08.025.	Yes	Yes	Yes	No	Not applicable	Not applicable	Yes	Yes	Yes
Study 1	Friesen CK, Ristic J, Kingstone A. Attentional effects of counterpredictive gaze and arrow cues. Journal of Experimental Psychology: Human Perception and Performance. 2004;30(2): 319–329. https://doi.org/10.1037/0096-1523.30.2.319.	Yes	Yes	Yes	No	Not applicable	Not applicable	Yes	Yes	Yes
Study 6	Friesen JP, Kawakami K, Vingilis-Jaremko L, Caprara R, Sidhu DM, Williams A, Hugenberg K, Rodríguez-Bailón R, Cañadas E, Niedenthal P. Perceiving Happiness in an Intergroup Context: The Role of Race and Attention to the Eyes in Differentiating Between True and False Smiles. Journal of Personality and Social Psychology: Attitudes and Social Cognition. 2019;116(3): 375-395. http://dx.doi.org/10.103…	Yes	Yes	Yes	Yes	Not applicable	Not applicable	Yes	Yes	Yes
	Fromme DK, Beam DC. Dominance and sex differences in nonverbal responses to differential eye contact. Journal of Research in Personality. 1974;8(1): 76–87. https://doi.org/10.1016/0092-6566(74)90047-6.	Yes	Yes	Yes	No	Not applicable	Not applicable	Yes	Yes	Yes
	Gale A, Lucas B, Nissim R, Harpham B. Some EEG Correlates of Face-to Face Contact. British Journal of Social and Clinical Psychology. 1972;11(4): 326-332. https://doi.org/10.1111/j.2044-8260.1972.tb00822.x.	Yes	Yes	Yes	No	Yes	Not applicable	Yes	Yes	Yes
	Gamer M, Büchel C. Amygdala Activation Predicts Gaze toward Fearful Eyes. Journal of Neuroscience. 2009;29(28): 9123-9126. https://doi.org/10.1523/JNEUROSCI.1883-09.2009.	Yes	Yes	Yes	No	Not applicable	Not applicable	Yes	Yes	Yes
Study 1	Gamer M, Hecht H. Are you looking at me? Measuring the cone of gaze. Journal of Experimental Psychology: Human Perception and Performance. 2007;33(3): 705–715. https://doi.org/10.1037/0096-1523.33.3.705.	Yes	Yes	Yes	No	Not applicable	Not applicable	Yes	Yes	Yes
Study 2	Gamer M, Hecht H. Are you looking at me? Measuring the cone of gaze. Journal of Experimental Psychology: Human Perception and Performance. 2007;33(3): 705–715. https://doi.org/10.1037/0096-1523.33.3.705.	Yes	Yes	Yes	No	Not applicable	Not applicable	Yes	Yes	Yes
Study 3	Gamer M, Hecht H. Are you looking at me? Measuring the cone of gaze. Journal of Experimental Psychology: Human Perception and Performance. 2007;33(3): 705–715. https://doi.org/10.1037/0096-1523.33.3.705.	Yes	Yes	Yes	No	Not applicable	Not applicable	Yes	Yes	Yes
Study 4	Gamer M, Hecht H. Are you looking at me? Measuring the cone of gaze. Journal of Experimental Psychology: Human Perception and Performance. 2007;33(3): 705–715. https://doi.org/10.1037/0096-1523.33.3.705.	Yes	Yes	Yes	No	Not applicable	Not applicable	Yes	Yes	Yes
	George N, Driver J, Dolan RJ. Seen gaze direction modulates fusiform activity and its coupling with other brain areas during face processing. Neuroimage. 2001;13(6): 1102–1112. https://doi.org/10.1006/nimg.2001.0769.	Yes	Yes	Yes	No	Not applicable	Not applicable	Yes	Yes	Yes
Study 1	Gregory SEA, Langton SRH, Yoshikawa S, Jackson MC. A cross-cultural investigation into the influence of eye gaze on working memory for happy and angry faces. Cognition and Emotion. 2020;34(8): 1561-1572. https://doi.org/10.1080/02699931.2020.1782353.	Yes	Yes	Yes	Yes	Not applicable	Not applicable	Yes	Yes	Yes
Study 2	Gregory SEA, Langton SRH, Yoshikawa S, Jackson MC. A cross-cultural investigation into the influence of eye gaze on working memory for happy and angry faces. Cognition and Emotion. 2020;34(8): 1561-1572. https://doi.org/10.1080/02699931.2020.1782353.	Yes	Yes	Yes	Yes	Not applicable	Not applicable	Yes	Yes	Yes
	Hietanen JK, Leppänen JM, Peltola MJ, Linna-aho K, Ruuhiala HJ. Seeing direct and averted gaze activates the approach-avoidance motivational brain systems. Neuropsychologia. 2008;46(9): 2423–2430. https://doi.org/10.1016/j.neuropsychologia.2008.02.029.	Yes	Yes	Yes	No	Not applicable	Not applicable	Yes	Yes	Yes
	Hietanen JO, Syrjämäki AH, Zilliacus PK, Hietanen JK. Eye contact reduces lying. Consciousness and Cognition. 2018;66: 65-73. https://doi.org/10.1016/j.concog.2018.10.006.	Yes	Yes	Yes	No	Not applicable	Not applicable	Yes	Yes	Yes
	Hoffman EA, Haxby JV. Distinct representations of eye- gaze and identity in the distributed human neural system for face perception. Nature Neuroscience. 2000;3(1): 80–84. https://doi.org/10.1038/71152.	Yes	Yes	Yes	No	Not applicable	Not applicable	Yes	Yes	Yes
	Honma M. Hyper-volume of eye-contact perception and social anxiety traits. Consciousness and Cognition. 2013;22 (1): 167–173. https://doi.org/10.1016/j.concog.2012.12.002.	Yes	Yes	Yes	No	Not applicable	Not applicable	Yes	Yes	Yes
	Hooker CI, Paller KA, Gitelman DR, Parrish TB, Mesulam MM, Reber PJ. Brain networks for analyzing eye gaze. Cognitive Brain Research. 2003;17(2): 406–418. https://doi.org/10.1016/S0926-6410(03)00143-5.	Yes	Yes	Yes	No	Not applicable	Not applicable	Yes	Yes	Yes
	Hu Z, Gendron M, Liu Q, Zhao G, Li H. Trait Anxiety Impacts the Perceived Gaze Direction of Fearful But Not Angry Faces. Frontiers in Psychology. 2017;8(7). https://doi.org/10.3389/fpsyg.2017.01186.	Yes	Yes	Yes	Yes	Not applicable	Not applicable	Yes	Yes	Yes
Study 1	Hughes J, Goldman M. Eye contact, facial expression, sex, and the violation of personal space. Perceptual and Motor Skills. 1978;46: 579-584. https://doi.org/10.2466/pms.1978.46.2.579.	Yes	Yes	Yes	No	Not applicable	Not applicable	Yes	Yes	Yes
Study 2	Hughes J, Goldman M. Eye contact, facial expression, sex, and the violation of personal space. Perceptual and Motor Skills. 1978;46: 579-584. https://doi.org/10.2466/pms.1978.46.2.579.	Yes	Yes	Yes	Yes	Not applicable	Not applicable	Yes	Yes	Yes
Study 2	Hughes J, Goldman M. Eye contact, facial expression, sex, and the violation of personal space. Perceptual and Motor Skills. 1978;46: 579-584. https://doi.org/10.2466/pms.1978.46.2.579.	Yes	Yes	Yes	Yes	Not applicable	Not applicable	Yes	Yes	Yes
	Isernia S, Sokolov AN, Fallgatter AJ, Pavlova MA. Untangling the Ties Between Social Cognition and Body Motion: Gender Impact. Frontiers in Psychology. 2020;11. https://doi.org/10.3389/fpsyg.2020.00128.	Yes	Yes	Yes	Yes	Not applicable	Not applicable	Yes	Yes	Yes
	Isernia S, Sokolov AN, Fallgatter AJ, Pavlova MA. Untangling the Ties Between Social Cognition and Body Motion: Gender Impact. Frontiers in Psychology. 2020;11. https://doi.org/10.3389/fpsyg.2020.00128.	Yes	Yes	Yes	Yes	Not applicable	Not applicable	Yes	Yes	Yes
	Itier RJ, Villate C, Ryan JD. Eyes always attract attention but gaze orienting is task-dependent: evidence from eye movement monitoring. Neuropsychologia. 2007;45(5): 1019–1028. https://doi.org/10.1016/j.neuropsychologia.2006.09.004.	Yes	Yes	Yes	No	Not applicable	Not applicable	Yes	Yes	Yes
Study 1	Jack RE, Caldara R, Schyns P. Internal Representations Reveal Cultural Diversity in Expectations of Facial Expressions of Emotion. Journal of Experimental Psychology: General. 2012;141(1): 19-25. https://doi.org/10.1037/a0023463.	Yes	Yes	Yes	Yes	Not applicable	Yes	Yes	Yes	Yes
Study 1	Jack RE, Caldara R, Schyns P. Internal Representations Reveal Cultural Diversity in Expectations of Facial Expressions of Emotion. Journal of Experimental Psychology: General. 2012;141(1): 19-25. https://doi.org/10.1037/a0023463.	Yes	Yes	Yes	Yes	Not applicable	Yes	Yes	Yes	Yes
Study 2	Jack RE, Caldara R, Schyns P. Internal Representations Reveal Cultural Diversity in Expectations of Facial Expressions of Emotion. Journal of Experimental Psychology: General. 2012;141(1): 19-25. https://doi.org/10.1037/a0023463.	Yes	Yes	Yes	Yes	Not applicable	Not applicable	Yes	Yes	Yes
	Kampe KKW, Frith CD, Dolan RJ, Frith U. Reward value of attractiveness and gaze. Nature. 2001;413(6856): 589–589. https://doi.org/10.1038/35098149.	Yes	Yes	Yes	No	Not applicable	Not applicable	Yes	Yes	Yes
	Karandashev V, Zarubko E, Artemeva V, Neto F, Surmanidze L, Feybesse C. Sensory Values in Romantic Attraction in Four Europeans Countries: Gender and Cross-Cultural Comparison. Cross-Cultural Research. 2016;50(5): 478-504. https://doi.org/10.1177/1069397116674446.	Yes	Yes	Yes	Yes	Not applicable	Not applicable	Yes	Yes	Yes
	Karandashev V, Zarubko E, Artemeva V, Neto F, Surmanidze L, Feybesse C. Sensory Values in Romantic Attraction in Four Europeans Countries: Gender and Cross-Cultural Comparison. Cross-Cultural Research. 2016;50(5): 478-504. https://doi.org/10.1177/1069397116674446.	Yes	Yes	Yes	Yes	Not applicable	Not applicable	Yes	Yes	Yes
	Karandashev V, Zarubko E, Artemeva V, Neto F, Surmanidze L, Feybesse C. Sensory Values in Romantic Attraction in Four Europeans Countries: Gender and Cross-Cultural Comparison. Cross-Cultural Research. 2016;50(5): 478-504. https://doi.org/10.1177/1069397116674446.	Yes	Yes	Yes	Yes	Not applicable	Not applicable	Yes	Yes	Yes
	Karandashev V, Zarubko E, Artemeva V, Neto F, Surmanidze L, Feybesse C. Sensory Values in Romantic Attraction in Four Europeans Countries: Gender and Cross-Cultural Comparison. Cross-Cultural Research. 2016;50(5): 478-504. https://doi.org/10.1177/1069397116674446.	Yes	Yes	Yes	Yes	Not applicable	Not applicable	Yes	Yes	Yes
	Kawashima R, Sugiura M, Takashi K, Nakamura A, Hatano K, Ito K, Fuduka H, Kojima S, Nakamura K. The human amygdala plays an important role in gaze monitoring: A PET study. Brain. 1999;122: 779–783. https://doi.org/10.1093/brain/122.4.779.	Yes	Yes	Yes	Yes	Not applicable	Not applicable	Yes	Yes	Yes
Study 1	Kellerman J, Lewis J, Laird JD. Looking and Loving: The Effects of Mutual Gaze on Feelings of Romantic Love. Journal of Research in Personality. 1989;23(2): 145-161. https://doi.org/10.1016/0092-6566(89)90020-2.	Yes	Yes	Yes	Yes	Not applicable	Not applicable	Yes	Yes	Yes
Study 2	Kellerman J, Lewis J, Laird JD. Looking and Loving: The Effects of Mutual Gaze on Feelings of Romantic Love. Journal of Research in Personality. 1989;23(2): 145-161. https://doi.org/10.1016/0092-6566(89)90020-2.	Yes	Yes	Yes	Yes	Not applicable	Not applicable	Yes	Yes	Yes
	Kelly EW, True JH. Eye contact and communication of facilitation conditions. Perceptual and Motor Skills. 1980;51: 815-820.	Yes	Yes	Yes	No	Not applicable	Not applicable	Yes	Yes	Yes
	Kendon A, Cook M. The Consistency of Gaze Patterns in Social Interaction. British Journal of Psychology. 1969; 60(4): 1481-494. https://doi.org/10.1111/j.2044-8295.1969.tb01222.x.	Yes	Yes	Yes	No	Not applicable	Not applicable	Yes	Yes	Yes
	Kim G, Seong SH, Hong SS, Choi E. Impact of face masks and sunglasses on emotion recognition in South Koreans. PLOS ONE. 2022;17(2). https://doi.org/10.1371/journal.pone.0263466.	Yes	Yes	Yes	No	Not applicable	Not applicable	Yes	Yes	Yes
	Kleinke CL, Bustos AA, Meeker FB, Staneski RA. Effects of Self-Attributed and Other-Attributed Gaze on Interpersonal Evaluations Between Males and Females. Journal of Experimental Social Psychology. 1973;9: 154-163. https://doi.org/10.1016/0022-1031(73)90007-3.	Yes	Yes	Yes	Yes	Not applicable	Not applicable	Yes	Yes	Yes
	Kleinke CL, Bustos AA, Meeker FB, Staneski RA. Effects of Self-Attributed and Other-Attributed Gaze on Interpersonal Evaluations Between Males and Females. Journal of Experimental Social Psychology. 1973;9: 154-163. https://doi.org/10.1016/0022-1031(73)90007-3.	Yes	Yes	Yes	Yes	Not applicable	Not applicable	Yes	Yes	Yes
	Kleinke CL. Compliance to requests made by gazing and touching experimenters in field settings. Journal of Experimental Social Psychology. 1977;13: 218-223. https://doi.org/10.1016/0022-1031(77)90044-0.	Yes	Yes	Yes	No	Not applicable	Not applicable	Yes	Yes	Yes
	Krämer K, Bente G, Kuzmanovic B, Barisic I, Pfeiffer UJ, Georgescu AL, Vogeley K. Neural correlates of emotion perception depending on culture and gaze direction. Culture and Brain. 2014;2. https://doi.org/10.1007/s40167-014-0013-9.	Yes	Yes	Yes	No	Not applicable	Not applicable	Yes	Yes	Yes
	Krämer K, Bente G, Luo S, Pfeiffer UJ, Han S, Vogeley K. Influence of Ethnic Group-Membership and Gaze Direction on the Perception of Emotions. A Cross-Cultural Study between Germany and China. PLOS ONE. 2013;8(6). https://doi.org/10.1371/journal.pone.0066335.	Yes	Yes	Yes	Yes	Not applicable	Not applicable	Yes	Yes	Yes
	Krämer K, Bente G, Luo S, Pfeiffer UJ, Han S, Vogeley K. Influence of Ethnic Group-Membership and Gaze Direction on the Perception of Emotions. A Cross-Cultural Study between Germany and China. PLOS ONE. 2013;8(6). https://doi.org/10.1371/journal.pone.0066335.	Yes	Yes	Yes	Yes	Not applicable	Not applicable	Yes	Yes	Yes
	Kret ME, de Gelder B. Islamic headdress influences how emotion is recognized from the eyes. Frontiers in Psychology. 2012;3(4). https://doi.org/10.3389/fpsyg.2012.00110.	Yes	Yes	Yes	No	Yes	Not applicable	Yes	Yes	Yes
	Kreysa H, Kessler L, Schweinberger SR. Direct speaker gaze promotes trust in truth-ambiguous statements. PLOS ONE. 2016;11: e0162291. https://doi.org/10.1371/journal.pone.0162291.	Yes	Yes	Yes	No	Not applicable	Not applicable	Yes	Yes	Yes
Study 1	Langton SRH. The Mutual Influence of Gaze and Head Orientation in the Analysis of Social Attention Direction. The Quarterly Journal of Experimental Psychology Section A. 2000;53(3): 825–845. https://doi.org/10.1080/713755908.	Yes	Yes	Yes	No	Not applicable	Not applicable	Yes	Yes	Yes
Study 2	Langton SRH. The Mutual Influence of Gaze and Head Orientation in the Analysis of Social Attention Direction. The Quarterly Journal of Experimental Psychology Section A. 2000;53(3): 825–845. https://doi.org/10.1080/713755908.	Yes	Yes	Yes	No	Not applicable	Not applicable	Yes	Yes	Yes
Study 3	Langton SRH. The Mutual Influence of Gaze and Head Orientation in the Analysis of Social Attention Direction. The Quarterly Journal of Experimental Psychology Section A. 2000;53(3): 825–845. https://doi.org/10.1080/713755908.	Yes	Yes	Yes	No	Not applicable	Not applicable	Yes	Yes	Yes
	Lawrence K, Campbell R, Swettenham J, Terstegge J, Akers R, Coleman M, Skuse D. Interpreting gaze in Turner syndrome: impaired sensitivity to intention and emotion, but preservation of social cueing. Neuropsychologia. 2003;41: 894–905. https://doi.org/10.1016/S0028-3932(03)00002-2.	Yes	Yes	Yes	Yes	Not applicable	Not applicable	Yes	Yes	Yes
Study 1	Lawson R. I just love the attention: implicit preference for direct eye contact. Visual Cognition. 2015;23(4): 450-488. http://dx.doi.org/10.1080/13506285.2015.1039101.	Yes	Yes	Yes	No	Not applicable	Yes	Yes	Yes	Yes
Study 2	Lawson R. I just love the attention: implicit preference for direct eye contact. Visual Cognition. 2015;23(4): 450-488. http://dx.doi.org/10.1080/13506285.2015.1039101.	Yes	Yes	Yes	No	Not applicable	Yes	Yes	Yes	Yes
Study 3	Lawson R. I just love the attention: implicit preference for direct eye contact. Visual Cognition. 2015;23(4): 450-488. http://dx.doi.org/10.1080/13506285.2015.1039101.	Yes	Yes	Yes	Yes	Not applicable	Yes	Yes	Yes	Yes
Study 4 and 5	Lawson R. I just love the attention: implicit preference for direct eye contact. Visual Cognition. 2015;23(4): 450-488. http://dx.doi.org/10.1080/13506285.2015.1039101.	Yes	Yes	Yes	Yes	Not applicable	Yes	Yes	Yes	Yes
Study 1	Liang J, Zou YQ, Liang SY, Wu YW, Yan WJ. Emotional Gaze: The Effects of Gaze Direction on the Perception of Facial Emotions. Frontiers in Psychology. 2021;12. https://doi.org/10.3389/fpsyg.2021.684357.	Yes	Yes	Yes	No	Not applicable	Not applicable	Yes	Yes	Yes
Study 2	Liang J, Zou YQ, Liang SY, Wu YW, Yan WJ. Emotional Gaze: The Effects of Gaze Direction on the Perception of Facial Emotions. Frontiers in Psychology. 2021;12. https://doi.org/10.3389/fpsyg.2021.684357.	Yes	Yes	Yes	No	Not applicable	Not applicable	Yes	Yes	Yes
	Ma X, Fu M, Zhang X, Song X, Becker B, Wu R, Xu X, Gao Z, Kendrick K, Zhao W. Own Race Eye-Gaze Bias for All Emotional Faces but Accuracy Bias Only for Sad Expressions. Frontiers in Neuroscience. 2022;16. https://doi.org/10.3389/fnins.2022.852484.	Yes	Yes	Yes	No	Not applicable	Not applicable	Yes	Yes	Yes
Study 1	Macrae CN, Hood BM, Milne AB, Rowe AC, Mason MF. Are you looking at me? Eye gaze and person perception. Psychological Science. 2002;13(5): 460–464. https://doi.org/10.1111/1467-9280.00481.	Yes	Yes	Yes	No	Not applicable	Not applicable	Yes	Yes	Yes
Study 2	Macrae CN, Hood BM, Milne AB, Rowe AC, Mason MF. Are you looking at me? Eye gaze and person perception. Psychological Science. 2002;13(5): 460–464. https://doi.org/10.1111/1467-9280.00481.	Yes	Yes	Yes	No	Not applicable	Not applicable	Yes	Yes	Yes
	Madipakkam AR, Rothkirch M, Guggenmos M, Heinz A, Sterzer P. Gaze Direction Modulates the Relation between Neural Responses to Faces and Visual Awareness. Journal of Neuroscience.2015;35(39): 13287–13299. https://doi.org/10.1523/JNEUROSCI.0815-15.2015.	Yes	Yes	Yes	No	Yes	Not applicable	Yes	Yes	Yes
	Mai X, Ge Y, Tao L, Tang H, Liu C, Luo YJ. Eyes Are Windows to the Chinese Soul: Evidence from the Detection of Real and Fake Smiles. PLOS ONE. 2021;6(5). https://doi.org/10.1371/journal.pone.0019903.	Yes	Yes	Yes	No	Not applicable	Not applicable	Yes	Yes	Yes
	Mares I, Smith ML, Johnson MH, Senju A. Revealing the neural time-course of direct gaze processing via spatial frequency manipulation of faces. Biological Psychology. 2018;135: 76–83. https://doi.org/10.1016/j.biopsycho.2018.03.001.	Yes	Yes	Yes	No	Not applicable	Not applicable	Yes	Yes	Yes
Study 2	Mareschal I, Calder AJ, Clifford CWG. Humans have an expectation that gaze is directed toward them. Current Biology. 2013;23: 717–721. https://doi.org/10.1016/j.cub.2013.03.030.	Yes	Yes	Yes	No	Not applicable	Not applicable	Yes	Yes	Yes
	Martin WW, Gardner SN. The relative effects of eye-gaze and smiling on arousal in asocial situations. Journal of Psychology. 1979;102: 253-259. https://doi.org/10.1080/00223980.1979.9923495.	Yes	Yes	Yes	No	Not applicable	Not applicable	Yes	Yes	Yes
Study 1	Mason MF, Hood BM, Macrae CN. Look into my eyes: gaze direction and person memory. Memory. 2004;12(5): 637–643. https://doi.org/10.1080/09658210344000152.	Yes	Yes	Yes	No	Not applicable	Not applicable	Yes	Yes	Yes
Study 2	Mason MF, Hood BM, Macrae CN. Look into my eyes: gaze direction and person memory. Memory. 2004;12(5): 637–643. https://doi.org/10.1080/09658210344000152.	Yes	Yes	Yes	No	Not applicable	Not applicable	Yes	Yes	Yes
	Mathews A, Fox E, Yiend J, Calder A. The face of fear: effects of eye gaze and emotion on visual attention. Visual Cognition. 2003;10(7): 823–835. https://doi.org/10.1080/13506280344000095.	Yes	Yes	Yes	Yes	Not applicable	Not applicable	Yes	Yes	Yes
	McCrackin SD, Itier RJ. Perceived gaze direction differentially affects discrimination of facial emotion, attention, and gender. Frontiers in Neuroscience. 2019;13: 517. https://doi.org/10.3389/fnins.2019.00517.	Yes	Yes	Yes	No	Not applicable	Not applicable	Yes	Yes	Yes
	Megías-Robles A, Gutiérrez-Cobo MJ, Cabello R, Gómez-Leal R, Baron-Cohen S, Fernández-Berrocal P. The ‘Reading the mind in the Eyes’ test and emotional intelligence. Royal Society Open Science. 2020;7. http://dx.doi.org/10.1098/rsos.201305.	Yes	Yes	Yes	No	Not applicable	Not applicable	Yes	Yes	Yes
	Milders M, Hietanen JK, Leppänen JM, Braun M. Detection of emotional faces is modulated by the direction of eye gaze. Emotion. 2011;11: 1456–1461. https://doi.org/10.1037/a0022901.	Yes	Yes	Yes	No	Not applicable	Not applicable	Yes	Yes	Yes
Study 1	Moore HT, Gilliland AR. The measurement of aggressiveness. The Journal of Applied Psychology. 1921;5(2): 97-118. https://doi.org/10.1037/h0073691.	Yes	Yes	Yes	Yes	Not applicable	Not applicable	Yes	Yes	Yes
Study 2	Moore HT, Gilliland AR. The measurement of aggressiveness. The Journal of Applied Psychology. 1921;5(2): 97-118. https://doi.org/10.1037/h0073691.	Yes	Yes	Yes	Yes	Not applicable	Not applicable	Yes	Yes	Yes
	Morris JS, de Bonis M, Dolan RJ. Human amygdala responses to fearful eyes. Neuroimage. 2002;17: 214–222. https://doi.org/10.1006/nimg.2002.1220.	Yes	Yes	Yes	No	Not applicable	Not applicable	Yes	Yes	Yes
	Naiman TH, Breed G. Gaze duration as a cue for judging conversational tone. Representative Research in Social Psychology. 1974;5: 115-122.	Yes	Yes	Yes	No	Not applicable	Not applicable	Yes	Yes	Yes
	Nichols KA, Champness BG. Eye gaze and the GSR. Journal of Experimental Social Psychology. 1971;7(6): 623-626. https://doi.org/10.1016/0022-1031(71)90024-2.	Yes	Yes	Yes	Yes	Not applicable	Not applicable	Yes	Yes	Yes
	Nichols KA, Champness BG. Eye gaze and the GSR. Journal of Experimental Social Psychology. 1971;7(6): 623–626. https://doi.org/10.1016/0022-1031(71)90024-2.	Yes	Yes	Yes	No	Not applicable	Not applicable	Yes	Yes	Yes
	Pavlova MA, Romagnano V, Kubon J, Isernia S, Fallgatter AJ, Sokolov AN. Ties between reading faces, bodies, eyes, and autistic traits. Frontiers in Neuroscience. 2022;16(9). https://doi.org/10.3389/fnins.2022.997263.	Yes	Yes	Yes	No	Not applicable	Not applicable	Yes	Yes	Yes
	Pavlova MA, Romagnano V, Kubon J, Isernia S, Fallgatter AJ, Sokolov AN. Ties between reading faces, bodies, eyes, and autistic traits. Frontiers in Neuroscience. 2022;16(9). https://doi.org/10.3389/fnins.2022.997263.	Yes	Yes	Yes	No	Not applicable	Not applicable	Yes	Yes	Yes
	Pelphrey KA, Viola RJ, McCarthy G. When strangers pass: processing of mutual and averted social gaze in the superior temporal sulcus. Psychological Science. 2004;15: 598–603. https://doi.org/10.1111/j.0956-7976.2004.00726.x.	Yes	Yes	Yes	Yes	Not applicable	Not applicable	Yes	Yes	Yes
	Pönkänen LM, Alhoniemi A, Leppänen JM, Hietanen JK. Does it make a difference if I have an eye contact with you or with your picture? An ERP study. Social Cognitive and Affective Neuroscience. 2011;6: 486–494. https://doi.org/10.1093/scan/nsq068.	Yes	Yes	Yes	No	Not applicable	Not applicable	Yes	Yes	Yes
	Rennig J, Beauchamp MS. Free viewing of talking faces reveals mouth and eye preferring regions of the human superior temporal sulcus. Neuroimage. 2018;183: 25–6. https://doi.org/10.1016/j.neuroimage.2018.08.008.	Yes	Yes	Yes	No	Not applicable	Not applicable	Yes	Yes	Yes
Study 1	Ricciardelli P, Baylis G, Driver J. The positive and negative of human expertise in gaze perception. Cognition. 2008;77(1): B1–B14. https://doi.org/10.1016/S0010-0277(00)00092-5.	Yes	Yes	Yes	No	Not applicable	Not applicable	Yes	Yes	Yes
Study 2	Ricciardelli P, Baylis G, Driver J. The positive and negative of human expertise in gaze perception. Cognition. 2008;77(1): B1–B14. https://doi.org/10.1016/S0010-0277(00)00092-5.	Yes	Yes	Yes	No	Not applicable	Not applicable	Yes	Yes	Yes
Study 3	Ricciardelli P, Baylis G, Driver J. The positive and negative of human expertise in gaze perception. Cognition. 2008;77(1): B1–B14. https://doi.org/10.1016/S0010-0277(00)00092-5.	Yes	Yes	Yes	No	Not applicable	Not applicable	Yes	Yes	Yes
Study 4	Ricciardelli P, Baylis G, Driver J. The positive and negative of human expertise in gaze perception. Cognition. 2008;77(1): B1–B14. https://doi.org/10.1016/S0010-0277(00)00092-5.	Yes	Yes	Yes	No	Not applicable	Not applicable	Yes	Yes	Yes
Study 3	Ricciardelli P, Driver J. Effects of head orientation on gaze perception: How positive congruency effects can be reversed. Quarterly Journal of Experimental Psychology. 2008;61(3): 491–504. https://doi.org/10.1080/17470210701255457.	Yes	Yes	Yes	No	Not applicable	Not applicable	Yes	Yes	Yes
Study 1	Ricciardelli P, Ro T, Driver J. A left visual field advantage in perception of gaze direction. Neuropsychologia. 2002;40(7): 769–777. https://doi.org/10.1016/S0028-3932(01)00190-7.	Yes	Yes	Yes	No	Not applicable	Not applicable	Yes	Yes	Yes
Study 2	Ricciardelli P, Ro T, Driver J. A left visual field advantage in perception of gaze direction. Neuropsychologia. 2002;40(7): 769–777. https://doi.org/10.1016/S0028-3932(01)00190-7.	Yes	Yes	Yes	No	Not applicable	Not applicable	Yes	Yes	Yes
Study 3	Ricciardelli P, Ro T, Driver J. A left visual field advantage in perception of gaze direction. Neuropsychologia. 2002;40(7): 769–777. https://doi.org/10.1016/S0028-3932(01)00190-7.	Yes	Yes	Yes	No	Not applicable	Not applicable	Yes	Yes	Yes
	Rimmele U, Lobmaier JS. Stress increases the feeling of being looked at. Psychoneuroendocrinology. 2012;37: 292–298. https://doi.org/10.1016/j.psyneuen.2011.06.013.	Yes	Yes	Yes	Yes	Yes	Not applicable	Yes	Yes	Yes
	Rutter DR, Stephenson GM. The functions of looking: Effects of friendship on gaze. British Journal of Social and Clinical Psychology. 1979;18: 203-205. https://doi.org/10.1111/j.2044-8260.1979.tb00326.x.	Yes	Yes	Yes	Yes	Not applicable	Not applicable	Yes	Yes	Yes
	Saitovitch A, Popa T, Lemaitre H, Rechtman E, Lamy JC, Grévent D, Calmon R, Meunier S, Brunelle F, Samson Y, Boddaert N, Zilbovicius M. Tuning Eye-Gaze Perception by Transitory STS Inhibition. Cerebral Cortex. 2016;26(6): 2823–2831. https://doi.org/10.1093/cercor/bhw045.	Yes	Yes	Yes	No	Yes	Not applicable	Yes	Yes	Yes
	Scherer SE. Influence of proximity and eye contact on impression formation. Perceptual and Motor Skills. 1974;38: 538. https://doi.org/10.2466/pms.1974.38.2.538.	Yes	Yes	Yes	No	Not applicable	Not applicable	Yes	Yes	Yes
Study 1	Scherwitz L, Helmreich R. Interactive effects ofeye contact and verbal content on interpersonal attraction in dyads. Journal of Personality and Social Psychology. 1973;25: 6-14. https://doi.org/10.1037/h0034270.	Yes	Yes	Yes	No	Not applicable	Not applicable	Yes	Yes	Yes
Study 2	Scherwitz L, Helmreich R. Interactive effects ofeye contact and verbal content on interpersonal attraction in dyads. Journal of Personality and Social Psychology. 1973;25: 6-14. https://doi.org/10.1037/h0034270.	Yes	Yes	Yes	No	Not applicable	Not applicable	Yes	Yes	Yes
Study 3	Scherwitz L, Helmreich R. Interactive effects ofeye contact and verbal content on interpersonal attraction in dyads. Journal of Personality and Social Psychology. 1973;25: 6-14. https://doi.org/10.1037/h0034270.	Yes	Yes	Yes	No	Not applicable	Not applicable	Yes	Yes	Yes
	Schmidtmann G, Logan AJ, Carbon CC, Loong JT, Gold I. In the Blink of an Eye: Reading Mental States From Briefly Presented Eye Regions. i-Perception. 2020;11(5): 1-17. https://doi.org/10.1177/2041669520961116.	Yes	Yes	Yes	No	Not applicable	Not applicable	Yes	Yes	Yes
	Schmitz J, Scheel CN, Rigon A, Gross JJ, Blechert J. You don’t like me, do you? Enhanced ERP responses to averted eye gaze in social anxiety. Biological Psychology. 2012;91(2): 263-269. https://doi.org/10.1016/j.biopsycho.2012.07.004.	Yes	Yes	Yes	Yes	Not applicable	Not applicable	Yes	Yes	Yes
	Schmitz J, Scheel CN, Rigon A, Gross JJ, Blechert J. You don’t like me, do you? Enhanced ERP responses to averted eye gaze in social anxiety. Biological Psychology. 2012;91(2): 263-269. https://doi.org/10.1016/j.biopsycho.2012.07.004.	Yes	Yes	Yes	Yes	Not applicable	Not applicable	Yes	Yes	Yes
Study 1	Senju A, Hasegawa T. Direct gaze captures visuospatial attention. Visual Cognition. 2005;12: 127–144. https://doi.org/10.1080/13506280444000157.	Yes	Yes	Yes	No	Not applicable	Not applicable	Yes	Yes	Yes
Study 2	Senju A, Hasegawa T. Direct gaze captures visuospatial attention. Visual Cognition. 2005;12: 127–144. https://doi.org/10.1080/13506280444000157.	Yes	Yes	Yes	No	Not applicable	Not applicable	Yes	Yes	Yes
Study 1	Slessor G, Phillips LH, Bull R. Age-Related Declines in Basic Social Perception: Evidence From Tasks Assessing Eye-Gaze Processing. Psychology and Aging. 2008;23(4): 812-822. https://doi.org/10.1037/a0014348.	Yes	Yes	Yes	Yes	Not applicable	Not applicable	Yes	Yes	Yes
Study 1	Slessor G, Phillips LH, Bull R. Age-Related Declines in Basic Social Perception: Evidence From Tasks Assessing Eye-Gaze Processing. Psychology and Aging. 2008;23(4): 812-822. https://doi.org/10.1037/a0014348.	Yes	Yes	Yes	Yes	Not applicable	Not applicable	Yes	Yes	Yes
Study 2	Slessor G, Phillips LH, Bull R. Age-Related Declines in Basic Social Perception: Evidence From Tasks Assessing Eye-Gaze Processing. Psychology and Aging. 2008;23(4): 812-822. https://doi.org/10.1037/a0014348.	Yes	Yes	Yes	Yes	Not applicable	Not applicable	Yes	Yes	Yes
Study 2	Slessor G, Phillips LH, Bull R. Age-Related Declines in Basic Social Perception: Evidence From Tasks Assessing Eye-Gaze Processing. Psychology and Aging. 2008;23(4): 812-822. https://doi.org/10.1037/a0014348.	Yes	Yes	Yes	Yes	Not applicable	Not applicable	Yes	Yes	Yes
	Song J, Wei Y, Ke H. The effect of emotional information from eyes on empathy for pain: A subliminal ERP study. PLOS ONE. 2019;14(12). https://doi.org/10.1371/journal.pone.0226211.	Yes	Yes	Yes	No	Not applicable	Not applicable	Yes	Yes	Yes
	Stanley JT, Zhang X, Fung HH, Isaacowitz DM. Cultural Differences in Gaze and Emotion Recognition: Americans Contrast More than Chinese. Emotion. 2013;13(1): 36-46. https://doi.org/10.1037/a0029209.	Yes	Yes	Yes	Yes	Not applicable	Not applicable	Yes	Yes	Yes
	Stanley JT, Zhang X, Fung HH, Isaacowitz DM. Cultural Differences in Gaze and Emotion Recognition: Americans Contrast More than Chinese. Emotion. 2013;13(1): 36-46. https://doi.org/10.1037/a0029209.	Yes	Yes	Yes	Yes	Not applicable	Not applicable	Yes	Yes	Yes
	Stephenson GM, Rutter DR. (1970). Eye-contact, distance, and affiliation: A re-evaluation. British Journal of Social and Clinical Psychology. 1970;61: 385-393. https://doi.org/10.2307/2786340.	Yes	Yes	Yes	No	Not applicable	Not applicable	Yes	Yes	Yes
	Strom JC, Buck RW. Staring and participants' sex: Physiological and subjective reactive responses. Personality and Social Psychology Bulletin. 1979;5: 114-117.	Yes	Yes	Yes	No	Not applicable	Not applicable	Yes	Yes	Yes
	Sun D, Shao R, Wang Z, Lee TMC. Perceived Gaze Direction Modulates Neural Processing of Prosocial Decision Making. Frontiers in Human Neuroscience. 2018;12: 52. https://doi.org/10.3389/fnhum.2018.00052.	Yes	Yes	Yes	No	Not applicable	Not applicable	Yes	Yes	Yes
	Taylor MJ, George N, Ducorps A. Magnetoencephalographic evidence of early processing of direction of gaze in humans. Neuroscience Letters. 2001;316(3): 173–177. https://doi.org/10.1016/S0304-3940(01)02378-3.	Yes	Yes	Yes	No	Not applicable	Not applicable	Yes	Yes	Yes
	Teske JA. Seeing her looking at you: acquaintance and variation in the judgment of gaze depth. American Journal of Psychology. 1988;101(2): 239–257. https://doi.org/10.2307/1422837.	Yes	Yes	Yes	No	Not applicable	Not applicable	Yes	Yes	Yes
	Tessler R, Sushelsky L. Effects of eye contact and social status on the perception of a job applicant in an employment interviewing situation. Journal of Vocational Behavior. 1978;13: 338-347.	Yes	Yes	Yes	No	Not applicable	Not applicable	Yes	Yes	Yes
	Thayer S, Schiff W. Eye-contact, facial expression, and the experience of time. Journal of Social Psychology. 1975;95(1): 117-124. https://doi.org/10.1080/00224545.1975.9923242.	Yes	Yes	Yes	Yes	Not applicable	Not applicable	Yes	Yes	Yes
	Thayer S, Schiff W. Observer judgment of social interaction: Eye contact and relationship inferences. Journal of Personality and Social Psychology. 1974;30(1): 110–114. https://doi.org/10.1037/h0036647.	Yes	Yes	Yes	Yes	Not applicable	Not applicable	Yes	Yes	Yes
	Thayer S, Schiff W. Observer judgment of social interaction: Eye contact and relationship inferences. Journal of Personality and Social Psychology. 1974;30(1): 110–114. https://doi.org/10.1037/h0036647.	Yes	Yes	Yes	Yes	Not applicable	Not applicable	Yes	Yes	Yes
	Thayer S. The effect of interpersonal looking duration on dominance judgments. Journal of Social Psychology. 1969;79: 285-286. https://doi.org/10.1080/00224545.1969.9922427.	Yes	Yes	Yes	Yes	Not applicable	Not applicable	Yes	Yes	Yes
Study 1	Torres-Marin J, Carretero-Dios H, Acosta A, Lupiáñez J. Eye Contact and Fear of Being Laughed at in a Gaze Discrimination Task. Frontiers in Psychology. 2017;8. https://doi.org/10.3389/fpsyg.2017.01954.	Yes	Yes	Yes	Yes	Yes	Not applicable	Yes	Yes	Yes
Study 2	Torres-Marin J, Carretero-Dios H, Acosta A, Lupiáñez J. Eye Contact and Fear of Being Laughed at in a Gaze Discrimination Task. Frontiers in Psychology. 2017;8. https://doi.org/10.3389/fpsyg.2017.01954.	Yes	Yes	Yes	Yes	Yes	Not applicable	Yes	Yes	Yes
Study 1	Trawalter S, Todd AR, Baird AA, Richeson JA. Attending to Threat: Race-based Patterns of Selective Attention. Journal of Experimental Social Psychology. 2008;44(5): 1322-1327. https://doi.org/10.1016/j.jesp.2008.03.006.	Yes	Yes	Yes	No	Not applicable	Not applicable	Yes	Yes	Yes
Study 2	Trawalter S, Todd AR, Baird AA, Richeson JA. Attending to Threat: Race-based Patterns of Selective Attention. Journal of Experimental Social Psychology. 2008;44(5): 1322-1327. https://doi.org/10.1016/j.jesp.2008.03.006.	Yes	Yes	Yes	No	Not applicable	Not applicable	Yes	Yes	Yes
	Tsuji Y, Shimada S. Socially anxious tendencies affect neural processing of gaze perception. Brain and Cognition. 2017;118(11): 63-70. https://doi.org/10.1016/j.bandc.2017.08.002.	Yes	Yes	Yes	No	Not applicable	Not applicable	Yes	Yes	Yes
	Uono S, Hietanen JK. Eye Contact Perception in the West and East: A Cross-Cultural Study. PLOS ONE. 2015;10(2). https://doi.org/10.1371/journal.pone.0118094.	Yes	Yes	Yes	Yes	Not applicable	Not applicable	Yes	Yes	Yes
	Uono S, Hietanen JK. Eye Contact Perception in the West and East: A Cross-Cultural Study. PLOS ONE. 2015;10(2). https://doi.org/10.1371/journal.pone.0118094.	Yes	Yes	Yes	Yes	Not applicable	Not applicable	Yes	Yes	Yes
	Vaidya A, Jin C, Fellows LK. Eye spy: The predictive value of fixation patterns in detecting subtle and extreme emotions from faces. Cognition. 2014;133(2): 443-456. https://doi.org/10.1016/j.cognition.2014.07.004.	Yes	Yes	Yes	No	Not applicable	Not applicable	Yes	Yes	Yes
	Valentine ME, Ehrlichman H. Interpersonal gaze and helping behavior. Journal of Social Psychology. 1979;107: 193-198. https://doi.org/10.1080/00224545.1979.9922698.	Yes	Yes	Yes	Yes	Not applicable	Not applicable	Yes	Yes	Yes
	Valentine ME, Ehrlichman H. Interpersonal gaze and helping behavior. Journal of Social Psychology. 1979;107: 193-198. https://doi.org/10.1080/00224545.1979.9922698.	Yes	Yes	Yes	Yes	Not applicable	Not applicable	Yes	Yes	Yes
	Vassallo S, Cooper SL, Douglas JM. Visual scanning in the recognition of facial affect: Is there an observer sex difference?. Journal of Vision. 2009;9(3): 1-10. http://journalofvision.org/9/3/11.	Yes	Yes	Yes	Yes	Not applicable	Not applicable	Yes	Yes	Yes
	Vassallo S, Cooper SL, Douglas JM. Visual scanning in the recognition of facial affect: Is there an observer sex difference?. Journal of Vision. 2009;9(3): 1-10. http://journalofvision.org/9/3/11.	Yes	Yes	Yes	Yes	Not applicable	Not applicable	Yes	Yes	Yes
	Vecera SP, Rizzo M. Eye gaze does not produce reflexive shifts of attention: evidence from frontal-lobe damage. Neuropsychologia. 2006;44(1): 150–159. https://doi.org/10.1016/j.neuropsychologia.2005.04.010.	Yes	Yes	Yes	Yes	Not applicable	Not applicable	Yes	Yes	Yes
	Vuilleumier P, George N, Lister V, Armony J, Driver J. Effects of perceived mutual gaze and gender on face processing and recognition memory. Visual Cognition. 2005;12(1): 85-101. https://doi.org/10.1080/13506280444000120.	Yes	Yes	Yes	Yes	Not applicable	Not applicable	Yes	Yes	Yes
	Wallace S, Sebastian C, Pellicano E, Parr J, Bailey A. Face Processing Abilities in Relatives of Individuals With ASD. Autism Research. 2010;3(6): 345-349. https://doi.org/10.1002/aur.161.	Yes	Yes	Yes	Yes	Not applicable	Not applicable	Yes	Yes	Yes
	Watanabe S, Kakigi R, Koyama S, Kirino E. It takes longer to recognize the eyes than the whole face in humans. Neuroreport. 1999;10(10): 2193–2198.	Yes	Yes	Yes	No	Not applicable	Not applicable	Yes	Yes	Yes
	Wheeler RW, Baron JC, Michell S, Ginsburg HJ. Eye contact and the perception of intelligence. Bulletin of the Psychonomic Society. 1979;13: 101-102. https://doi.org/10.3758/BF03335025.	Yes	Yes	Yes	No	Not applicable	Not applicable	Yes	Yes	Yes
	Wicker B, Michel F, Henaff M-A, Decety J. Brain Regions Involved in the Perception of Gaze: A PET Study. NeuroImage. 1998;8(2): 221–227. https://doi.org/10.1006/nimg.1998.0357.	Yes	Yes	Yes	No	Not applicable	Not applicable	Yes	Yes	Yes
	Wieser MJ, Pauli P, Alpers GW, Mühlberger A. Is eye to eye contact really threatening and avoided in social anxiety?—An eye-tracking and psychophysiology study. Journal of Anxiety Disorders. 2009;23(1): 93-103. https://doi.org/10.1016/j.janxdis.2008.04.004.	Yes	Yes	Yes	No	Not applicable	Not applicable	Yes	Yes	Yes
Study 2	Yorzinski JL, Miller J. Sclera color enhances gaze perception in humans. PLOS ONE. 2020;15(2): e0228275. https://doi.org/10.1371/journal.pone.0228275.	Yes	Yes	Yes	No	Not applicable	Not applicable	Yes	Yes	Yes
Study 2	Yuki M, Maddux WW, Masuda T. Are the windows to the soul the same in the East and West? Cultural differences in using the eyes and mouth as cues to recognize emotions in Japan and the United States. Journal of Experimental Social Psychology. 2007;43(2): 303-311. https://doi.org/10.1016/j.jesp.2006.02.004.	Yes	Yes	Yes	Yes	Not applicable	Not applicable	Yes	Yes	Yes
Study 2	Yuki M, Maddux WW, Masuda T. Are the windows to the soul the same in the East and West? Cultural differences in using the eyes and mouth as cues to recognize emotions in Japan and the United States. Journal of Experimental Social Psychology. 2007;43(2): 303-311. https://doi.org/10.1016/j.jesp.2006.02.004.	Yes	Yes	Yes	Yes	Not applicable	Not applicable	Yes	Yes	Yes
	Ziaei M, Ebner N, Burianová H. Functional brain networks involved in gaze and emotional processing. European Journal of Neuroscience. 2017;45(2): 312-320. http://dx.doi.org/10.1111/ejn.13464.	Yes	Yes	Yes	No	Not applicable	Not applicable	Yes	Yes	Yes
		Textual evidence: narrative
		1. Is the generator of the narrative a credible or appropriate source?	2. Is the relationship between the text and its context explained? (where, when, who with, how)	3. Does the narrative present the events using a logical sequence so the reader or listener can understand how it unfolds?	4. Do you, as reader or listener of the narrative, arrive at similar conclusions to those drawn by the narrator?	5. Do the conclusions flow from the narrative account?	6. Do you consider this account to be a narrative?
Study	Source	Yes / No / Unclear / Not applicable
	Babinet MN, Cublier M, Demily C, Michael GA. Eye Direction Detection and Perception as Premises of a Social Brain: A Narrative Review of Behavioral and Neural Data. Cognitive, Affective, & Behavioral Neuroscience. 2022;22: 1–20. https://doi.org/10.3758/s13415-021-00959-w.	Yes	Yes	Yes	Yes	Yes	Yes
	Burra N, Mares I, Senju A. The influence of top-down modulation on the processing of direct gaze. Wiley Interdisciplinary Reviews - Cognitive Science. 2019;10. https://doi.org/10.1002/wcs.1500.	Yes	Yes	Yes	Yes	Yes	Yes
	Carlin JD, Calder AJ. The neural basis of eye gaze processing. Current Opinion in Neurobiology. 2013;23(3): 450-455. https://doi.org/10.1016/j.conb.2012.11.014.	Yes	Yes	Yes	Yes	Yes	Yes
	Frischen A, Bayliss AP, Tipper SP. Gaze cueing of attention: Visual attention, social cognition, and individual differences. Psychological Bulletin. 2007;133(4): 694–724. https://doi.org/10.1037/0033-2909.133.4.694.	Yes	Yes	Yes	Yes	Yes	Yes
	Gendron M. Revisiting diversity: cultural variation reveals the constructed nature of emotion perception. Current Opinion in Psychology. 2017;17: 145-150. http://dx.doi.org/10.1016/j.copsyc.2017.07.014.	Yes	Yes	Yes	Yes	Yes	Yes
	George N, Conty L. Facing the gaze of others. Neurophysiologie Clinique. 2008;38(3): 197–207. https://doi.org/10.1016/j.neucli.2008.03.001.	Yes	Yes	Yes	Yes	Yes	Yes
	Grosbras MH, Laird AR, Paus T. Cortical regions involved in eye movements, shifts of attention, and gaze perception. Human Brain Mapping. 2005;25(1): 140–154. https://doi.org/10.1002/hbm.20145.	Yes	Yes	Yes	Yes	Yes	Yes
	Hadders-Algra M. Human face and gaze perception is highly context specific and involves bottom-up and top-down neural processing. Neuroscience and Biobehavioral Reviews. 2022;132: 304-323. https://doi.org/10.1016/j.neubiorev.2021.11.042.	Yes	Yes	Yes	Yes	Yes	Yes
	Hamilton A. Gazing at me: The importance of social meaning in understanding direct-gaze cues. Philosophical Transactions of the Royal Society B: Biological Sciences. 2016;371(1686): 20150080. https://doi.org/10.1098/rstb.2015.0080.	Yes	Yes	Yes	Yes	Yes	Yes
	Kleinke CL. Gaze and Eye Contact: A Research Review. Psychological Bulletin. 1986;100(1): 78-100. https://doi.org/10.1037/0033-2909.100.1.78.	Yes	Yes	Yes	Yes	Yes	Yes
	Kleinke CL. Interpersonal attraction as it relates to gaze and distance between people. Representative Research in Social Psychology. 1972;3: 105-120.	Yes	Yes	Yes	Yes	Yes	Yes
	Langton SRH, Watt RJ, Bruce II. Do the eyes have it? Cues to the direction of social attention. Trends in Cognitive Sciences. 2000;4: 50–59. https://doi.org/10.1016/S1364-6613(99)01436-9	Yes	Yes	Yes	Yes	Yes	Yes
	MacDonald K. Patient-Clinician Eye Contact: Social Neuroscience and Art of Clinical Engagement. Postgraduate Medicine. 2009;121(4): 136-144. https://doi.org/10.3810/pgm.2009.07.2039.	Yes	Yes	Yes	Yes	Yes	Yes
	Patterson ML. Eye-contact and distance: A re-examination of measurement problems. Personality and Social Psychology Bulletin. 1975;1: 600-603. https://doi.org/10.1177/014616727500100411.	Yes	Yes	Yes	Yes	Yes	Yes
	Pavlova MA, Sokolov AA. Reading Covered Faces. Cerebral Cortex. 2022;32(2): 249-265. https://doi.org/10.1093/cercor/bhab311.	Yes	Yes	Yes	Yes	Yes	Yes
	Senju A, Johnson MH. The eye contact effect: mechanisms and development. Trends in Cognitive Sciences. 2009;13: 127–134. https://doi.org/10.1016/j.tics.2008.11.009.	Yes	Yes	Yes	Yes	Yes	Yes
	Skuse D. Fear Recognition and the Neural Basis of Social Cognition. Child and Adolescent Mental Health. 2003;8(2): 50-60. https://doi.org/10.1111/1475-3588.00047.	Yes	Yes	Yes	Yes	Yes	Yes
	Skuse D. Genetic influences on the neural basis of social cognition. Philosophical Transactions of the Royal Society B. 2006;361(1476): 2129-2141. https://doi.org/10.1098/rstb.2006.1935.	Yes	Yes	Yes	Yes	Yes	Yes
		Textual evidence: expert opinion
		1. Is the source of the opinion clearly identified?	2. Does the source of opinion have standing in the field of expertise?	3. Are the interests of the relevant population the central focus of the opinion?	4. Does the opinion demonstrate a logically defended argument to support the conclusions drawn?	5. Is there reference to the extant literature?	6. Is any incongruence with the literature/sources logically defended?
Study	Source	Yes / No / Unclear / Not applicable
	Zhi-Peng R. Body Language in Different Cultures. US-China Foreign Language. 2014;12(12): 1029-1033. https://www.doi.org/10.17265/1539-8080/2014.12.008.	Unclear	Yes	Yes	Yes	Yes	Yes
		Randomized Controlled Trial
		1. Was true randomization used for assignment of participants to treatment groups?	2. Was allocation to treatment groups concealed?	3. Were treatment groups similar at the baseline?	4. Were participants blind to treatment assignment?	5. Were those delivering the treatment blind to treatment assignment?	6. Were treatment groups treated identically other than the intervention of interest?	7. Were outcome assessors blind to treatment assignment? Outcome 1, Outcome 2, etc	8. Were outcomes measured in the same way for treatment groups? Outcome 1, Outcome 2, etc	9. Were outcomes measured in a reliable way? Outcome 1, Outcome 2, etc	10. Was follow up complete and if not, were differences between groups in terms of their follow up adequately described and analysed? Outcome 1, Outcome 2, etc	11. Were participants analysed in the groups to which they were randomized? Outcome 1, Outcome 2, etc	12. Was appropriate statistical analysis used? Outcome 1, Outcome 2, etc	13. Was the trial design appropriate and any deviations from the standard RCT design (individual randomization, parallel groups) accounted for in the conduct and analysis of the trial?
Study	Source	Yes / No / Unclear / N/A
	Balter LJT, Hulsken S, Aldred S, Drayson MT, Higgs S, Veldhuijzen JJCS, Raymond JE, Bosch JA. Low-Grade Inflammation Decreases Emotion Recognition – Evidence from the Vaccination Model of Inflammation. Brain, Behavior and Immunity. 2018;73(10): 216-221. https://doi.org/10.1016/j.bbi.2018.05.006.	Yes	Yes	Yes	Yes	Yes	Yes	Unclear	Yes	Yes	No	Yes	Yes	Yes
	Burgoon JK, Manusov V, Mineo P, Hale JL. Effects of Gaze on Hiring, Credibility, Attraction and Relational Message Interpretation. Journal of Nonverbal Behavior. 1985;9(3): 133-146. https://doi.org/10.1007/BF01000735.	Yes	Yes	Yes	No	Yes	Yes	Yes	Yes	Yes	No	Unclear	Yes	Yes
	Fujiwara E. Looking at the Eyes Interferes With Facial Emotion Recognition in Alexithymia. Journal of Abnormal Psychology. 2018;127(6): 571-577. http://dx.doi.org/10.1037/abn0000361.	Yes	Yes	No	Yes	Unclear	Yes	Unclear	Yes	Yes	No	Unclear	Yes	Yes
	Napieralski LP, Brooks CI, Droney JM. The Effect of Duration of Eye Contact on American College Students' Attributions of State, Trait, and Test Anxiety. The Journal of Social Psychology. 1995;135(3): 273-280. https://doi.org/10.1080/00224545.1995.9713957.	Yes	Yes	Yes	Yes	Unclear	Yes	Unclear	Yes	Yes	No	Yes	Yes	Yes
	Napieralski LP, Brooks CI, Droney JM. The Effect of Duration of Eye Contact on American College Students' Attributions of State, Trait, and Test Anxiety. The Journal of Social Psychology. 1995;135(3): 273-280. https://doi.org/10.1080/00224545.1995.9713957.	Yes	Yes	Yes	Yes	Unclear	Yes	Unclear	Yes	Yes	No	Yes	Yes	Yes
	Wyland CL, Forgas JP. Here's looking at you kid: Mood effects on processing eye gaze as a heuristic cue. Social Cognition. 2010;28(1): 133-144.	Yes	Yes	Yes	Yes	Unclear	Yes	Unclear	Yes	Yes	No	No	Yes	Yes
		Qualitative research
		1. Is there congruity between the stated philosophical perspective and the research methodology?	2. Is there congruity between the research methodology and the research question or objectives?	3. Is there congruity between the research methodology and the methods used to collect data?	4. Is there congruity between the research methodology and the representation and analysis of data?	5. Is there congruity between the research methodology and the interpretation of results?	6. Is there a statement locating the researcher culturally or theoretically?	7. Is the influence of the researcher on the research, and vice- versa, addressed?	8. Are participants, and their voices, adequately represented?	9. Is the research ethical according to current criteria or, for recent studies, and is there evidence of ethical approval by an appropriate body?	10. Do the conclusions drawn in the research report flow from the analysis, or interpretation, of the data?
Study	Source	Yes / No / Unclear / Not applicable
	Dai Y. Foreign Language Teachers’ Emotion Recognition in College Oral English Classroom Teaching. Frontiers in Psychology. 2021;12. https://doi.org/10.3389/fpsyg.2021.782379.	Yes	Yes	Yes	Yes	Yes	No	Yes	Yes	Yes	Yes
	Söderberg A, Sundbaum JK, Engström Å. Nursing Students' Reflections After Meetings With Patients and Their Relatives Enacted by Professional Actors: Being Touched and Feeling Empathy. Issues in Mental Health Nursing. 2017;38(2): 139-144. https://doi.org/10.1080/01612840.2016.1251517.	Yes	Yes	Yes	Yes	Yes	No	No	Yes	Yes	Yes
	Taylor A, Bleiker J, Hodgson D. Compassionate communication: Keeping patients at the heart of practice in an advancing radiographic workforce. Radiography. 2021;27(1): 43-49. https://doi.org/10.1016/j.radi.2021.07.014.	Yes	Yes	Yes	Yes	Yes	No	Yes	Yes	Yes	Yes
	Trevisan DA, Roberts N, Lin C, Birmingham E. How do adults and teens with self-declared Autism Spectrum Disorder experience eye contact? A qualitative analysis of first-hand accounts. PLOS ONE. 2017;12(11). https://doi.org/10.1371/journal.pone.0188446.	Yes	Yes	Yes	Yes	Yes	Not applicable	Yes	Yes	Yes	Yes
		Diagnostic test accuracy study
		1. Was a consecutive or random sample of patients enrolled?	2. Was a case control design avoided?	3. Did the study avoid inappropriate exclusions?	4. Were the index test results interpreted without knowledge of the results of the reference standard?	5. If a threshold was used, was it pre-specified?	6. Is the reference standard likely to correctly classify the target condition?	7. Were the reference standard results interpreted without knowledge of the results of the index test?	8. Was there an appropriate interval between index test and reference standard?	9. Did all patients receive the same reference standard?	10. Were all patients included in the analysis?
Study	Source	Yes / No / Unclear / Not applicable
Study 1	Guariglia P, Piccardi L, Giaimo F, Alaimo S, Miccichè G, Antonucci G. The eyes test is influenced more by artistic inclination and less by sex. Frontiers in Human Neuroscience. 2015;9. https://doi.org/10.3389/fnhum.2015.00292.	Yes	Yes	Yes	Unclear	Yes	Yes	Yes	Yes	Yes	Yes
Study 1	Guariglia P, Piccardi L, Giaimo F, Alaimo S, Miccichè G, Antonucci G. The eyes test is influenced more by artistic inclination and less by sex. Frontiers in Human Neuroscience. 2015;9. https://doi.org/10.3389/fnhum.2015.00292.	Yes	Yes	Yes	Unclear	Yes	Yes	Yes	Yes	Yes	Yes
Study 2	Guariglia P, Piccardi L, Giaimo F, Alaimo S, Miccichè G, Antonucci G. The eyes test is influenced more by artistic inclination and less by sex. Frontiers in Human Neuroscience. 2015;9. https://doi.org/10.3389/fnhum.2015.00292.	Yes	Yes	Yes	Unclear	Yes	Yes	Yes	Yes	Yes	Yes
	Knight DJ, Langmeyer D, Lundgren DC. Eye-contact, distance, and atfiliation: The role of observer bias. Sociometry. 1973;36: 390-401. https://doi.org/10.2307/2786340.	Yes	Yes	Yes	Unclear	Yes	Yes	Unclear	Yes	Yes	Yes
		Systematic Review
		1. Is the review question clearly and explicitly stated?	2. Were the inclusion criteria appropriate for the review question?	3. Was the search strategy appropriate?	4. Were the sources and resources used to search for studies adequate?	5. Were the criteria for appraising studies appropriate?	6. Was critical appraisal conducted by two or more reviewers independently?	7. Were there methods to minimize errors in data extraction?	8. Were the methods used to combine studies appropriate?	9. Was the likelihood of publication bias assessed?	10. Were recommendations for policy and/or practice supported by the reported data?	11. Were the specific directives for new research appropriate?
Study	Source	Yes / No / Unclear / Not applicable
	Kirkland RA, Peterson E, Baker CA, Miller S, Pulos S. Meta-analysis Reveals Adult Female Superiority in “Reading the Mind in the Eyes Test”. North American Journal of Psychology. 2013;15(1): 121–146.	Yes	Yes	Yes	Yes	Yes	Yes	Yes	Yes	Yes	Yes	Yes
		Case report
		1. Were patient’s demographic characteristics clearly described?	2. Was the patient’s history clearly described and presented as a timeline?	. Was the current clinical condition of the patient on presentation clearly described?	4. Were diagnostic tests or assessment methods and the results clearly described?	5. Was the intervention(s) or treatment procedure(s) clearly described?	6. Was the post-intervention clinical condition clearly described?	7. Were adverse events (harms) or unanticipated events identified and described?	8. Does the case report provide takeaway lessons?
Study	Source	Yes / No / Unclear / Not applicable
Study 1	Akiyama T, Kato M, Muramatsu T, Saito F, Nakachi R, Kashima H. A deficit in discriminating gaze direction in a case with right superior temporal gyrus lesion. Neuropsychologica. 2006;44(2): 161-170. https://doi.org/10.1016/j.neuropsychologia.2005.05.018.	Yes	Yes	Yes	Yes	Yes	Yes	Not applicable	Yes
Study 2	Akiyama T, Kato M, Muramatsu T, Saito F, Nakachi R, Kashima H. A deficit in discriminating gaze direction in a case with right superior temporal gyrus lesion. Neuropsychologica. 2006;44(2): 161-170. https://doi.org/10.1016/j.neuropsychologia.2005.05.018.	Yes	Yes	Yes	Yes	Yes	Yes	Not applicable	Yes
Study 3	Akiyama T, Kato M, Muramatsu T, Saito F, Nakachi R, Kashima H. A deficit in discriminating gaze direction in a case with right superior temporal gyrus lesion. Neuropsychologica. 2006;44(2): 161-170. https://doi.org/10.1016/j.neuropsychologia.2005.05.018.	Yes	Yes	Yes	Yes	Yes	Yes	Not applicable	Yes
		Case reports
		1. Were patient’s demographic characteristics clearly described?	2. Was the patient’s history clearly described and presented as a timeline?	3. Was the current clinical condition of the patient on presentation clearly described?	4. Were diagnostic tests or assessment methods and the results clearly described?	5. Was the intervention(s) or treatment procedure(s) clearly described?	6. Was the post-intervention clinical condition clearly described?	7. Were adverse events (harms) or unanticipated events identified and described?	8. Does the case report provide takeaway lessons?
Study	Source	Yes / No / Unclear / Not applicable
	Burra N, Hervais-Adelman A, Kerzel D, Tamietto M, de Gelder B, Pegna AJ. Amygdala Activation for Eye Contact Despite Complete Cortical Blindness. Journal of Neuroscience. 2013;33(25): 10483-10489. https://doi.org/10.1523/JNEUROSCI.3994-12.2013.	Yes	No	Yes	Yes	Yes	Yes	Not applicable	Yes
	Caldara R, Schyns P, Mayer E, Smith ML, Gosselin F, Rossion B. Does prosopagnosia take the eyes out of face representations? Evidence for a defect in representing diagnostic facial information following brain damage. Journal of Cognitive Neuroscience. 2005;17(10: 1652-1666. https://doi.org/10.1162/089892905774597254.	Yes	Yes	Yes	Yes	Yes	Yes	Not applicable	Yes
