# Supplementary material for: Variations in the Appearance and Interpretation of Interpersonal Eye Contact in Social Categorizations and Psychiatric Populations Worldwide: A Scoping Review with a Critical Appraisal of the Literature
Source: Int J Environ Res Public Health. 2024 Aug 18;21(8):1092. doi: 10.3390/ijerph21081092 (PMC11354482; doi:10.3390/ijerph21081092)
Supplement: Supplementary file 1 [file ijerph-21-01092-s001.zip › Table S8 Critical Appraisal Q2.xlsx]

## Sheet: Critical appraisal Q2 - Present
		Critical Appraisal Scoping Review
		Research subquestion 2 - Presentations
		Quasi-experimental research
		1. Is it clear in the study what is the ‘cause’ and what is the ‘effect’ (i.e. there is no confusion about which variable comes first)?	2. Were the participants included in any comparisons similar?	3. Were the participants included in any comparisons receiving similar treatment/care, other than the exposure or intervention of interest?	4. Was there a control group?	5. Were there multiple measurements of the outcome both pre and post the intervention/exposure?	6. Was follow up complete and if not, were differences between groups in terms of their follow up adequately described and analyzed?	7. Were the outcomes of participants included in any comparisons measured in the same way?	8. Were outcomes measured in a reliable way?	9. Was appropriate statistical analysis used?
Study	Source	Yes / No / Unclear / Not applicable
	Åsberg Johnels J, Hovey D, Zürcher N, Hippolyte L, Lemonnier E, Gilberg C, Hadjikhani N. Autism and emotional face-viewing. 2016;10(5): 901-910. https://doi.org/10.1002/aur.1730.	Yes	Yes	Yes	Yes	Not applicable	Not applicable	Yes	Yes	Yes
	Ashaie SA, Cherney LR. Eye Tracking as a Tool to Identify Mood in Aphasia: A Feasibility Study. Neurorehabilitation and Neural Repair. 2020;34(5): 463–471. https://doi.org/10.1177/1545968320916160.	Yes	Yes	Yes	Yes	Not applicable	Not applicable	Yes	Yes	Yes
	Bertsch K, Krauch M, Stopfer K, Haeussler K, Herpertz SC, Gamer M. Interpersonal threat sensitivity in Borderline Personality Disorder: An eye-tracking study. Journal of Personality Disorders. 2017;31(5): 647-670. https://doi.org/10.1521/pedi_2017_31_273.	Yes	Yes	Yes	Yes	Not applicable	Not applicable	Yes	Yes	Yes
	Black MH, Chen NTM, Lipp OV, Bölte S, Girdler S. Complex facial emotion recognition and atypical gaze patterns in autistic adults. Autism. 2020;24(1): 258-262. https://doi.org/10.1177/1362361319856969.	Yes	Yes	Yes	Yes	Not applicable	Not applicable	Yes	Yes	Yes
	Boll S, Bartholomaeus M, Peter U, Lupke U, Gamer M. Attentional mechanisms of social perception are biased in social phobia. Journal of Anxiety Disorders. 2016;40: 83-93. https://doi.org/10.1016/j.janxdis.2016.04.004.	Yes	Yes	Yes	Yes	Not applicable	Not applicable	Yes	Yes	Yes
	Boraston ZL, Corden B, Miles LK, Skuse DH, Blakemore SJ. Brief Report: Perception of Genuine and Posed Smiles by Individuals with Autism. Journal of Autism and Developmental Disorders. 2007;38: 574-580. https://doi.org/10.1007/s10803-007-0421-1.	Yes	Yes	Yes	Yes	Not applicable	Not applicable	Yes	Yes	Yes
	Choi SH, Ku J, Han K, Kim E, Kim SI, Park J, Kim JJ. Deficits in Eye Gaze During Negative Social Interactions in Patients With Schizophrenia. Journal of Nervous and Mental Disease. 2010;198(11): 829-835. https://www.doi.org/10.1097/NMD.0b013e3181f97c0d.	Yes	Yes	Yes	Yes	Not applicable	Not applicable	Yes	Yes	Yes
	Coll SY, Eustache F, Doidy F, Fraisse F, Peschanski D, Dayan J, Gagnepain P, Laisney M. Avoidance behaviour generalizes to eye processing in posttraumatic stress disorder. European Journal of Traumatology. 2022;13(1). https://doi.org/10.1080/20008198.2022.2044661.	Yes	Yes	Yes	Yes	Not applicable	Not applicable	Yes	Yes	Yes
	Corden B, Chilvers R, Skuse D. Avoidance of emotionally arousing stimuli predicts social–perceptual impairment in Asperger's syndrome. Neuropsychologia. 2008;46(1): 137-147. https://doi.org/10.1016/j.neuropsychologia.2007.08.005.	Yes	Yes	Yes	Yes	Not applicable	Not applicable	Yes	Yes	Yes
	Crehan ET, Althoff RR. Me looking at you, looking at me: The stare-in the-crowd effect and autism spectrum disorder. Journal of Psychiatric Research. 2021;140: 101–109. https://doi.org/10.1016/j.jpsychires.2021.05.050.	Yes	Yes	Yes	Yes	Not applicable	Not applicable	Yes	Yes	Yes
	Cuve HC, Castiello S, Shiferaw B, Ichijo E, Catmur C, Bird G. Alexithymia explains atypical spatiotemporal dynamics of eye gaze in autism. Cognition. 2021;212. https://doi.org/10.1016/j.cognition.2021.104710.	Yes	Yes	Yes	Yes	Not applicable	Not applicable	Yes	Yes	Yes
	de la Asuncion J, Docx L, Sabbe B, Morrens M, de Bruijn ERA. Converging evidence of social avoidant behavior in schizophrenia from two approach-avoidance tasks. Journal of Psychiatric Research. 2015;69: 135-141. https://doi.org/10.1016/j.jpsychires.2015.08.008.	Yes	Yes	Yes	Yes	Not applicable	Not applicable	Yes	Yes	Yes
	Figueiredo GR, Ripka WL, Romaneli EFR, Ulbricht L. Attentional bias for emotional faces in depressed and non-depressed individuals: an eye-tracking study. Annual International Conference of the IEEE Engineering in Medicine and Biology Society (EMBC). 2019;7: 5419-5422. https://www.doi.org/10.1109/EMBC.2019.8857878.	Yes	Yes	Yes	Yes	Not applicable	Not applicable	Yes	Yes	Yes
	Galazka MA, Åsberg Johnels J, Zürcher NR, Hippolyte L, Lemonnier E, Billstedt E, Gillberg C, Hadjikhani N. Pupillary Contagion in Autism. Psychological Science. 2019;30(2): 309-315. https://doi.org/10.1177/0956797618809382.	Yes	Yes	Yes	Yes	Not applicable	Not applicable	Yes	Yes	Yes
	Gehrer NA, Scheeff J, Jusyte A, Schönenberg M. Impaired attention toward the eyes in psychopathic offenders: Evidence from an eye tracking study. Behaviour Research and Therapy. 2019;118: 121-129. https://doi.org/10.1016/j.brat.2019.04.009.	Yes	Yes	Yes	Yes	Not applicable	Not applicable	Yes	Yes	Yes
	Green MJ, Waldron JH, Simpson I, Coltheart M. Visual processing of social context during mental state perception in schizophrenia. Journal of Psychiatry & Neuroscience. 2008;33(1): 34-42.	Yes	Yes	Yes	Yes	Not applicable	Not applicable	Yes	Yes	Yes
	Horley K, Williams LM, Gonsalvez C, Gordon E. Face to face: visual scanpath evidence for abnormal processing of facial expressions in social phobia. Psychiatry Research. 2004;127: 43-53. https://doi.org/10.1016/j.psychres.2004.02.016.	Yes	Yes	Yes	Yes	Not applicable	Not applicable	Yes	Yes	Yes
	Horley K, Williams LM, Gonsalvez C, Gordon E. Social phobics do not see eye to eye: A visual scanpath study of emotional expression processing. Journal of Anxiety Disorders. 2003;17: 33-44. https://doi.org/10.1016/S0887-6185(02)00180-9.	Yes	Yes	Yes	Yes	Not applicable	Not applicable	Yes	Yes	Yes
	Howell AN, Zibulsky DA, Srivastav A, Weeks JW. Relations among Social Anxiety, Eye Contact Avoidance, State Anxiety, and Perception of Interaction Performance during a Live Conversation. Cognitive Behaviour Therapy. 2016;45(2): 111-122. http://dx.doi.org/10.1080/16506073.2015.1111932.	Yes	Yes	Yes	Yes	Not applicable	Not applicable	Yes	Yes	Yes
	Hutchings R, Palermo R, Bruggeman J, Hodges JR, Piguet O, Kumfor F. Looking but not seeing: Increased eye fixations in behavioural-variant frontotemporal dementia. Behavioural Neurology. 2018;103: 71-81. https://doi.org/10.1016/j.cortex.2018.02.011.	Yes	Yes	Yes	Yes	Not applicable	Not applicable	Yes	Yes	Yes
	Jeon GS, Choi HS, Jung DU, Moon S, Kim G, Kim SJ, Moon JJ, Kim YS, Jeon DW. Evaluation of the correlation between gaze avoidance and schizophrenia psychopathology with deep learning-based emotional recognition. Asian Journal of Psychiatry. 2022;68. https://doi.org/10.1016/j.ajp.2021.102974.	Yes	Yes	Yes	No	Not applicable	Not applicable	Yes	Yes	Yes
	Kliemann D, Dziobek I, Hatri A, Steimke R, Heekeren HR. Atypical Reflexive Gaze Patterns on Emotional Faces in Autism Spectrum Disorders. Journal of Neuroscience. 2010;30(37): 12281-12287. https://doi.org/10.1523/JNEUROSCI.0688-10.2010.	Yes	Yes	Yes	Yes	Not applicable	Not applicable	Yes	Yes	Yes
	Moukheiber A, Rautureau G, Perez-Diaz F, Jouvent R, Pelissolo A. Gaze behaviour in social blushers. Psychiatry Research. 2012;200: 614-619. http://dx.doi.org/10.1016/j.psychres.2012.07.017.	Yes	Yes	Yes	Yes	Not applicable	Not applicable	Yes	Yes	Yes
	Moukheiber A, Rautureau G, Perez-Diaz F, Soussignan R, Dubal S, Jouvent R, Pelissolo A. Gaze avoidance in social phobia: Objective measure and correlates. Behaviour Research and Therapy. 2010;48: 147-151. https://www.doi.org/10.1016/j.brat.2009.09.012.	Yes	Yes	Yes	Yes	Not applicable	Not applicable	Yes	Yes	Yes
	Rago WV. Eye gaze and dominance heirarchy in profoundly mentally retarded males. American Journal of Mental Deficiency. 1977;82: 145-148.	Yes	Yes	Yes	Yes	Not applicable	Yes	Yes	Yes	Yes
	Rutherford MD, Towns AM. Scan Path Differences and Similarities During Emotion Perception in those With and Without Autism Spectrum Disorders. Journal of Autism and Developmental Disorders. 2008;38: 1371-1381. https://doi.org/10.1007/s10803-007-0525-7.	Yes	Yes	Yes	Yes	Not applicable	Not applicable	Yes	Yes	Yes
	Rutter LA, Norton DJ, Brown TA. Visual attention toward emotional stimuli: Anxiety symptoms correspond to distinct gaze patterns. PLOS ONE. 2021;16(5). https://doi.org/10.1371/journal.pone.0250176.	Yes	Yes	Yes	Yes	Not applicable	Not applicable	Yes	Yes	Yes
	Schneier FR, Lodebaugh TL, Blanco C, Lewin H, Liebowitz MR. Fear and avoidance of eye contact in social anxiety disorder. Comprehensive Psychiatry. 2011;52(1): 81-87. https://doi.org/10.1016/j.comppsych.2010.04.006.	Yes	Yes	Yes	Yes	Not applicable	Not applicable	Yes	Yes	Yes
	Seitz KI, Leitenstorfer J, Krauch M, Hillman K, Boll S, Ueltzhoeffer K, Neukel C, Kleindienst N, Herpertz SC, Bertsch K. An eye-tracking study of interpersonal threat sensitivity and adverse childhood experiences in borderline personality disorder. Borderline Personality Disorder and Emotion Dysregulation. 2012;8(2). https://doi.org/10.1186/s40479-020-00141-7.	Yes	Yes	Yes	Yes	Not applicable	Not applicable	Yes	Yes	Yes
	Singleton EH, Fieldhouse JLP, van 't Hooft JJ, Scarioni M, van Engelen MPE, Sikkes SAM, de Boer C, Bocancea DI, van den Berg E, Scheltens P, van der Flier WM, Papma JM, Pijnenburg YAL, Ossenkoppele R. Social cognition deficits and biometric signatures in the behavioural variant of Alzheimer’s disease. Brain. 2023;146(5): 2163-2174. https://doi.org/10.1093/brain/awac382.	Yes	Yes	Yes	Yes	Not applicable	Not applicable	Yes	Yes	Yes
	Van Rijn S. Social Attention in 47,XXY (Klinefelter Syndrome): Visual Scanning of Facial Expressions Using Eyetracking. Journal of the International Neuropsychological Society. 2015;21(5): 364-372. https://www.doi.org/10.1017/S1355617715000302.	Yes	Yes	Yes	Yes	Not applicable	Not applicable	Yes	Yes	Yes
	Weeks JW, Howell AN, Goldin PR. Gaze avoidance in social anxiety disorder. Depression and Anxiety. 2013;30: 749–756. https://doi.org/10.1002/da.22146.	Yes	Yes	Yes	Yes	Not applicable	Not applicable	Yes	Yes	Yes
	Weeks JW, Howell AN, Srivastav A, Goldin PR. "Fear guides the eyes of the beholder": assessing gaze avoidance in social anxiety disorder via covert eye tracking of dynamic social stimuli. Journal of Anxiety Disorders. 2019;65: 56–63. https://doi.org/10.1016/j.janxdis.2019.05.005.	Yes	Yes	Yes	Yes	Not applicable	Not applicable	Yes	Yes	Yes
		Textual evidence: narrative
		1. Is the generator of the narrative a credible or appropriate source?	2. Is the relationship between the text and its context explained? (where, when, who with, how)	3. Does the narrative present the events using a logical sequence so the reader or listener can understand how it unfolds?	4. Do you, as reader or listener of the narrative, arrive at similar conclusions to those drawn by the narrator?	5. Do the conclusions flow from the narrative account?	6. Do you consider this account to be a narrative?
Study	Source	Yes / No / Unclear / Not applicable
	Stuart N, Whitehouse A, Palermo R, Bothe E, Badcock N. Eye Gaze in Autism Spectrum Disorder: A Review of Neural Evidence for the Eye Avoidance Hypothesis. Journal of Autism and Developmental Disorders. 2023;53: 1884-1905. https://doi.org/10.1007/s10803-022-05443-z.	Yes	Yes	Yes	Yes	Yes	Yes
		Textual evidence: expert opinion
		1. Is the source of the opinion clearly identified?	2. Does the source of opinion have standing in the field of expertise?	3. Are the interests of the relevant population the central focus of the opinion?	4. Does the opinion demonstrate a logically defended argument to support the conclusions drawn?	5. Is there reference to the extant literature?	6. Is any incongruence with the literature/sources logically defended?
Study	Source	Yes / No / Unclear / Not applicable
	Grumet GW. Eye Contact: The Core of Interpersonal Relatedness. Psychiatry. 1983;46(2): 172-180. https://doi.org/10.1080/00332747.1983.11024189.	Yes	Yes	Yes	Yes	Yes	Yes
	Klin A, Jones W, Schultz R, Volkmar F. The enactive mind, or from actions to cognition: lessons from autism. Philosophical Transactions of the Royal Society of London. 2003;358(1430): 345-360. https://www.doi.org/10.1098/rstb.2002.1202.	Yes	Yes	Yes	Yes	Yes	Yes
		Systematic Review
		1. Is the review question clearly and explicitly stated?	2. Were the inclusion criteria appropriate for the review question?	3. Was the search strategy appropriate?	4. Were the sources and resources used to search for studies adequate?	5. Were the criteria for appraising studies appropriate?	6. Was critical appraisal conducted by two or more reviewers independently?	7. Were there methods to minimize errors in data extraction?	8. Were the methods used to combine studies appropriate?	9. Was the likelihood of publication bias assessed?	10. Were recommendations for policy and/or practice supported by the reported data?	11. Were the specific directives for new research appropriate?
Study	Source	Yes / No / Unclear / Not applicable
	Claudino RG, Lima LKS, Bonifácio de Assis ED, Torro N. Facial expressions and eye tracking in individuals with social anxiety disorder: a systematic review. Psicologia: Reflexão e Crítica. 2019;32(9). https://doi.org/10.1186/s41155-019-0121-8.	Yes	Yes	Yes	Yes	Yes	Yes	Yes	Yes	Yes	Yes	Yes
	Günther V, Kropidlowski A, Schmidt FM, Koelkebeck K, Kersting A, Suslow T. Attentional processes during emotional face perception in social anxiety disorder: A systematic review and meta-analysis of eye-tracking findings. Progress in Neuropsychopharmacology & Biological Psychiatry. 2021;111. https://doi.org/10.1016/j.pnpbp.2021.110353.	Yes	Yes	Yes	Yes	Yes	Unclear	Yes	Yes	Yes	Yes	Yes
	Riddiford JA, Enticott PG, Lavale A, Gurvich C. Gaze and social functioning associations in autism spectrum disorder: A systematic review and meta-analysis. Autism Research. 2021;15(8): 1380-1446. https://doi.org/10.1002/aur.2729.	Yes	Yes	Yes	Yes	Yes	No	Yes	Yes	Yes	Yes	Yes
		Randomized Controlled Trial
		1. Was true randomization used for assignment of participants to treatment groups?	2. Was allocation to treatment groups concealed?	3. Were treatment groups similar at the baseline?	4. Were participants blind to treatment assignment?	5. Were those delivering the treatment blind to treatment assignment?	6. Were treatment groups treated identically other than the intervention of interest?	7. Were outcome assessors blind to treatment assignment? Outcome 1, Outcome 2, etc	8. Were outcomes measured in the same way for treatment groups? Outcome 1, Outcome 2, etc	9. Were outcomes measured in a reliable way? Outcome 1, Outcome 2, etc	10. Was follow up complete and if not, were differences between groups in terms of their follow up adequately described and analysed? Outcome 1, Outcome 2, etc	11. Were participants analysed in the groups to which they were randomized? Outcome 1, Outcome 2, etc	12. Was appropriate statistical analysis used? Outcome 1, Outcome 2, etc	13. Was the trial design appropriate and any deviations from the standard RCT design (individual randomization, parallel groups) accounted for in the conduct and analysis of the trial?
Study	Source	Yes / No / Unclear / N/A
	Enter D, Terburg D, Harrewijn A, Spinhoven P, Roelofs K. Single dose testosterone administration alleviates gaze avoidance in women with Social Anxiety Disorder. Psychoneuroendocrinology. 2016;63: 26-33. https://doi.org/10.1016/j.psyneuen.2015.09.008.	Yes	Yes	No	Yes	Yes	Yes	Yes	Yes	Yes	No	Yes	Yes	Yes
	Rutter LA, Norton DJ, Brown BS, Brown TA. A Double-Blind Placebo Controlled Study of Intranasal Oxytocin’s Effect on Emotion Recognition and Visual Attention in Outpatients with Emotional Disorders. Cognitive Therapy and Research. 2019;43: 523-534. https://doi.org/10.1007/s10608-018-9974-x.	Yes	Yes	Yes	Yes	Yes	Yes	Yes	Yes	Yes	No	Yes	Yes	Yes
		Case reports
		1. Were patient’s demographic characteristics clearly described?	2. Was the patient’s history clearly described and presented as a timeline?	3. Was the current clinical condition of the patient on presentation clearly described?	4. Were diagnostic tests or assessment methods and the results clearly described?	5. Was the intervention(s) or treatment procedure(s) clearly described?	6. Was the post-intervention clinical condition clearly described?	7. Were adverse events (harms) or unanticipated events identified and described?	8. Does the case report provide takeaway lessons?
Study	Source	Yes / No / Unclear / Not applicable
	Riemer MD. Abnormalities of the gaze - A classification. Psychiatric Quarterly. 1955; 29: 659-672. https://doi.org/10.1007/BF01567483.	Yes	No	Yes	Not applicable	Not applicable	Not applicable	Not applicable	Yes

## Sheet: Critical appraisal Q2 - Interpr
		Critical Appraisal Scoping Review
		Research subquestion 2 - Interpretations
		Quasi-experimental research
		1. Is it clear in the study what is the ‘cause’ and what is the ‘effect’ (i.e. there is no confusion about which variable comes first)?	2. Were the participants included in any comparisons similar?	3. Were the participants included in any comparisons receiving similar treatment/care, other than the exposure or intervention of interest?	4. Was there a control group?	5. Were there multiple measurements of the outcome both pre and post the intervention/exposure?	6. Was follow up complete and if not, were differences between groups in terms of their follow up adequately described and analyzed?	7. Were the outcomes of participants included in any comparisons measured in the same way?	8. Were outcomes measured in a reliable way?	9. Was appropriate statistical analysis used?
Study	Source	Yes / No / Unclear / Not applicable
	Ashwin C, Hietanen JK, Baron-Cohen S. Atypical integration of social cues for orienting to gaze direction in adults with autism. Molecular Autism. 2015;6(5). https://doi.org/10.1186/2040-2392-6-5.	Yes	Yes	Yes	Yes	Not applicable	Not applicable	Yes	Yes	Yes
	Ashwin C, Ricciardelli P, Baron-Cohen S. Positive and negative gaze perception in autism spectrum conditions. Social Neuroscience. 2009;4(2): 153-164. https://doi.org/10.1080/17470910802337902.	Yes	Yes	Yes	Yes	Not applicable	Not applicable	Yes	Yes	Yes
	Aydin U, Cañigueral R, Tye C, McLoughlin G. Face processing in young adults with autism and ADHD: An event related potentials study. Frontiers in Psychiatry. 2023;14. https://doi.org/10.3389/fpsyt.2023.1080681.	Yes	Yes	Yes	Yes	Not applicable	Unclear	Yes	Yes	Yes
	Aydin U, Cañigueral R, Tye C, McLoughlin G. Face processing in young adults with autism and ADHD: An event related potentials study. Frontiers in Psychiatry. 2023;14. https://doi.org/10.3389/fpsyt.2023.1080681.	Yes	Yes	Yes	Yes	Not applicable	Unclear	Yes	Yes	Yes
	Bailey KG, Tipton RM, Taylor PF. The threatening stare: differential response latencies in mild and profoundly retarded adults. American journal of mental deficiency. 1977;81(6): 599-602.	Yes	Yes	Yes	Yes	Not applicable	Not applicable	Yes	Yes	Yes
	Baron-Cohen S, Ring HA, Wheelwright S, Bullmore ET, Brammer MJ, Simmons A, Williams SCR. Social intelligence in the normal and autistic brain: an fMRI study. European Journal of Neuroscience. 1999;11(6): 1891-1898. https://doi.org/10.1046/j.1460-9568.1999.00621.x.	Yes	Yes	Yes	Yes	Yes	Not applicable	Yes	Yes	Yes
Study 3	Baron-Cohen S, Wheelwright S, Jolliffe T. Is There a “Language of the Eyes”? Evidence from Normal Adults, and Adults with Autism or Asperger Syndrome. Visual Cognition. 1997;4(3): 311-331. https://doi.org/10.1080/713756761.	Yes	Yes	Yes	Yes	Not applicable	Not applicable	Yes	Yes	Yes
	Berchio C, Piguet C, Gentsch K, Küng Al, Rihs TA, Hasler R, Aubry JM, Dayer A, Michel CM, Perroud N. Face and gaze perception in borderline personality disorder: An electrical neuroimaging study. Psychiatry Research: Neuroimaging. 2017;269: 62-72. http://dx.doi.org/10.1016/j.pscychresns.2017.08.011.	Yes	Yes	Yes	Yes	Not applicable	Not applicable	Yes	Yes	Yes
	Berchio C, Piguet C, Michel CM, Cordera P, Rihs TA, Dayer AG, Aubry JM. Dysfunctional gaze processing in bipolar disorder. NeuroImage: Clinical. 2017;16: 545-556. http://dx.doi.org/10.1016/j.nicl.2017.09.006.	Yes	Yes	Yes	Yes	Not applicable	Not applicable	Yes	Yes	Yes
	Caruana N, Inkley C, El Zein M. Gaze direction biases emotion categorisation in schizophrenia. Schizophrenia Research: Cognition. 2020;21(9). https://doi.org/10.1016/j.scog.2020.100181.	Yes	Yes	Yes	Yes	Not applicable	Not applicable	Yes	Yes	Yes
	Dalton KM, Holsen L, Abbeduto L, Davidson RJ. Brain function and gaze fixation during facial-emotion processing in fragile X and autism. Autism Research. 2008;1(4): 231-239. https://doi.org/10.1002/aur.32.	Yes	Yes	Yes	Yes	Not applicable	Not applicable	Yes	Yes	Yes
	Dinkler L, Dobrescu SR, Råstam M, Gillberg C, Gillberg C, Wentz E, Hadjikhani N. Visual scanning during emotion recognition in long-term recovered anorexia nervosa: An eye-tracking study. International Journal of Eating Disorders. 2019;52(6): 691-700. https://doi.org/10.1002/eat.23066.	Yes	Yes	Yes	Yes	Not applicable	Not applicable	Yes	Yes	Yes
	Eddy CM, Mahalingappa S, Rickards HE. Is Huntington's disease associated with deficits in theory of mind?. Acta Neurologica Scandinavica. 2012;126(6): 376-383. https://doi.org/10.1111/j.1600-0404.2012.01659.x.	Yes	Yes	Yes	Yes	Not applicable	Not applicable	Yes	Yes	Yes
	Forgeot d’Arc B, Delorme R, Zalla T, Lefebvre A, Amsellem F, Moukawane S, Lettellier L, Leboyer M, Mouren MC, Ramus F. Gaze direction detection in autism spectrum disorder. Autism. 2017;21(1): 100–107. https://doi.org/10.1177/1362361316630880.	Yes	Yes	Yes	Yes	Not applicable	Not applicable	Yes	Yes	Yes
	Franck N, Daprati E, Michel F, Saoud M, Daléry J, Marie-Cardine M, Georgieff N. Gaze discrimination is unimpaired in schizophrenia. Psychiatry Research. 1998;81(1): 67–75. https://doi.org/10.1016/S0165-1781(98)00082-1.	Yes	Yes	Yes	Yes	Not applicable	Not applicable	Yes	Yes	Yes
	Gamer M, Hecht H, Seipp N, Hiller W. Who is looking at me? The cone of gaze widens in social phobia. Cognition and Emotion. 2011;25(4): 756-764. https://doi.org/10.1080/02699931.2010.503117.	Yes	Yes	Yes	Yes	Not applicable	Not applicable	Yes	Yes	Yes
	Gutiérrez-García A, Calvo MG, Eysenck MW. Social anxiety and detection of facial untrustworthiness: Spatio-temporal oculomotor profiles. Psychiatry Research. 2018;262: 55-62. https://doi.org/10.1016/j.psychres.2018.01.031.	Yes	Yes	Yes	Yes	Not applicable	Not applicable	Yes	Yes	Yes
Study 1	Harbort J, Spiegel J, Witthöft M, Hecht H. The effects of social pressure and emotional expression on the cone of gaze in patients with social anxiety disorder. Journal of Behavior Therapy and Experimental Psychiatry. 2017;55: 16-24. http://dx.doi.org/10.1016/j.jbtep.2016.11.004.	Yes	Yes	Yes	Yes	Not applicable	Not applicable	Yes	Yes	Yes
Study 2	Harbort J, Spiegel J, Witthöft M, Hecht H. The effects of social pressure and emotional expression on the cone of gaze in patients with social anxiety disorder. Journal of Behavior Therapy and Experimental Psychiatry. 2017;55: 16-24. http://dx.doi.org/10.1016/j.jbtep.2016.11.004.	Yes	Yes	Yes	Yes	Not applicable	Not applicable	Yes	Yes	Yes
	Hepp J, Gebhardt S, Kieslich PJ, Störkel LM, Niedtfeld I. Low positive affect display mediates the association between borderline personality disorder and negative evaluations at zero acquaintance. Borderline Personality Disorder and Emotion Dysregulation. 2019;6(4). https://doi.org/10.1186/s40479-019-0103-6.	Yes	Yes	Yes	No	Not applicable	Not applicable	Yes	Yes	Yes
	Hooker C, Park S. You must be looking at me: The nature of gaze perception in schizophrenia patients. Cognitive Neuropsychiatry. 2005;10(5): 327-345. https://doi.org/10.1080/13546800444000083.	Yes	Yes	Yes	Yes	Not applicable	Not applicable	Yes	Yes	Yes
	Hooker C, Park S. You must be looking at me: The nature of gaze perception in schizophrenia patients. Cognitive Neuropsychiatry. 2005;10(5): 327–345. https://doi.org/10.1080/13546800444000083.	Yes	Yes	Yes	Yes	Not applicable	Not applicable	Yes	Yes	Yes
	Hutchings R, Palermo R, Bruggeman J, Hodges JR, Piguet O, Kumfor F. Looking but not seeing: Increased eye fixations in behavioural-variant frontotemporal dementia. Behavioural Neurology. 2018;103: 71-81. https://doi.org/10.1016/j.cortex.2018.02.011.	Yes	Yes	Yes	Yes	Not applicable	Not applicable	Yes	Yes	Yes
	Jun YY, Mareschal I, Clifford CWG, Dadds MR. Cone of direct gaze as a marker of social anxiety in males. Psychiatry Research. 2013;210: 193-198. http://dx.doi.org/10.1016/j.psychres.2013.05.020.	Yes	Yes	Yes	Yes	Not applicable	Not applicable	Yes	Yes	Yes
	Kington JM, Jones LA, Watt AA, Hopkin EJ, Williams J. Impaired eye expression recognition in schizophrenia. Journal of Psychiatric Research. 2000;34(4-5): 341-347. https://doi.org/10.1016/S0022-3956(00)00029-7.	Yes	Yes	Yes	Yes	Not applicable	Not applicable	Yes	Yes	Yes
	Kirchner JC, Hatri A, Heekeren HR, Dziobek I. Autistic Symptomatology, Face Processing Abilities, and Eye Fixation Patterns. Journal of Autism and Developmental Disorders. 2011;41: 158-167. https://doi.org/10.1007/s10803-010-1032-9.	Yes	Yes	Yes	Yes	Not applicable	Not applicable	Yes	Yes	Yes
	Kordsachia CC, Labuschagne I, Stout JC. Visual Scanning of the Eye Region of Human Faces Predicts Emotion Recognition Performance in Huntington’s Disease. Neuropsychology. 2018; 32(3): 356-365. http://dx.doi.org/10.1037/neu0000424.	Yes	Yes	Yes	Yes	Not applicable	Not applicable	Yes	Yes	Yes
	Lee J, Gosselin F, Wynn JK, Green MF. How Do Schizophrenia Patients Use Visual Information to Decode Facial Emotion?. Schizophrenia Bulletin. 2010;37(5): 1001-1008. https://www.doi.org/10.1093/schbul/sbq006.	Yes	Yes	Yes	Yes	Not applicable	Not applicable	Yes	Yes	Yes
	Leppänen JM, Niehaus DJH, Koen L, Schoeman R, Emsley R. Allocation of attention to the eye and mouth region of faces in schizophrenia patients. Cognitive Neuropsychiatry. 2008;13(6): 505-519. https://doi.org/10.1080/13546800802608452.	Yes	Yes	Yes	Yes	Not applicable	Not applicable	Yes	Yes	Yes
	Lopis D, Baltazar M, Geronikola N, Beaucousin V, Conty L. Eye contact effects on social preference and face recognition in normal ageing and in Alzheimer’s disease. Psychological Research. 2019;83: 1292-1303. https://doi.org/10.1007/s00426-017-0955-6.	Yes	Yes	Yes	Yes	Not applicable	Not applicable	Yes	Yes	Yes
	Marotta A, Chiaie RD, Bernabei L, Grasso R, Biondi M, Casagrande M. Investigating gaze processing in euthymic bipolar disorder: Impaired ability to infer mental state and intention, but preservation of social attentional orienting. Quarterly Journal of Experimental Psychology. 2017;71(10): 2041-2051. https://doi.org/10.1177/174702181773776.	Yes	Yes	Yes	Yes	Not applicable	Not applicable	Yes	Yes	Yes
	Mátyássy A, Kelemen O, Sárközi Z, Janka Z, Kéri S. Recognition of complex mental states in patients with alcoholism after long-term abstinence. Alcohol and Alcoholism. 2006;41(5): 512-514. https://doi.org/10.1093/alcalc/agl045.	Yes	Yes	Yes	Yes	Not applicable	Not applicable	Yes	Yes	Yes
	Pantelis PC, Kennedy DP. Deconstructing atypical eye gaze perception in autism spectrum disorder. Scientific Reports. 2017;7(1): 14990. https://doi.org/10.1038/s41598-017-14919-3.	Yes	Yes	Yes	Yes	Not applicable	Not applicable	Yes	Yes	Yes
	Pelphrey KA, Morris JP, McCarthy G. Neural basis of eye gaze processing deficits in autism. Brain. 2005;128(Pt 5): 1038–1048. https://doi.org/10.1093/brain/awh404.	Yes	Yes	Yes	No	Not applicable	Not applicable	Yes	Yes	Yes
	Pinkham AE, Loughead J, Ruparel K, Overton E, Gur RE, Gur RC. Abnormal Modulation of Amygdala Activity in Schizophrenia in Response to Direct- and Averted-Gaze Threat-Related Facial Expressions. The American Journal of Psychiatry. 2011;168: 293-301. https://doi.org/10.1176/appi.ajp.2010.10060832.	Yes	Yes	Yes	Yes	Not applicable	Not applicable	Yes	Yes	Yes
	Rosse RB, Kendrick K, Wyatt RJ, Isaac A, Deutsch SI. Gaze Discrimination in Patients With Schizophrenia: Preliminary Report. The American Journal of Psychiatry. 1994;151(6): 919-921. https://doi.org/10.1176/ajp.151.6.919.	Yes	Yes	Yes	Yes	Not applicable	Not applicable	Yes	Yes	Yes
	Schmidt JZ, Zachariae R. PTSD and Impaired Eye Expression Recognition: A Preliminary Study. Journal of Loss and Trauma. 2009;14(1): 46-56. https://doi.org/10.1080/15325020802537096.	Yes	Yes	Yes	Yes	Not applicable	Not applicable	Yes	Yes	Yes
	Schneier FR, Pomplun M, Sy M, Hirsch J. Neural response to eye contact and paroxetine treatment in generalized social anxiety disorder. Psychiatry Research: Neuroimaging. 2011;194(3): 271-278. https://doi.org/10.1016/j.pscychresns.2011.08.006.	Yes	Yes	No	Yes	Yes	Yes	Yes	Yes	Yes
	Seymour K, Rhodes G, McGuire J, Williams N, Jeffery L, Langdon R. Assessing early processing of eye gaze in schizophrenia: Measuring the cone of direct gaze and reflexive orienting of attention. Cognitive Neuropsychiatry. 2017;22(2): 122–136. https://doi.org/10.1080/13546805.2017.1285755.	Yes	Yes	Yes	Yes	Not applicable	Not applicable	Yes	Yes	Yes
	Seymour K, Rhodes G, Stein T, Langdon R. Intact unconscious processing of eye contact in schizophrenia. Schizophrenia Research: Cognition. 2016;3: 15–19. https://doi.org/10.1016/j.scog.2015.11.001.	Yes	Yes	Yes	Yes	Not applicable	Not applicable	Yes	Yes	Yes
	Shimizu T, Shimizu A, Yamashita K, Iwase M, Kajimoto O, Kawasaki T. Comparison of Eye-Movement Patterns in Schizophrenic and Normal Adults During Examination of Facial Affect Displays. Perceptual and Motor Skills. 2000;91(3),: 1045-1056. https://doi.org/10.2466/pms.2000.91.3f.1045.	Yes	Yes	Yes	Yes	Not applicable	Not applicable	Yes	Yes	Yes
	Spezio ML, Adolphs R, Hurley RSE, Piven J. Abnormal use of facial information in high-functioning autism. Journal of Autism and Developmental Disorders. 2007;37(5): 929-939. https://doi.org/10.1007/s10803-006-0232-9.	Yes	Yes	Yes	Yes	Not applicable	Not applicable	Yes	Yes	Yes
	Spilka MJ, Pittman DJ, Bray SL, Goghari VM. Manipulating Visual Scanpaths During Facial Emotion Perception Modulates Functional Brain Activation in Schizophrenia Patients and Controls. Journal of Abnormal Psychology. 2019;128(8): 855-866. http://dx.doi.org/10.1037/abn0000468.	Yes	Yes	Yes	Yes	Not applicable	Not applicable	Yes	Yes	Yes
	Steuwe C, Daniels JK, Frewen PA, Densmore M, Theberge J, Lanius RA. Effect of direct eye contact in women with PTSD related to interpersonal trauma: Psychophysiological interaction analysis of connectivity of an innate alarmsystem. Psychiatry Research: Neuroimaging. 2015;232(2): 162-167. https://doi.org/10.1016/j.pscychresns.2015.02.010.	Yes	Yes	Yes	Yes	Not applicable	Not applicable	Yes	Yes	Yes
	Thome J, Frewen P, Daniels JK, Densmore M, Lanius RA. Altered connectivity within the salience network during direct eye gaze in PTSD. Borderline Personality Disorder and Emotion Dysregulation. 2014;1. http://www.bpded.com/content/1/1/17.	Yes	Yes	Yes	Yes	Not applicable	Not applicable	Yes	Yes	Yes
	Tso IF, Carp J, Taylor SF, Deldin PJ. Role of Visual Integration in Gaze Perception and Emotional Intelligence in Schizophrenia. Schizophrenia Bulletin. 2014;40(3): 617-625. https://doi-1org-1pd7voo3942b9.hanhosting.vakliteratuur.info/10.1093/schbul/sbt058.	Yes	Yes	Yes	Yes	Not applicable	Not applicable	Yes	Yes	Yes
	Tso IF, Mui ML, Taylor SF, Deldin PJ. Eye-Contact Perception in Schizophrenia: Relationship With Symptoms and Socioemotional Functioning. Journal of Abnormal Psychology. 2012;121(3): 616-627. https://doi.org/10.1037/a0026596.	Yes	Yes	Yes	Yes	Not applicable	Not applicable	Yes	Yes	Yes
	Uono S, Yoshimura S, Toichi M. Eye contact perception in high-functioning adults with autism spectrum disorder. Autism. 2021;25(1): 137-147. https://doi.org/10.1177/1362361320949721.	Yes	Yes	Yes	Yes	Not applicable	Not applicable	Yes	Yes	Yes
	Vida MD, Maurer D, Calder AJ, Rhodes G, Walsh JA, Pachai M, Rutherford MD. The Influences of Face Inversion and Facial Expression on Sensitivity to Eye Contact in High-Functioning Adults with Autism Spectrum Disorders. Journal of Autism and Developmental Disorders. 2013;43:2536-2548. https://doi.org/10.1007/s10803-013-1802-2.	Yes	Yes	Yes	Yes	Not applicable	Not applicable	Yes	Yes	Yes
	von dem Hagen EAH, Stoyanova RS, Rowe JB, Baron-Cohen S, Calder AJ. Direct Gaze Elicits Atypical Activation of the Theory-of-Mind Network in Autism Spectrum Conditions. Cerebral Cortex. 2014;24(6): 1485–1492. https://doi.org/10.1093/cercor/bht003.	Yes	Yes	Yes	Yes	Not applicable	Not applicable	Yes	Yes	Yes
	Waldthaler J, Krüger-Zechlin C, Stock L, Deeb Z, Timmermann L. New insights into facial emotion recognition in Parkinson's disease with and without mild cognitive impairment from visual scanning patterns. Clinical Parkinsonism & Related Disorders. 2019;1: 102-108. https://doi.org/10.1016/j.prdoa.2019.11.003.	Yes	Yes	Yes	Yes	Not applicable	Not applicable	Yes	Yes	Yes
	Waldthaler J, Krüger-Zechlin C, Stock L, Deeb Z, Timmermann L. New insights into facial emotion recognition in Parkinson's disease with and without mild cognitive impairment from visual scanning patterns. Clinical Parkinsonism & Related Disorders. 2019;1: 102-108. https://doi.org/10.1016/j.prdoa.2019.11.003.	Yes	Yes	Yes	Yes	Not applicable	Not applicable	Yes	Yes	Yes
	Wastler HM, Lenzenweger MF. Cone of Gaze in Positive Schizotypy: Relationship to Referential Thinking and Social Functioning. Personality Disorders: Theory, Research, and Treatment. 2018;9(4): 324-332. http://dx.doi.org/10.1037/per0000258.	Yes	Yes	Yes	Yes	Not applicable	Not applicable	Yes	Yes	Yes
	Yao B, Mueller SA, Grove TB, McLaughlin M, Thakkar K, Ellingrod V, McInnis MG, Taylor SF, Deldin PJ, Tso IF. Eye Gaze Perception in Bipolar Disorder: Self-referential Bias but Intact Perceptual Sensitivity. Bipolar Disorders. 2018;20(1): 60-69. https://doi.org/10.1111/bdi.12564.	Yes	Yes	Yes	Yes	Not applicable	Not applicable	Yes	Yes	Yes
	Zalla T, Fernandez LG, Pieron M, Seassau M, Leboyer M. Reduced saccadic inhibition of return to moving eyes in autism spectrum disorders. Vision Research. 2016;127(10): 115-121. https://doi.org/10.1016/j.visres.2016.07.008.	Yes	Yes	Yes	Yes	Not applicable	Not applicable	Yes	Yes	Yes
	Zhang J, Chan AB, Lau EYY, Hsiao JH. Individuals with insomnia misrecognize angry faces as fearful faces while missing the eyes: an eye-tracking study. Sleep. 2019;42(2). https://doi.org/10.1093/sleep/zsy220.	Yes	Yes	Yes	Yes	Not applicable	Not applicable	Yes	Yes	Yes
	Zürcher NR, Rogier O, Boshyan J, Hippolyte L, Russo B, Gillberg N, Helles A, Ruest T, Lemonnier E, Gillberg C, Hadjikhani N. Perception of Social Cues of Danger in Autism Spectrum Disorders. PLOS ONE. 2013;8(12). https://doi.org/10.1371/journal.pone.0081206.	Yes	Yes	Yes	Yes	Not applicable	Not applicable	Yes	Yes	Yes
		Textual evidence: narrative
		1. Is the generator of the narrative a credible or appropriate source?	2. Is the relationship between the text and its context explained? (where, when, who with, how)	3. Does the narrative present the events using a logical sequence so the reader or listener can understand how it unfolds?	4. Do you, as reader or listener of the narrative, arrive at similar conclusions to those drawn by the narrator?	5. Do the conclusions flow from the narrative account?	6. Do you consider this account to be a narrative?
Study	Source	Yes / No / Unclear / Not applicable
	Itier XJ, Batty M. Neural bases of eye and gaze processing: The core of social cognition. Neuroscience & Biobehavioral Reviews. 2009;33(6): 843-863. https://doi.org/10.1016/j.neubiorev.2009.02.004.	Yes	Yes	Yes	Yes	Yes	Yes
	MacDonald K. Patient-Clinician Eye Contact: Social Neuroscience and Art of Clinical Engagement. Postgraduate Medicine. 2009;121(4): 136-144. https://doi.org/10.3810/pgm.2009.07.2039.	Yes	Yes	Yes	Yes	Yes	Yes
	Schulze L, Renneberg B, Lobmaier JS. Gaze perception in social anxiety and social anxiety disorder. Frontiers in Human Neuroscience. 2013;7. https://doi.org/10.3389/fnhum.2013.00872.	Yes	Yes	Yes	Yes	Yes	Yes
		Diagnostic test accuracy study
		1. Was a consecutive or random sample of patients enrolled?	2. Was a case control design avoided?	3. Did the study avoid inappropriate exclusions?	4. Were the index test results interpreted without knowledge of the results of the reference standard?	5. If a threshold was used, was it pre-specified?	6. Is the reference standard likely to correctly classify the target condition?	7. Were the reference standard results interpreted without knowledge of the results of the index test?	8. Was there an appropriate interval between index test and reference standard?	9. Did all patients receive the same reference standard?	10. Were all patients included in the analysis?
Study	Source	Yes / No / Unclear / Not applicable
	Baron-Cohen S, Wheelwright S, Hill J, Raste Y, Plumb I. The 'Reading the Mind in the Eyes" Test Revised Version: A Study with Normal Adults, and Adults with Asperger Syndrome or High-functioning Autism. The Journal of Child Psychology and Psychiatry. 2001;42(2): 241-251. https://doi.org/10.1111/1469-7610.00715.	Yes	Yes	Yes	No	Yes	Yes	Unclear	Yes	Yes	Yes
	Fertuck EA, Jekal A, Song I, Wyman B, Morris MC, Wilson ST, Brodsky BS, Stanley B. Enhanced ‘Reading the Mind in the Eyes’ in borderline personality disorder compared to healthy controls. Psychological Medicine. 2009;39(12): 1979-1988. https://doi.org/10.1017/S003329170900600X.	Not applicable	Yes	Yes	No	Yes	Yes	Unclear	Yes	Yes	Yes
		Systematic Review
		1. Is the review question clearly and explicitly stated?	2. Were the inclusion criteria appropriate for the review question?	3. Was the search strategy appropriate?	4. Were the sources and resources used to search for studies adequate?	5. Were the criteria for appraising studies appropriate?	6. Was critical appraisal conducted by two or more reviewers independently?	7. Were there methods to minimize errors in data extraction?	8. Were the methods used to combine studies appropriate?	9. Was the likelihood of publication bias assessed?	10. Were recommendations for policy and/or practice supported by the reported data?	11. Were the specific directives for new research appropriate?
Study	Source	Yes / No / Unclear / Not applicable
	Peñuelas‑Calvo I, Sareen A, Sevilla-Llewellyn-Jones J, Fernández‑Berrocal P. The “Reading the Mind in the Eyes” Test in Autism-Spectrum Disorders Comparison with Healthy Controls: A Systematic Review and Metaanalysis. Journal of Autism and Developmental Disorders. 2019;49: 1048-1061. https://doi.org/10.1007/s10803-018-3814-4.	Yes	Yes	Yes	Yes	Yes	Yes	Yes	Yes	Yes	Yes	Yes
		Randomized Controlled Trial
		1. Was true randomization used for assignment of participants to treatment groups?	2. Was allocation to treatment groups concealed?	3. Were treatment groups similar at the baseline?	4. Were participants blind to treatment assignment?	5. Were those delivering the treatment blind to treatment assignment?	6. Were treatment groups treated identically other than the intervention of interest?	7. Were outcome assessors blind to treatment assignment? Outcome 1, Outcome 2, etc	8. Were outcomes measured in the same way for treatment groups? Outcome 1, Outcome 2, etc	9. Were outcomes measured in a reliable way? Outcome 1, Outcome 2, etc	10. Was follow up complete and if not, were differences between groups in terms of their follow up adequately described and analysed? Outcome 1, Outcome 2, etc	11. Were participants analysed in the groups to which they were randomized? Outcome 1, Outcome 2, etc	12. Was appropriate statistical analysis used? Outcome 1, Outcome 2, etc	13. Was the trial design appropriate and any deviations from the standard RCT design (individual randomization, parallel groups) accounted for in the conduct and analysis of the trial?
Study	Source	Yes / No / Unclear / N/A
	Domes G, Kumbier E, Heinrichs M, Herpertz SC. Oxytocin Promotes Facial Emotion Recognition and Amygdala Reactivity in Adults with Asperger Syndrome. Neuropsychopharmacology. 2013;39: 698-706. https://doi.org/10.1038/npp.2013.254.	Yes	Yes	No	Yes	Yes	Yes	Yes	Yes	Yes	No	Yes	Yes	Yes
	Fujiwara E, Kube VL, Rochman D, Macrae-Korobkov AK, Peynenburg V. Visual Attention to Ambiguous Emotional Faces in Eating Disorders: Role of Alexithymia. European Eating Disorders Review. 2017;25(6): 451-460. https://doi.org/10.1002/erv.2535.	Yes	Yes	Yes	Unclear	Unclear	Yes	Unclear	Yes	Yes	No	Yes	Yes	Yes
		Case reports
		1. Were patient’s demographic characteristics clearly described?	2. Was the patient’s history clearly described and presented as a timeline?	3. Was the current clinical condition of the patient on presentation clearly described?	4. Were diagnostic tests or assessment methods and the results clearly described?	5. Was the intervention(s) or treatment procedure(s) clearly described?	6. Was the post-intervention clinical condition clearly described?	7. Were adverse events (harms) or unanticipated events identified and described?	8. Does the case report provide takeaway lessons?
Study	Source	Yes / No / Unclear / Not applicable
	Foley GN, Gentile JP. Nonverbal Communication in Psychotherapy. Psychiatry. 2010;7(6): 38-44.	Yes	No	Yes	Yes	Yes	Not applicable	Yes	Yes
